# Supplementary material for: Dataset on post-translational modifications proteome analysis of MSP1-overexpressing rice leaf proteins
Source: Data Brief. 2023 Sep 13;50:109573. doi: 10.1016/j.dib.2023.109573 (PMC10556553; doi:10.1016/j.dib.2023.109573)
Supplement: Supplementary file 1 [file mmc1.xlsx]

## Sheet: ReadME
Supplementary Table S1. Significant phosphoproteins and MapMan analysis
	Tab Title	Content description
1	Table information	Content of Workbook
2	Raw data	Raw data of phosphorproteins
3	Significant_1	Significantly modulated phosphoproteins
4	MapMan	MapMan functional analysis of significant phosphoproteins

## Sheet: Raw data
Proteins	Intensity eMSP1 rep_1	Intensity eMSP1 rep_2	Intensity eMSP1 rep_3	Intensity WT rep_1	Intensity WT rep_2	Intensity WT rep_3	Amino acid	Charge	Multiplicity	Localization prob	PEP	Score	Delta score	Score for localization	Mass error [ppm]	Position	Positions within proteins	Leading proteins	Protein	Sequence window	Phospho (STY) Probabilities	Fasta headers	Unique identifier	Number of Phospho (STY)
LOC_Os01g01150.3;LOC_Os01g01150.2;LOC_Os01g01150.1	0	29198000	0	0	0	0	S	3	___1	0.56002	6.87104e-21	79.445	72.782	66.3	-0.28176	41	41;41;41	LOC_Os01g01150.3	LOC_Os01g01150.3	AAKAAFDATFKALSASAADDPDQDDDLHRPS	ALS(0.027)AS(0.56)AADDPDQDDDLHRPS(0.206)S(0.206)PAQAS(0.001)R	LOC_Os01g01150.3 LOC_Os01g01150.3|13101.m00026|protein RNA recognition motif, putative, expressed;LOC_Os01g01150.2 LOC_Os01g01150.2|13101.m00027|protein RNA recognition motif, putative, expressed;LOC_Os01g01150.1 LOC_Os01g01150.1|13101.m00025|protein RNA r	UID2	1
LOC_Os01g01150.3;LOC_Os01g01150.2;LOC_Os01g01150.1	37521000	110150000	14030000	0	35339000	0	S	4	___1	0.551071	3.30649e-46	102.91	92.937	92.817	0.44373	56	56;56;56	LOC_Os01g01150.3	LOC_Os01g01150.3	SAADDPDQDDDLHRPSSPAQASRDAYSDADD	ALSAS(0.001)AADDPDQDDDLHRPS(0.551)S(0.443)PAQAS(0.005)R	LOC_Os01g01150.3 LOC_Os01g01150.3|13101.m00026|protein RNA recognition motif, putative, expressed;LOC_Os01g01150.2 LOC_Os01g01150.2|13101.m00027|protein RNA recognition motif, putative, expressed;LOC_Os01g01150.1 LOC_Os01g01150.1|13101.m00025|protein RNA r	UID3	1
LOC_Os01g01150.3;LOC_Os01g01150.2;LOC_Os01g01150.1	23374000	0	0	0	0	0	S	3	___1	0.717632	3.30649e-46	102.91	92.937	64.767	0.4142	57	57;57;57	LOC_Os01g01150.3	LOC_Os01g01150.3	AADDPDQDDDLHRPSSPAQASRDAYSDADDD	ALS(0.011)AS(0.018)AADDPDQDDDLHRPS(0.245)S(0.718)PAQAS(0.007)R	LOC_Os01g01150.3 LOC_Os01g01150.3|13101.m00026|protein RNA recognition motif, putative, expressed;LOC_Os01g01150.2 LOC_Os01g01150.2|13101.m00027|protein RNA recognition motif, putative, expressed;LOC_Os01g01150.1 LOC_Os01g01150.1|13101.m00025|protein RNA r	UID4	1
LOC_Os01g01150.3;LOC_Os01g01150.2;LOC_Os01g01150.1	90287000	7806200	0	51683000	52665000	0	S	3	___1	0.977482	5.77431e-08	55.469	48.516	51.066	-0.29888	67	67;67;67	LOC_Os01g01150.3	LOC_Os01g01150.3	LHRPSSPAQASRDAYSDADDDDDDRPHAPPG	DAY(0.022)S(0.977)DADDDDDDRPHAPPGPVDPSK	LOC_Os01g01150.3 LOC_Os01g01150.3|13101.m00026|protein RNA recognition motif, putative, expressed;LOC_Os01g01150.2 LOC_Os01g01150.2|13101.m00027|protein RNA recognition motif, putative, expressed;LOC_Os01g01150.1 LOC_Os01g01150.1|13101.m00025|protein RNA r	UID5	1
LOC_Os01g01150.3;LOC_Os01g01150.2;LOC_Os01g01150.1	0	0	0	0	0	0	S	2	___1	0.990594	0.000944491	63.624	24.99	45.829	1.0376	541	541;541;541	LOC_Os01g01150.3	LOC_Os01g01150.3	KSRSRSPIKYRRSRRSRSYSPPVRHTRGRRS	S(0.991)RS(0.869)Y(0.349)S(0.792)PPVR	LOC_Os01g01150.3 LOC_Os01g01150.3|13101.m00026|protein RNA recognition motif, putative, expressed;LOC_Os01g01150.2 LOC_Os01g01150.2|13101.m00027|protein RNA recognition motif, putative, expressed;LOC_Os01g01150.1 LOC_Os01g01150.1|13101.m00025|protein RNA r	UID6	3
LOC_Os01g01150.3;LOC_Os01g01150.2;LOC_Os01g01150.1	0	0	0	0	0	0	S	2	___1	0.98623	0.000873061	88.177	55.178	88.177	0.18106	543	543;543;543	LOC_Os01g01150.3	LOC_Os01g01150.3	RSRSPIKYRRSRRSRSYSPPVRHTRGRRSRS	S(0.986)Y(0.014)S(1)PPVR	LOC_Os01g01150.3 LOC_Os01g01150.3|13101.m00026|protein RNA recognition motif, putative, expressed;LOC_Os01g01150.2 LOC_Os01g01150.2|13101.m00027|protein RNA recognition motif, putative, expressed;LOC_Os01g01150.1 LOC_Os01g01150.1|13101.m00025|protein RNA r	UID7	2;3
LOC_Os01g01150.3;LOC_Os01g01150.2;LOC_Os01g01150.1	0	0	0	0	0	0	S	2	___1	0.99977	0.000873061	88.177	55.178	88.177	0.18106	545	545;545;545	LOC_Os01g01150.3	LOC_Os01g01150.3	RSPIKYRRSRRSRSYSPPVRHTRGRRSRSPS	S(0.986)Y(0.014)S(1)PPVR	LOC_Os01g01150.3 LOC_Os01g01150.3|13101.m00026|protein RNA recognition motif, putative, expressed;LOC_Os01g01150.2 LOC_Os01g01150.2|13101.m00027|protein RNA recognition motif, putative, expressed;LOC_Os01g01150.1 LOC_Os01g01150.1|13101.m00025|protein RNA r	UID8	2;3
LOC_Os01g01150.3;LOC_Os01g01150.2;LOC_Os01g01150.1	0	0	0	0	0	0	S	2	___1	0.5	2.9641e-05	76.655	66.733	76.655	-1.1143	729	729;729;729	LOC_Os01g01150.3	LOC_Os01g01150.3	MEDKKLDVSSVAHKRSSSASEDEMLNSNSKR	S(0.5)S(0.5)S(0.5)AS(0.5)EDEMLNSNSKR	LOC_Os01g01150.3 LOC_Os01g01150.3|13101.m00026|protein RNA recognition motif, putative, expressed;LOC_Os01g01150.2 LOC_Os01g01150.2|13101.m00027|protein RNA recognition motif, putative, expressed;LOC_Os01g01150.1 LOC_Os01g01150.1|13101.m00025|protein RNA r	UID9	2
LOC_Os01g01150.3;LOC_Os01g01150.2;LOC_Os01g01150.1	0	0	0	0	0	0	S	2	___1	0.5	2.9641e-05	76.655	66.733	76.655	-1.1143	730	730;730;730	LOC_Os01g01150.3	LOC_Os01g01150.3	EDKKLDVSSVAHKRSSSASEDEMLNSNSKRS	S(0.5)S(0.5)S(0.5)AS(0.5)EDEMLNSNSKR	LOC_Os01g01150.3 LOC_Os01g01150.3|13101.m00026|protein RNA recognition motif, putative, expressed;LOC_Os01g01150.2 LOC_Os01g01150.2|13101.m00027|protein RNA recognition motif, putative, expressed;LOC_Os01g01150.1 LOC_Os01g01150.1|13101.m00025|protein RNA r	UID10	2
LOC_Os01g01150.3;LOC_Os01g01150.2;LOC_Os01g01150.1	0	0	0	0	0	0	S	2	___1	0.5111	2.76497e-08	85.493	76.489	65.704	-0.33913	731	731;731;731	LOC_Os01g01150.3	LOC_Os01g01150.3	DKKLDVSSVAHKRSSSASEDEMLNSNSKRSK	S(0.478)S(0.489)S(0.511)AS(0.522)EDEMLNSNSK	LOC_Os01g01150.3 LOC_Os01g01150.3|13101.m00026|protein RNA recognition motif, putative, expressed;LOC_Os01g01150.2 LOC_Os01g01150.2|13101.m00027|protein RNA recognition motif, putative, expressed;LOC_Os01g01150.1 LOC_Os01g01150.1|13101.m00025|protein RNA r	UID11	2
LOC_Os01g01150.3;LOC_Os01g01150.2;LOC_Os01g01150.1	0	0	0	0	0	0	S	2	___1	0.864923	2.76497e-08	85.493	76.489	85.493	-1.218	733	733;733;733	LOC_Os01g01150.3	LOC_Os01g01150.3	KLDVSSVAHKRSSSASEDEMLNSNSKRSKHD	S(0.317)S(0.373)S(0.445)AS(0.865)EDEMLNSNSKR	LOC_Os01g01150.3 LOC_Os01g01150.3|13101.m00026|protein RNA recognition motif, putative, expressed;LOC_Os01g01150.2 LOC_Os01g01150.2|13101.m00027|protein RNA recognition motif, putative, expressed;LOC_Os01g01150.1 LOC_Os01g01150.1|13101.m00025|protein RNA r	UID12	2
LOC_Os01g01510.2;LOC_Os01g01510.1	3425200	561320	0	0	0	4374300	S	2	___1	0.994583	0.000577999	44.196	23.243	44.196	0.36326	173	173;173	LOC_Os01g01510.2	LOC_Os01g01510.2	ESKLSMQDFGLEDGESDEEDRAIKASNHQVK	LS(0.005)MQDFGLEDGES(0.995)DEEDR	LOC_Os01g01510.2 LOC_Os01g01510.2|13101.m00075|protein sas10/Utp3 family protein, expressed;LOC_Os01g01510.1 LOC_Os01g01510.1|13101.m00076|protein sas10/Utp3 family protein, expressed	UID13	1
LOC_Os01g01510.2;LOC_Os01g01510.1	11330000	12381000	9870200	2339300	0	1798200	S	5	___1	0.999998	8.489e-08	60.765	53.405	60.765	0.099145	112	112;112	LOC_Os01g01510.2	LOC_Os01g01510.2	KRAERAVKQIAGGDDSMDEHEDDHKDKNSWG	QIAGGDDS(1)MDEHEDDHKDKNSWGR	LOC_Os01g01510.2 LOC_Os01g01510.2|13101.m00075|protein sas10/Utp3 family protein, expressed;LOC_Os01g01510.1 LOC_Os01g01510.1|13101.m00076|protein sas10/Utp3 family protein, expressed	UID14	1
LOC_Os01g01960.1	19705000	0	18464000	11652000	0	10217000	S	3	___1	0.984979	2.04301e-20	74.321	68.72	74.321	0.24982	987	987	LOC_Os01g01960.1	LOC_Os01g01960.1	EEEDMDHDDQDAKAESEGEAEGTTETHDVEG	AES(0.985)EGEAEGT(0.007)T(0.007)ET(0.001)HDVEGGISLPLSER	LOC_Os01g01960.1 LOC_Os01g01960.1|13101.m00126|protein transcriptional repressor, putative, expressed	UID15	1
LOC_Os01g01960.1	29355000	21987000	0	0	0	0	S	3	___1	0.999951	1.76706e-11	47.91	42.536	47.91	0.32139	873	873	LOC_Os01g01960.1	LOC_Os01g01960.1	ASHNTPKVEREEGELSPNGDFEEDNFAPFED	VEREEGELS(1)PNGDFEEDNFAPFEDGAVDGVSK	LOC_Os01g01960.1 LOC_Os01g01960.1|13101.m00126|protein transcriptional repressor, putative, expressed	UID16	1
LOC_Os01g03144.1	127840000	103190000	107360000	53776000	54908000	49546000	S	3	___1	0.999999	3.03887e-24	61.558	51.499	61.558	0.78119	38	38	LOC_Os01g03144.1	LOC_Os01g03144.1	AGPGPALLPPADDEDSDADPEAGGEGGGVPP	AVAGPGPALLPPADDEDS(1)DADPEAGGEGGGVPPVTIR	LOC_Os01g03144.1 LOC_Os01g03144.1|13101.m00265|protein white-brown complex homolog protein 7, putative, expressed	UID17	1
LOC_Os01g03144.1	51505000	43055000	45351000	13464000	14657000	14835000	S	2	___1	0.99989	6.3988e-40	137.45	118.39	116.29	0.46868	361	361	LOC_Os01g03144.1	LOC_Os01g03144.1	TESNSSLTNPEGSEFSPKLIQKSTTKHRRGW	VAITESNSSLTNPEGSEFS(1)PK	LOC_Os01g03144.1 LOC_Os01g03144.1|13101.m00265|protein white-brown complex homolog protein 7, putative, expressed	UID18	1
LOC_Os01g03520.1	0	0	0	0	0	0	S	4	___1	0.499901	3.58688e-11	44.893	38.863	44.893	-0.48608	95	95	LOC_Os01g03520.1	LOC_Os01g03520.1	SSHRTENGGADGDNVSNGVDVDSQSSLPDNK	SSHRTENGGADGDNVS(0.5)NGVDVDS(0.5)QS(0.5)S(0.5)LPDNKVR	LOC_Os01g03520.1 LOC_Os01g03520.1|13101.m00302|protein ubiquitin conjugating enzyme protein, putative, expressed	UID19	2
LOC_Os01g03520.1	0	0	0	0	0	0	S	4	___1	0.499901	3.58688e-11	44.893	38.863	44.893	-0.48608	102	102	LOC_Os01g03520.1	LOC_Os01g03520.1	GGADGDNVSNGVDVDSQSSLPDNKVRVLWID	SSHRTENGGADGDNVS(0.5)NGVDVDS(0.5)QS(0.5)S(0.5)LPDNKVR	LOC_Os01g03520.1 LOC_Os01g03520.1|13101.m00302|protein ubiquitin conjugating enzyme protein, putative, expressed	UID20	2
LOC_Os01g03520.1	0	0	0	0	0	0	S	4	___1	0.499916	3.58688e-11	44.893	38.863	44.893	-0.48608	104	104	LOC_Os01g03520.1	LOC_Os01g03520.1	ADGDNVSNGVDVDSQSSLPDNKVRVLWIDGV	SSHRTENGGADGDNVS(0.5)NGVDVDS(0.5)QS(0.5)S(0.5)LPDNKVR	LOC_Os01g03520.1 LOC_Os01g03520.1|13101.m00302|protein ubiquitin conjugating enzyme protein, putative, expressed	UID21	2
LOC_Os01g03520.1	0	0	0	0	0	0	S	4	___1	0.499938	3.58688e-11	44.893	38.863	44.893	-0.48608	105	105	LOC_Os01g03520.1	LOC_Os01g03520.1	DGDNVSNGVDVDSQSSLPDNKVRVLWIDGVE	SSHRTENGGADGDNVS(0.5)NGVDVDS(0.5)QS(0.5)S(0.5)LPDNKVR	LOC_Os01g03520.1 LOC_Os01g03520.1|13101.m00302|protein ubiquitin conjugating enzyme protein, putative, expressed	UID22	2
LOC_Os01g03760.2;LOC_Os01g03760.1	0	0	0	0	0	0	S	3	___1	0.403464	6.50303e-08	45.332	41.796	45.332	0.47881	99	99;99	LOC_Os01g03760.2	LOC_Os01g03760.2	DAADPDAARIAAATASAYSDDDDDSDEAQAT	IAAAT(0.403)AS(0.403)AY(0.386)S(0.403)DDDDDS(0.403)DEAQAT(0.001)RPEGEVK	LOC_Os01g03760.2 LOC_Os01g03760.2|13101.m00328|protein expressed protein;LOC_Os01g03760.1 LOC_Os01g03760.1|13101.m00327|protein expressed protein	UID23
LOC_Os01g03760.2;LOC_Os01g03760.1	260120000	224600000	154550000	106680000	125140000	104690000	S	3	___1	0.998636	4.38465e-89	159.08	146.44	159.08	0.66146	102	102;102	LOC_Os01g03760.2	LOC_Os01g03760.2	DPDAARIAAATASAYSDDDDDSDEAQATRPE	IAAATASAYS(0.999)DDDDDSDEAQATRPEGEVK	LOC_Os01g03760.2 LOC_Os01g03760.2|13101.m00328|protein expressed protein;LOC_Os01g03760.1 LOC_Os01g03760.1|13101.m00327|protein expressed protein	UID24	1
LOC_Os01g03760.2;LOC_Os01g03760.1	45677000	17519000	7212400	16832000	15106000	11277000	S	3	___1	0.999722	5.02229e-47	107	100.43	107	0.43997	108	108;108	LOC_Os01g03760.2	LOC_Os01g03760.2	IAAATASAYSDDDDDSDEAQATRPEGEVKKP	IAAATASAYSDDDDDS(1)DEAQATRPEGEVK	LOC_Os01g03760.2 LOC_Os01g03760.2|13101.m00328|protein expressed protein;LOC_Os01g03760.1 LOC_Os01g03760.1|13101.m00327|protein expressed protein	UID25	1;2
LOC_Os01g04330.1	21010000	22029000	20462000	7360800	0	0	S	3	___1	0.958072	1.95672e-15	89.511	77.208	83.905	-0.84305	44	44	LOC_Os01g04330.1	LOC_Os01g04330.1	ERVFTRFDADGDGRISPSELAAVTRAIAPPP	FDADGDGRIS(0.958)PS(0.042)ELAAVTR	LOC_Os01g04330.1 LOC_Os01g04330.1|13101.m00392|protein OsCML16 - Calmodulin-related calcium sensor protein, expressed	UID26	1
LOC_Os01g04650.1	29064000	29636000	26744000	14338000	14692000	13814000	S	2	___1	1	1.8485e-87	168.09	159.98	168.09	0.37992	35	35	LOC_Os01g04650.1	LOC_Os01g04650.1	YPESTESSPRSRGGDSWDEPFPSSAAAAAAA	GGDS(1)WDEPFPSSAAAAAAAAGGGR	LOC_Os01g04650.1 LOC_Os01g04650.1|13101.m00425|protein PB1 domain containing protein, expressed	UID27	1
LOC_Os01g04650.1	0	0	0	0	0	0	S	3	___1	0.333333	7.04935e-06	48.229	41.771	48.229	0.90096	42	42	LOC_Os01g04650.1	LOC_Os01g04650.1	SPRSRGGDSWDEPFPSSAAAAAAAAGGGRLR	GGDS(0.333)WDEPFPS(0.333)S(0.333)AAAAAAAAGGGR	LOC_Os01g04650.1 LOC_Os01g04650.1|13101.m00425|protein PB1 domain containing protein, expressed	UID28
LOC_Os01g04650.1	0	0	0	0	0	0	S	3	___1	0.333333	7.04935e-06	48.229	41.771	48.229	0.90096	43	43	LOC_Os01g04650.1	LOC_Os01g04650.1	PRSRGGDSWDEPFPSSAAAAAAAAGGGRLRL	GGDS(0.333)WDEPFPS(0.333)S(0.333)AAAAAAAAGGGR	LOC_Os01g04650.1 LOC_Os01g04650.1|13101.m00425|protein PB1 domain containing protein, expressed	UID29
LOC_Os01g04650.1	0	0	0	0	0	0	S	3	___1	0.499985	3.15738e-07	51.645	48.051	50.215	0.091101	207	207	LOC_Os01g04650.1	LOC_Os01g04650.1	NSAISGSLDGIPRGISTDSASVNCLLGLEDD	GIS(0.5)T(0.5)DS(0.5)AS(0.5)VNCLLGLEDDSSTHSR	LOC_Os01g04650.1 LOC_Os01g04650.1|13101.m00425|protein PB1 domain containing protein, expressed	UID30	2
LOC_Os01g04650.1	0	0	0	0	0	0	S	3	___1	0.499985	3.15738e-07	51.645	48.051	50.215	0.091101	210	210	LOC_Os01g04650.1	LOC_Os01g04650.1	ISGSLDGIPRGISTDSASVNCLLGLEDDSST	GIS(0.5)T(0.5)DS(0.5)AS(0.5)VNCLLGLEDDSSTHSR	LOC_Os01g04650.1 LOC_Os01g04650.1|13101.m00425|protein PB1 domain containing protein, expressed	UID31	2
LOC_Os01g04650.1	0	0	0	0	0	0	S	3	___1	0.499985	3.15738e-07	51.645	48.051	50.215	0.091101	212	212	LOC_Os01g04650.1	LOC_Os01g04650.1	GSLDGIPRGISTDSASVNCLLGLEDDSSTHS	GIS(0.5)T(0.5)DS(0.5)AS(0.5)VNCLLGLEDDSSTHSR	LOC_Os01g04650.1 LOC_Os01g04650.1|13101.m00425|protein PB1 domain containing protein, expressed	UID32	2
LOC_Os01g05420.1	6961800	6145600	6312600	3968300	4294900	3784400	S	2	___1	0.922966	1.26828e-07	56.648	48.46	56.648	-1.0127	23	23	LOC_Os01g05420.1	LOC_Os01g05420.1	EDGEPLMDPYDTRDPSPEPQQQPYDDLEDDL	DPS(0.923)PEPQQQPY(0.077)DDLEDDLGDDWNR	LOC_Os01g05420.1 LOC_Os01g05420.1|13101.m00514|protein IWS1 C-terminus family protein, putative, expressed	UID33	1
LOC_Os01g05420.1	0	0	0	0	0	0	S	3	___1	0.738683	7.98023e-08	44.023	34.307	44.023	-0.44457	223	223	LOC_Os01g05420.1	LOC_Os01g05420.1	NFIDDTGVDPADRYGSDNDGHSPRHYPQAEE	T(0.153)LDDDNFIDDT(0.776)GVDPADRY(0.057)GS(0.739)DNDGHS(0.275)PR	LOC_Os01g05420.1 LOC_Os01g05420.1|13101.m00514|protein IWS1 C-terminus family protein, putative, expressed	UID34	2
LOC_Os01g05420.1	0	0	0	0	0	0	S	3	___1	0.769366	2.34768e-07	41.893	29.813	41.017	-0.13549	229	229	LOC_Os01g05420.1	LOC_Os01g05420.1	GVDPADRYGSDNDGHSPRHYPQAEEGEEDDE	T(0.124)LDDDNFIDDT(0.643)GVDPADRY(0.205)GS(0.259)DNDGHS(0.769)PR	LOC_Os01g05420.1 LOC_Os01g05420.1|13101.m00514|protein IWS1 C-terminus family protein, putative, expressed	UID35	2
LOC_Os01g05800.1	0	0	0	0	0	0	S	3	___1	0.332483	3.43416e-39	93.667	87.887	60.728	1.0231	407	407	LOC_Os01g05800.1	LOC_Os01g05800.1	EESKRKGNKALAAGDSDLSASTSEDEESDDE	ALAAGDS(0.332)DLS(0.332)AS(0.332)T(0.332)S(0.332)EDEES(0.332)DDET(0.004)T(0.001)EEQGGPEER	LOC_Os01g05800.1 LOC_Os01g05800.1|13101.m00564|protein inner membrane protein, putative, expressed	UID36
LOC_Os01g05800.1	0	0	0	0	0	0	S	3	___1	0.332483	3.36197e-94	150.48	140.15	60.728	1.0231	410	410	LOC_Os01g05800.1	LOC_Os01g05800.1	KRKGNKALAAGDSDLSASTSEDEESDDETTE	ALAAGDS(0.332)DLS(0.332)AS(0.332)T(0.332)S(0.332)EDEES(0.332)DDET(0.004)T(0.001)EEQGGPEER	LOC_Os01g05800.1 LOC_Os01g05800.1|13101.m00564|protein inner membrane protein, putative, expressed	UID37
LOC_Os01g05800.1	0	0	0	0	0	0	S	3	___1	0.332483	3.36197e-94	150.48	140.15	60.728	1.0231	412	412	LOC_Os01g05800.1	LOC_Os01g05800.1	KGNKALAAGDSDLSASTSEDEESDDETTEEQ	ALAAGDS(0.332)DLS(0.332)AS(0.332)T(0.332)S(0.332)EDEES(0.332)DDET(0.004)T(0.001)EEQGGPEER	LOC_Os01g05800.1 LOC_Os01g05800.1|13101.m00564|protein inner membrane protein, putative, expressed	UID38
LOC_Os01g05800.1	0	0	0	0	0	0	S	3	___1	0.332483	3.36197e-94	150.48	140.15	60.728	1.0231	414	414	LOC_Os01g05800.1	LOC_Os01g05800.1	NKALAAGDSDLSASTSEDEESDDETTEEQGG	ALAAGDS(0.332)DLS(0.332)AS(0.332)T(0.332)S(0.332)EDEES(0.332)DDET(0.004)T(0.001)EEQGGPEER	LOC_Os01g05800.1 LOC_Os01g05800.1|13101.m00564|protein inner membrane protein, putative, expressed	UID39
LOC_Os01g05800.1	0	0	0	0	0	0	S	3	___1	0.332483	2.06794e-46	98.812	91.998	60.728	1.0231	419	419	LOC_Os01g05800.1	LOC_Os01g05800.1	AGDSDLSASTSEDEESDDETTEEQGGPEERY	ALAAGDS(0.332)DLS(0.332)AS(0.332)T(0.332)S(0.332)EDEES(0.332)DDET(0.004)T(0.001)EEQGGPEER	LOC_Os01g05800.1 LOC_Os01g05800.1|13101.m00564|protein inner membrane protein, putative, expressed	UID40
LOC_Os01g05800.2	0	0	0	0	0	0	S	3	___1	0.355563	3.76393e-24	70.335	60.677	70.213	0.45715	407	407	LOC_Os01g05800.2	LOC_Os01g05800.2	EESKRKGNKALAAGDSDLSASTSEDEESDDE	ALAAGDS(0.356)DLS(0.329)AS(0.329)T(0.329)S(0.329)EDEES(0.329)DDET(0.001)TEEGGPEER	LOC_Os01g05800.2 LOC_Os01g05800.2|13101.m00563|protein inner membrane protein, putative, expressed	UID41
LOC_Os01g05800.2	0	0	0	0	0	0	S	2	___1	0.332342	2.24331e-93	146.76	134.79	58.158	-0.60964	410	410	LOC_Os01g05800.2	LOC_Os01g05800.2	KRKGNKALAAGDSDLSASTSEDEESDDETTE	ALAAGDS(0.332)DLS(0.332)AS(0.332)T(0.332)S(0.332)EDEES(0.332)DDET(0.005)T(0.001)EEGGPEER	LOC_Os01g05800.2 LOC_Os01g05800.2|13101.m00563|protein inner membrane protein, putative, expressed	UID42
LOC_Os01g05800.2	0	0	0	0	0	0	S	2	___1	0.332342	3.90067e-226	206.74	180.74	58.158	-0.60964	412	412	LOC_Os01g05800.2	LOC_Os01g05800.2	KGNKALAAGDSDLSASTSEDEESDDETTEEG	ALAAGDS(0.332)DLS(0.332)AS(0.332)T(0.332)S(0.332)EDEES(0.332)DDET(0.005)T(0.001)EEGGPEER	LOC_Os01g05800.2 LOC_Os01g05800.2|13101.m00563|protein inner membrane protein, putative, expressed	UID43
LOC_Os01g05800.2	0	0	0	0	0	0	S	2	___1	0.332342	3.90067e-226	206.74	180.74	58.158	-0.60964	414	414	LOC_Os01g05800.2	LOC_Os01g05800.2	NKALAAGDSDLSASTSEDEESDDETTEEGGP	ALAAGDS(0.332)DLS(0.332)AS(0.332)T(0.332)S(0.332)EDEES(0.332)DDET(0.005)T(0.001)EEGGPEER	LOC_Os01g05800.2 LOC_Os01g05800.2|13101.m00563|protein inner membrane protein, putative, expressed	UID44
LOC_Os01g05800.2	222430000	199450000	188060000	44628000	42770000	47910000	S	3	___1	0.996945	1.61702e-163	183.55	176.03	160.26	0.6904	419	419	LOC_Os01g05800.2	LOC_Os01g05800.2	AGDSDLSASTSEDEESDDETTEEGGPEERYN	ALAAGDSDLS(0.001)AS(0.001)T(0.001)S(0.001)EDEES(0.997)DDETTEEGGPEER	LOC_Os01g05800.2 LOC_Os01g05800.2|13101.m00563|protein inner membrane protein, putative, expressed	UID45	1
LOC_Os01g07880.1	2782200	2182200	3113000	4562700	5516700	3917000	S	2	___1	1	0.000853074	55.452	39.562	46.592	1.3768	44	44	LOC_Os01g07880.1	LOC_Os01g07880.1	SSSAPNNLKEGGGVESDEEIRRVPEMGGGGG	EGGGVES(1)DEEIR	LOC_Os01g07880.1 LOC_Os01g07880.1|13101.m00812|protein transcription factor HY5, putative, expressed	UID46	1
LOC_Os01g07880.1	0	0	0	0	0	0	S	3	___1	0.666667	8.67472e-05	41.521	24.837	41.521	0.71765	60	60	LOC_Os01g07880.1	LOC_Os01g07880.1	DEEIRRVPEMGGGGGSASSGAGADERQGKED	RVPEMGGGGGS(0.667)AS(0.667)S(0.667)GAGADER	LOC_Os01g07880.1 LOC_Os01g07880.1|13101.m00812|protein transcription factor HY5, putative, expressed	UID47	2
LOC_Os01g07880.1	0	0	0	0	0	0	S	3	___1	0.666667	8.67472e-05	41.521	24.837	41.521	0.71765	62	62	LOC_Os01g07880.1	LOC_Os01g07880.1	EIRRVPEMGGGGGSASSGAGADERQGKEDGK	RVPEMGGGGGS(0.667)AS(0.667)S(0.667)GAGADER	LOC_Os01g07880.1 LOC_Os01g07880.1|13101.m00812|protein transcription factor HY5, putative, expressed	UID48	2
LOC_Os01g07880.1	0	0	0	0	0	0	S	3	___1	0.666667	8.67472e-05	41.521	24.837	41.521	0.71765	63	63	LOC_Os01g07880.1	LOC_Os01g07880.1	IRRVPEMGGGGGSASSGAGADERQGKEDGKQ	RVPEMGGGGGS(0.667)AS(0.667)S(0.667)GAGADER	LOC_Os01g07880.1 LOC_Os01g07880.1|13101.m00812|protein transcription factor HY5, putative, expressed	UID49	2
LOC_Os01g08410.1	0	9466300	18783000	0	3821800	0	S	3	___1	0.73093	4.54091e-14	62.663	60.014	62.663	0.8664	253	253	LOC_Os01g08410.1	LOC_Os01g08410.1	SSKKKKNKKAKEAKESQEPADGTEETASAEP	ES(0.731)QEPADGT(0.09)EET(0.09)AS(0.09)AEPDEDTTSVDVKER	LOC_Os01g08410.1 LOC_Os01g08410.1|13101.m00878|protein early fruit mRNA, putative, expressed	UID50	1
LOC_Os01g08410.1	0	0	0	0	0	0	S	3	___1	0.343871	6.96563e-14	61.014	58.382	61.014	0.51337	265	265	LOC_Os01g08410.1	LOC_Os01g08410.1	AKESQEPADGTEETASAEPDEDTTSVDVKER	ES(0.047)QEPADGT(0.304)EET(0.304)AS(0.344)AEPDEDTTSVDVKER	LOC_Os01g08410.1 LOC_Os01g08410.1|13101.m00878|protein early fruit mRNA, putative, expressed	UID51
LOC_Os01g11054.1	16789000	6932200	0	0	0	0	S	3	___1	0.832366	9.77612e-13	67.364	60.333	67.364	1.1167	247	247	LOC_Os01g11054.1	LOC_Os01g11054.1	ASIRSCLTQLCGEGISDNEEQEIDEALQREI	S(0.005)CLT(0.163)QLCGEGIS(0.832)DNEEQEIDEALQR	LOC_Os01g11054.1 LOC_Os01g11054.1|13101.m01192|protein phosphoenolpyruvate carboxylase, putative, expressed	UID52	1
LOC_Os01g12650.1	0	0	0	0	0	0	S	2	___1	0.658391	6.77277e-06	55.881	42.049	48.004	-0.16568	32	32	LOC_Os01g12650.1	LOC_Os01g12650.1	LMEKIADKLHIGGDGSSSDSDADERKQPKPS	LHIGGDGS(0.658)S(0.658)S(0.658)DS(0.025)DADER	LOC_Os01g12650.1 LOC_Os01g12650.1|13101.m01370|protein reticulon domain containing protein, putative, expressed	UID53	2
LOC_Os01g12650.1	0	0	0	0	0	0	S	2	___1	0.658391	6.77277e-06	55.881	42.049	48.004	-0.16568	33	33	LOC_Os01g12650.1	LOC_Os01g12650.1	MEKIADKLHIGGDGSSSDSDADERKQPKPSA	LHIGGDGS(0.658)S(0.658)S(0.658)DS(0.025)DADER	LOC_Os01g12650.1 LOC_Os01g12650.1|13101.m01370|protein reticulon domain containing protein, putative, expressed	UID54	2
LOC_Os01g12650.1	0	0	0	0	0	0	S	2	___1	0.658391	0.000159502	48.004	39.9	48.004	-0.16568	34	34	LOC_Os01g12650.1	LOC_Os01g12650.1	EKIADKLHIGGDGSSSDSDADERKQPKPSAP	LHIGGDGS(0.658)S(0.658)S(0.658)DS(0.025)DADER	LOC_Os01g12650.1 LOC_Os01g12650.1|13101.m01370|protein reticulon domain containing protein, putative, expressed	UID55	2
LOC_Os06g48780.1;LOC_Os01g13080.1	493710016	439030016	474220000	98214000	92180000	83154000	S	2	___1	1	4.39567e-145	203.04	179.6	178.03	-0.0018523	109	109;109	LOC_Os06g48780.1	LOC_Os06g48780.1	EAPKAEEKKEEEKEESEDDLGFSLFD_____	KEEEKEES(1)EDDLGFSLFD	LOC_Os06g48780.1 LOC_Os06g48780.1|13106.m05195|protein 60S acidic ribosomal protein, putative, expressed;LOC_Os01g13080.1 LOC_Os01g13080.1|13101.m01433|protein 60S acidic ribosomal protein, putative, expressed	UID56	1
LOC_Os01g14050.2;LOC_Os01g14050.1	3796500	3153000	2763500	1232000	1396600	1454300	S	2	___1	0.999384	0.0165358	55.549	18.358	54.416	-0.45562	522	522;606	LOC_Os01g14050.2	LOC_Os01g14050.2	EKNAGEPGRSLTSILSRKISRKKPEDKLSDI	SLTS(0.001)ILS(0.999)R	LOC_Os01g14050.2 LOC_Os01g14050.2|13101.m01547|protein C2 domain containing protein, putative, expressed;LOC_Os01g14050.1 LOC_Os01g14050.1|13101.m01546|protein C2 domain containing protein, putative, expressed	UID57	1
LOC_Os01g14690.7;LOC_Os01g14690.6;LOC_Os01g14690.5;LOC_Os01g14690.4;LOC_Os01g14690.3;LOC_Os01g14690.2;LOC_Os01g14690.1;LOC_Os01g19940.1;LOC_Os05g49160.2;LOC_Os05g49160.1;LOC_Os05g49160.3;LOC_Os01g47490.3;LOC_Os01g47490.2;LOC_Os01g47490.1	59703000	51616000	48781000	18477000	17697000	17673000	S	2	___1	0.999576	0.000158901	68.44	56.204	68.44	-0.76593	65	65;65;65;65;65;65;65;44;71;71;71;72;72;72	LOC_Os01g14690.7	LOC_Os01g14690.7	KPPLISKDHERAYFDSADWALGKSGQQGAAK	AYFDS(1)ADWALGK	LOC_Os01g14690.7 LOC_Os01g14690.7|13101.m01618|protein Lg106, putative, expressed;LOC_Os01g14690.6 LOC_Os01g14690.6|13101.m01615|protein Lg106, putative, expressed;LOC_Os01g14690.5 LOC_Os01g14690.5|13101.m01620|protein Lg106, putative, expressed;LOC_Os01g1	UID58	1
LOC_Os01g19150.4;LOC_Os01g19150.3;LOC_Os01g14860.4;LOC_Os05g04340.2;LOC_Os01g19150.5;LOC_Os01g19150.1;LOC_Os01g14860.3;LOC_Os01g14860.2;LOC_Os01g14860.1;LOC_Os05g04340.1;LOC_Os03g62500.1;LOC_Os01g19150.2	30946000	27511000	25513000	22938000	0	23318000	S	2	___1	0.639685	1.11247e-15	140.45	122.93	140.45	0.37241	115	115;115;159;234;231;231;231;231;231;234;245;231	LOC_Os01g19150.4	LOC_Os01g19150.4	DFGSAKVLVKGEPNISYICSRYYRAPELIFG	GEPNIS(0.64)Y(0.36)ICSR	LOC_Os01g19150.4 LOC_Os01g19150.4|13101.m02084|protein CGMC_GSK.3 - CGMC includes CDA, MAPK, GSK3, and CLKC kinases, expressed;LOC_Os01g19150.3 LOC_Os01g19150.3|13101.m02083|protein CGMC_GSK.3 - CGMC includes CDA, MAPK, GSK3, and CLKC kinases, expressed;LO	UID59	1
LOC_Os01g14920.1	364190	2899200	0	1766900	0	1572300	S	2	___1	0.999919	3.58791e-05	52.887	47.71	52.887	-0.032742	6	6	LOC_Os01g14920.1	LOC_Os01g14920.1	__________MAREPSPEIDDELFNEVYGKA	AREPS(1)PEIDDELFNEVYGK	LOC_Os01g14920.1 LOC_Os01g14920.1|13101.m01647|protein zinc knuckle family protein, putative, expressed	UID60	1
LOC_Os01g14920.1	40888000	0	16277000	0	0	13878000	S	3	___1	0.999975	3.55497e-06	52.824	44.33	52.824	0.5073	49	49	LOC_Os01g14920.1	LOC_Os01g14920.1	TPRVNDEKRPLEREKSDEEDGPPDPNAVPTD	EKS(1)DEEDGPPDPNAVPTDFTSR	LOC_Os01g14920.1 LOC_Os01g14920.1|13101.m01647|protein zinc knuckle family protein, putative, expressed	UID61	1
LOC_Os01g15020.2;LOC_Os01g15020.1	33381000	20852000	11951000	0	0	0	S	4	___1	0.999636	2.57999e-07	54.934	39.99	54.934	-2.8971	695	695;706	LOC_Os01g15020.2	LOC_Os01g15020.2	GISPNIGRMDHIDRNSPAKPSPIMNGGDPAS	MDHIDRNS(1)PAKPSPIMNGGDPASR	LOC_Os01g15020.2 LOC_Os01g15020.2|13101.m01663|protein lissencephaly type-1-like homology motif, putative, expressed;LOC_Os01g15020.1 LOC_Os01g15020.1|13101.m01662|protein lissencephaly type-1-like homology motif, putative, expressed	UID62	1
LOC_Os01g15020.2;LOC_Os01g15020.1	0	0	0	0	0	0	S	2	___1	0.428571	4.13707e-07	75.695	65.464	46.592	-3.3811	1103	1103;1114	LOC_Os01g15020.2	LOC_Os01g15020.2	GTTPPTENGVPNGRTSTSSATSNPAADQIQR	T(0.429)S(0.429)T(0.429)S(0.429)S(0.429)AT(0.429)S(0.429)NPAADQIQR	LOC_Os01g15020.2 LOC_Os01g15020.2|13101.m01663|protein lissencephaly type-1-like homology motif, putative, expressed;LOC_Os01g15020.1 LOC_Os01g15020.1|13101.m01662|protein lissencephaly type-1-like homology motif, putative, expressed	UID63
LOC_Os01g15020.2;LOC_Os01g15020.1	0	0	0	0	0	0	S	2	___1	0.469064	3.98303e-21	103.91	88.937	103.91	-1.2427	1105	1105;1116	LOC_Os01g15020.2	LOC_Os01g15020.2	TPPTENGVPNGRTSTSSATSNPAADQIQR__	T(0.035)S(0.038)T(0.479)S(0.469)S(0.47)AT(0.482)S(0.028)NPAADQIQR	LOC_Os01g15020.2 LOC_Os01g15020.2|13101.m01663|protein lissencephaly type-1-like homology motif, putative, expressed;LOC_Os01g15020.1 LOC_Os01g15020.1|13101.m01662|protein lissencephaly type-1-like homology motif, putative, expressed	UID64
LOC_Os01g15020.2;LOC_Os01g15020.1	0	0	0	0	0	0	S	2	___1	0.481535	6.99688e-23	109.83	100.64	106.14	-0.36371	1106	1106;1117	LOC_Os01g15020.2	LOC_Os01g15020.2	PPTENGVPNGRTSTSSATSNPAADQIQR___	T(0.03)S(0.036)T(0.217)S(0.31)S(0.482)AT(0.206)S(0.72)NPAADQIQR	LOC_Os01g15020.2 LOC_Os01g15020.2|13101.m01663|protein lissencephaly type-1-like homology motif, putative, expressed;LOC_Os01g15020.1 LOC_Os01g15020.1|13101.m01662|protein lissencephaly type-1-like homology motif, putative, expressed	UID65
LOC_Os01g15020.2;LOC_Os01g15020.1	0	0	0	0	0	0	S	2	___1	0.826596	6.99688e-23	111.43	97.014	88.73	-0.52192	1109	1109;1120	LOC_Os01g15020.2	LOC_Os01g15020.2	ENGVPNGRTSTSSATSNPAADQIQR______	T(0.016)S(0.018)T(0.25)S(0.343)S(0.406)AT(0.14)S(0.827)NPAADQIQR	LOC_Os01g15020.2 LOC_Os01g15020.2|13101.m01663|protein lissencephaly type-1-like homology motif, putative, expressed;LOC_Os01g15020.1 LOC_Os01g15020.1|13101.m01662|protein lissencephaly type-1-like homology motif, putative, expressed	UID66	2
LOC_Os01g15110.1	7016000	5812100	5677800	2074000	2435800	2353100	S	2	___1	1	0.000241402	56.225	47.92	47.288	0.78425	2	2	LOC_Os01g15110.1	LOC_Os01g15110.1	______________MSFQDLEAGNARGLPRR	S(1)FQDLEAGNAR	LOC_Os01g15110.1 LOC_Os01g15110.1|13101.m01671|protein syntaxin, putative, expressed	UID67	1
LOC_Os01g15460.2;LOC_Os01g15460.1	18986000	8590500	7692300	0	0	0	S	3	___1	0.988503	1.15326e-18	61.016	54.986	59.598	0.23919	21	21;21	LOC_Os01g15460.2	LOC_Os01g15460.2	AAAAAAGGGEGEGGASPDTGLEGPMWRMGLG	MEQPHAAAAAAGGGEGEGGAS(0.989)PDT(0.011)GLEGPMWR	LOC_Os01g15460.2 LOC_Os01g15460.2|13101.m01708|protein zinc finger C-x8-C-x5-C-x3-H type family protein, expressed;LOC_Os01g15460.1 LOC_Os01g15460.1|13101.m01707|protein zinc finger C-x8-C-x5-C-x3-H type family protein, expressed	UID68	1
LOC_Os01g16540.1	157820000	139760000	116900000	49481000	51907000	57761000	S	2	___1	0.5	3.48245e-10	105.98	85.105	105.98	0.14601	2	2	LOC_Os01g16540.1	LOC_Os01g16540.1	______________MSSPDEDPPTEPERWRD	S(0.5)S(0.5)PDEDPPTEPER	LOC_Os01g16540.1 LOC_Os01g16540.1|13101.m01849|protein NEDD8-activating enzyme E1 catalytic subunit, putative, expressed	UID69	1
LOC_Os01g16540.1	157820000	139760000	116900000	49481000	51907000	57761000	S	2	___1	0.5	3.48245e-10	105.98	85.105	105.98	0.14601	3	3	LOC_Os01g16540.1	LOC_Os01g16540.1	_____________MSSPDEDPPTEPERWRDL	S(0.5)S(0.5)PDEDPPTEPER	LOC_Os01g16540.1 LOC_Os01g16540.1|13101.m01849|protein NEDD8-activating enzyme E1 catalytic subunit, putative, expressed	UID70	1
LOC_Os01g16870.4;LOC_Os01g16870.3;LOC_Os01g16870.2;LOC_Os01g16870.1	0	0	0	0	0	0	S	3	___1	0.383867	9.10819e-08	48.097	44.634	48.097	0.13681	870	870;870;870;870	LOC_Os01g16870.4	LOC_Os01g16870.4	LAAAQVSQFIKFDEMSETSSSHGGHTSAGSA	FDEMS(0.384)ET(0.384)S(0.384)S(0.384)S(0.384)HGGHT(0.068)S(0.012)AGS(0.001)APVPELPR	LOC_Os01g16870.4 LOC_Os01g16870.4|13101.m01887|protein argonaute, putative, expressed;LOC_Os01g16870.3 LOC_Os01g16870.3|13101.m01886|protein argonaute, putative, expressed;LOC_Os01g16870.2 LOC_Os01g16870.2|13101.m01885|protein argonaute, putative, expresse	UID71
LOC_Os01g16870.4;LOC_Os01g16870.3;LOC_Os01g16870.2;LOC_Os01g16870.1	0	0	0	0	0	0	S	3	___1	0.383867	9.10819e-08	48.097	44.634	48.097	0.13681	873	873;873;873;873	LOC_Os01g16870.4	LOC_Os01g16870.4	AQVSQFIKFDEMSETSSSHGGHTSAGSAPVP	FDEMS(0.384)ET(0.384)S(0.384)S(0.384)S(0.384)HGGHT(0.068)S(0.012)AGS(0.001)APVPELPR	LOC_Os01g16870.4 LOC_Os01g16870.4|13101.m01887|protein argonaute, putative, expressed;LOC_Os01g16870.3 LOC_Os01g16870.3|13101.m01886|protein argonaute, putative, expressed;LOC_Os01g16870.2 LOC_Os01g16870.2|13101.m01885|protein argonaute, putative, expresse	UID72
LOC_Os01g16870.4;LOC_Os01g16870.3;LOC_Os01g16870.2;LOC_Os01g16870.1	0	0	0	0	0	0	S	3	___1	0.383867	9.10819e-08	48.097	44.634	48.097	0.13681	874	874;874;874;874	LOC_Os01g16870.4	LOC_Os01g16870.4	QVSQFIKFDEMSETSSSHGGHTSAGSAPVPE	FDEMS(0.384)ET(0.384)S(0.384)S(0.384)S(0.384)HGGHT(0.068)S(0.012)AGS(0.001)APVPELPR	LOC_Os01g16870.4 LOC_Os01g16870.4|13101.m01887|protein argonaute, putative, expressed;LOC_Os01g16870.3 LOC_Os01g16870.3|13101.m01886|protein argonaute, putative, expressed;LOC_Os01g16870.2 LOC_Os01g16870.2|13101.m01885|protein argonaute, putative, expresse	UID73
LOC_Os01g16870.4;LOC_Os01g16870.3;LOC_Os01g16870.2;LOC_Os01g16870.1	0	0	0	0	0	0	S	3	___1	0.383867	9.10819e-08	48.097	44.634	48.097	0.13681	875	875;875;875;875	LOC_Os01g16870.4	LOC_Os01g16870.4	VSQFIKFDEMSETSSSHGGHTSAGSAPVPEL	FDEMS(0.384)ET(0.384)S(0.384)S(0.384)S(0.384)HGGHT(0.068)S(0.012)AGS(0.001)APVPELPR	LOC_Os01g16870.4 LOC_Os01g16870.4|13101.m01887|protein argonaute, putative, expressed;LOC_Os01g16870.3 LOC_Os01g16870.3|13101.m01886|protein argonaute, putative, expressed;LOC_Os01g16870.2 LOC_Os01g16870.2|13101.m01885|protein argonaute, putative, expresse	UID74
LOC_Os01g19740.1	3991300	3403200	0	4765700	300590	0	S	2	___1	0.878109	0.00598857	40.589	22.725	40.589	1.0598	46	46	LOC_Os01g19740.1	LOC_Os01g19740.1	VFPRVGRGGFAAVRASGPATPPDISDKMSES	AS(0.878)GPAT(0.122)PPDISDK	LOC_Os01g19740.1 LOC_Os01g19740.1|13101.m02146|protein calvin cycle protein CP12, putative, expressed	UID75	1
LOC_Os01g23590.1	13502000	12896000	22537000	5901600	0	0	S	3	___1	0.999552	7.79871e-09	69.435	62.074	69.435	-0.27168	700	700	LOC_Os01g23590.1	LOC_Os01g23590.1	ERGLEKEEEDYFNEDSDEEDSVRRTKHAQKQ	GLEKEEEDYFNEDS(1)DEEDSVRR	LOC_Os01g23590.1 LOC_Os01g23590.1|13101.m02494|protein suppressor of Mek, putative, expressed	UID76	1
LOC_Os01g23590.1	28766000	16292000	0	0	0	10570000	S	4	___1	0.646649	2.60297e-20	76.259	66.926	65.284	-0.67105	826	826	LOC_Os01g23590.1	LOC_Os01g23590.1	LVSKRMDDLEKQEPRSPASSSSGSEANGVFG	S(0.647)PAS(0.071)S(0.071)S(0.071)S(0.071)GS(0.071)EANGVFGEHSVHSEEHQR	LOC_Os01g23590.1 LOC_Os01g23590.1|13101.m02494|protein suppressor of Mek, putative, expressed	UID77	1
LOC_Os01g25820.2;LOC_Os01g25820.1	0	0	0	0	0	0	S	2	___1	0.317131	1.87777e-05	56.215	39.721	56.215	1.2128	32	32;32	LOC_Os01g25820.2	LOC_Os01g25820.2	NSTRSQDDAATLIPNSGNLGSSNRSTKTARF	SQDDAAT(0.048)LIPNS(0.317)GNLGS(0.317)S(0.317)NR	LOC_Os01g25820.2 LOC_Os01g25820.2|13101.m15017|protein respiratory burst oxidase, putative, expressed;LOC_Os01g25820.1 LOC_Os01g25820.1|13101.m02734|protein respiratory burst oxidase, putative, expressed	UID78
LOC_Os01g25820.2;LOC_Os01g25820.1	0	0	0	0	0	0	S	3	___1	0.499394	5.48159e-06	57.936	41.442	45.205	-0.41272	37	37;37	LOC_Os01g25820.2	LOC_Os01g25820.2	QDDAATLIPNSGNLGSSNRSTKTARFKDDDE	SQDDAATLIPNS(0.001)GNLGS(0.499)S(0.499)NR	LOC_Os01g25820.2 LOC_Os01g25820.2|13101.m15017|protein respiratory burst oxidase, putative, expressed;LOC_Os01g25820.1 LOC_Os01g25820.1|13101.m02734|protein respiratory burst oxidase, putative, expressed	UID79
LOC_Os01g25820.2;LOC_Os01g25820.1	0	0	14867000	0	0	0	S	2	___1	0.563157	5.48159e-06	57.936	41.442	50.392	0.2638	38	38;38	LOC_Os01g25820.2	LOC_Os01g25820.2	DDAATLIPNSGNLGSSNRSTKTARFKDDDEL	SQDDAAT(0.006)LIPNS(0.03)GNLGS(0.4)S(0.563)NR	LOC_Os01g25820.2 LOC_Os01g25820.2|13101.m15017|protein respiratory burst oxidase, putative, expressed;LOC_Os01g25820.1 LOC_Os01g25820.1|13101.m02734|protein respiratory burst oxidase, putative, expressed	UID80	1
LOC_Os01g26940.1	0	0	0	0	0	0	S	2	___1	0.474182	4.75127e-07	42.647	32.989	42.647	0.76031	183	183	LOC_Os01g26940.1	LOC_Os01g26940.1	AMLNENGSRDYQLNNSGADDDEIPNSPALEM	DY(0.051)QLNNS(0.474)GADDDEIPNS(0.474)PALEMEDVDTR	LOC_Os01g26940.1 LOC_Os01g26940.1|13101.m02797|protein transposon protein, putative, CACTA, En/Spm sub-class, expressed	UID81
LOC_Os01g26940.1	0	0	0	0	0	0	S	2	___1	0.474182	4.75127e-07	42.647	32.989	42.647	0.76031	193	193	LOC_Os01g26940.1	LOC_Os01g26940.1	YQLNNSGADDDEIPNSPALEMEDVDTRALHE	DY(0.051)QLNNS(0.474)GADDDEIPNS(0.474)PALEMEDVDTR	LOC_Os01g26940.1 LOC_Os01g26940.1|13101.m02797|protein transposon protein, putative, CACTA, En/Spm sub-class, expressed	UID82
LOC_Os01g26940.1	0	0	0	0	0	0	S	3	___1	0.999961	2.16766e-06	64.256	55.168	64.256	-0.91704	307	307	LOC_Os01g26940.1	LOC_Os01g26940.1	PVGRSPRTHSPKELDSPRPENEVGKLATSQN	T(0.16)HS(0.84)PKELDS(1)PRPENEVGK	LOC_Os01g26940.1 LOC_Os01g26940.1|13101.m02797|protein transposon protein, putative, CACTA, En/Spm sub-class, expressed	UID83	2
LOC_Os01g26940.1	0	0	0	0	0	0	S	3	___1	0.791349	5.83928e-05	40.799	33.523	40.799	-0.20039	323	323	LOC_Os01g26940.1	LOC_Os01g26940.1	PRPENEVGKLATSQNSPVRRRSRSPGKHETN	ELDS(0.999)PRPENEVGKLAT(0.123)S(0.087)QNS(0.791)PVR	LOC_Os01g26940.1 LOC_Os01g26940.1|13101.m02797|protein transposon protein, putative, CACTA, En/Spm sub-class, expressed	UID84	2
LOC_Os01g26940.1	7702800	5874800	6495900	6409300	6121600	6026300	S	2	___1	0.997434	0.0120461	46.001	41.147	43.282	0.042753	5	5	LOC_Os01g26940.1	LOC_Os01g26940.1	___________MDYISPDRSLEGACGDPGPL	MDY(0.003)IS(0.997)PDR	LOC_Os01g26940.1 LOC_Os01g26940.1|13101.m02797|protein transposon protein, putative, CACTA, En/Spm sub-class, expressed	UID85	1
LOC_Os01g26940.1	0	0	0	0	0	0	S	2	___1	0.911368	9.18053e-05	64.55	39.352	40.577	-0.95053	265	265	LOC_Os01g26940.1	LOC_Os01g26940.1	MEHENPGTKNGMLTPSNQWDSPPESSARLEK	NGMLT(0.911)PS(0.911)NQWDS(0.164)PPES(0.007)S(0.007)AR	LOC_Os01g26940.1 LOC_Os01g26940.1|13101.m02797|protein transposon protein, putative, CACTA, En/Spm sub-class, expressed	UID86	2
LOC_Os01g26940.1	6223900	0	5513900	0	0	0	S	2	___1	0.980854	4.54756e-07	79.97	62.375	79.97	0.10794	270	270	LOC_Os01g26940.1	LOC_Os01g26940.1	PGTKNGMLTPSNQWDSPPESSARLEKGTPSP	NGMLT(0.839)PS(0.168)NQWDS(0.981)PPES(0.01)S(0.002)AR	LOC_Os01g26940.1 LOC_Os01g26940.1|13101.m02797|protein transposon protein, putative, CACTA, En/Spm sub-class, expressed	UID87	1;2
LOC_Os01g26940.1	0	0	0	0	0	0	S	4	___1	0.310434	1.07451e-07	40.764	36.277	40.764	0.44036	227	227	LOC_Os01g26940.1	LOC_Os01g26940.1	DEKYEAEDDQMNGRNSSPCDEHDEDNCNSVI	NS(0.31)S(0.31)PCDEHDEDNCNS(0.281)VIEPS(0.05)Y(0.048)LDVMEHENPGTK	LOC_Os01g26940.1 LOC_Os01g26940.1|13101.m02797|protein transposon protein, putative, CACTA, En/Spm sub-class, expressed	UID88
LOC_Os01g26940.1	0	0	0	0	0	0	S	4	___1	0.310434	1.07451e-07	40.764	36.277	40.764	0.44036	228	228	LOC_Os01g26940.1	LOC_Os01g26940.1	EKYEAEDDQMNGRNSSPCDEHDEDNCNSVIE	NS(0.31)S(0.31)PCDEHDEDNCNS(0.281)VIEPS(0.05)Y(0.048)LDVMEHENPGTK	LOC_Os01g26940.1 LOC_Os01g26940.1|13101.m02797|protein transposon protein, putative, CACTA, En/Spm sub-class, expressed	UID89
LOC_Os01g26940.1	0	0	0	0	0	0	S	4	___1	0.324256	1.66143e-11	49.199	44.244	48.204	-0.17793	240	240	LOC_Os01g26940.1	LOC_Os01g26940.1	RNSSPCDEHDEDNCNSVIEPSYLDVMEHENP	NS(0.3)S(0.3)PCDEHDEDNCNS(0.324)VIEPS(0.066)Y(0.009)LDVMEHENPGTK	LOC_Os01g26940.1 LOC_Os01g26940.1|13101.m02797|protein transposon protein, putative, CACTA, En/Spm sub-class, expressed	UID90
LOC_Os01g26940.1	0	0	0	0	0	0	S	4	___1	0.638903	0.000109857	71.558	51.131	51.03	-1.3434	589	589	LOC_Os01g26940.1	LOC_Os01g26940.1	HHRRSPRRHSPRRRSSPSSHRHHSPRRPWSP	RS(0.213)S(0.639)PS(0.506)S(0.372)HRHHS(0.271)PR	LOC_Os01g26940.1 LOC_Os01g26940.1|13101.m02797|protein transposon protein, putative, CACTA, En/Spm sub-class, expressed	UID91	2
LOC_Os01g26940.1	0	0	0	0	0	0	S	4	___1	0.505515	0.000761631	51.03	30.367	51.03	-1.3434	591	591	LOC_Os01g26940.1	LOC_Os01g26940.1	RRSPRRHSPRRRSSPSSHRHHSPRRPWSPPA	RS(0.213)S(0.639)PS(0.506)S(0.372)HRHHS(0.271)PR	LOC_Os01g26940.1 LOC_Os01g26940.1|13101.m02797|protein transposon protein, putative, CACTA, En/Spm sub-class, expressed	UID92	2
LOC_Os01g26940.1	0	0	0	0	0	0	S	4	___1	0.409103	0.000109857	71.558	51.131	71.558	0.37279	597	597	LOC_Os01g26940.1	LOC_Os01g26940.1	HSPRRRSSPSSHRHHSPRRPWSPPANRKTGL	RS(0.414)S(0.484)PS(0.369)S(0.324)HRHHS(0.409)PR	LOC_Os01g26940.1 LOC_Os01g26940.1|13101.m02797|protein transposon protein, putative, CACTA, En/Spm sub-class, expressed	UID93
LOC_Os01g26940.1	0	0	0	0	0	0	S	3	___1	0.903467	2.42564e-05	64.256	55.168	49.593	-0.52449	301	301	LOC_Os01g26940.1	LOC_Os01g26940.1	DRMVSLPVGRSPRTHSPKELDSPRPENEVGK	T(0.097)HS(0.903)PKELDS(1)PRPENEVGK	LOC_Os01g26940.1 LOC_Os01g26940.1|13101.m02797|protein transposon protein, putative, CACTA, En/Spm sub-class, expressed	UID94	2
LOC_Os01g27990.2;LOC_Os01g27990.1	0	4630300	3745500	3476400	2800800	2328200	S	2	___1	0.999804	0.000264385	70.942	33.597	70.942	1.881	103	103;103	LOC_Os01g27990.2	LOC_Os01g27990.2	RSSQPPPPKALSAAGSFGKKMTMDDLIARQI	ALSAAGS(1)FGK	LOC_Os01g27990.2 LOC_Os01g27990.2|13101.m02906|protein NPL4, putative, expressed;LOC_Os01g27990.1 LOC_Os01g27990.1|13101.m02905|protein NPL4, putative, expressed	UID95	1
LOC_Os01g31690.1;LOC_Os01g31690.2	0	0	0	0	0	0	S	2	___1	0.518798	0.000309352	58.071	42.181	58.071	-2.2336	280	280;280	LOC_Os01g31690.1	LOC_Os01g31690.1	RGDEEELAKENVKNASSSTGNITLSVTKSKP	NAS(0.519)S(0.159)S(0.159)T(0.159)GNIT(0.005)LSVTK	LOC_Os01g31690.1 LOC_Os01g31690.1|13101.m03186|protein oxygen-evolving enhancer protein 1, chloroplast precursor, putative, expressed;LOC_Os01g31690.2 LOC_Os01g31690.2|13101.m03187|protein oxygen-evolving enhancer protein 1, chloroplast precursor, putative	UID96	1
LOC_Os01g34330.2;LOC_Os01g34330.1	0	15036000	0	0	0	0	S	3	___1	0.759864	1.38546e-16	83.729	71.564	41.208	0.37287	14	14;14	LOC_Os01g34330.2	LOC_Os01g34330.2	__MGRRRRFAQLATTSDDDDDDAPAADAPPK	RFAQLAT(0.127)T(0.114)S(0.76)DDDDDDAPAADAPPK	LOC_Os01g34330.2 LOC_Os01g34330.2|13101.m03456|protein BAH domain containing protein, expressed;LOC_Os01g34330.1 LOC_Os01g34330.1|13101.m03455|protein BAH domain containing protein, expressed	UID97	1
LOC_Os01g34780.2;LOC_Os01g34780.1	0	0	0	0	0	0	S	4	___1	0.727281	4.93676e-08	83.106	69.389	50.178	-0.92737	407	407;407	LOC_Os01g34780.2	LOC_Os01g34780.2	RHSSDRKKSRKHTHASDSDSENRHKRHKKDR	HT(0.305)HAS(0.727)DS(0.927)DS(0.04)ENRHKR	LOC_Os01g34780.2 LOC_Os01g34780.2|13101.m03513|protein protein binding protein, putative, expressed;LOC_Os01g34780.1 LOC_Os01g34780.1|13101.m03512|protein protein binding protein, putative, expressed	UID98	2
LOC_Os01g34780.2;LOC_Os01g34780.1	0	0	0	0	0	0	S	3	___1	0.968067	7.19239e-10	97.904	84.768	91.457	-1.3129	409	409;409	LOC_Os01g34780.2	LOC_Os01g34780.2	SSDRKKSRKHTHASDSDSENRHKRHKKDRDS	KHT(0.999)HAS(0.025)DS(0.968)DS(0.008)ENR	LOC_Os01g34780.2 LOC_Os01g34780.2|13101.m03513|protein protein binding protein, putative, expressed;LOC_Os01g34780.1 LOC_Os01g34780.1|13101.m03512|protein protein binding protein, putative, expressed	UID99	2
LOC_Os01g35050.3;LOC_Os01g35050.2;LOC_Os01g35050.1	16548000	12383000	12857000	0	0	1254200	S	3	___1	0.57868	0.000739316	49.595	35.511	49.595	-0.45422	52	52;52;52	LOC_Os01g35050.3	LOC_Os01g35050.3	VYFPKWYLKGARESPSHGGAFVRKFVNLDMR	GARES(0.421)PS(0.579)HGGAFVR	LOC_Os01g35050.3 LOC_Os01g35050.3|13101.m03540|protein early-responsive to dehydration protein-related, putative, expressed;LOC_Os01g35050.2 LOC_Os01g35050.2|13101.m03542|protein early-responsive to dehydration protein-related, putative, expressed;LOC_Os01	UID100	1
LOC_Os01g35050.3;LOC_Os01g35050.2;LOC_Os01g35050.1;LOC_Os01g35050.4	0	0	0	0	0	0	S	2	___1	0.804274	0.000862727	41.052	35.773	41.052	1.1819	754	754;754;754;689	LOC_Os01g35050.3	LOC_Os01g35050.3	RQSRRNTPVPSKYNGSESPSLAEIVNDQRL_	Y(0.792)NGS(0.804)ES(0.202)PS(0.202)LAEIVNDQRL	LOC_Os01g35050.3 LOC_Os01g35050.3|13101.m03540|protein early-responsive to dehydration protein-related, putative, expressed;LOC_Os01g35050.2 LOC_Os01g35050.2|13101.m03542|protein early-responsive to dehydration protein-related, putative, expressed;LOC_Os01	UID101	2
LOC_Os01g36860.3;LOC_Os01g36860.2;LOC_Os01g36860.1	0	0	0	0	0	0	S	2	___1	1	5.37274e-07	84.892	50.686	47.559	0.07838	500	500;568;709	LOC_Os01g36860.3	LOC_Os01g36860.3	RHPEDGKVGKVDLDRSPTPQDKSGPYSPAYN	VGKVDLDRS(1)PT(1)PQDK	LOC_Os01g36860.3 LOC_Os01g36860.3|13101.m03736|protein DEAD-box ATP-dependent RNA helicase 40, putative, expressed;LOC_Os01g36860.2 LOC_Os01g36860.2|13101.m03735|protein DEAD-box ATP-dependent RNA helicase 40, putative, expressed;LOC_Os01g36860.1 LOC_Os01g	UID102	2
LOC_Os01g40050.2;LOC_Os01g40050.1	58189000	38592000	23679000	0	8723200	0	S	4	___1	0.999178	4.76596e-05	43.162	36.131	43.162	-0.24099	338	338;338	LOC_Os01g40050.2	LOC_Os01g40050.2	TDKAHRKDKELPVHRSDDDNDDDNEDHQLTK	DKELPVHRS(0.999)DDDNDDDNEDHQLT(0.001)K	LOC_Os01g40050.2 LOC_Os01g40050.2|13101.m04098|protein peptidyl-prolyl cis-trans isomerase, putative, expressed;LOC_Os01g40050.1 LOC_Os01g40050.1|13101.m04097|protein peptidyl-prolyl cis-trans isomerase, putative, expressed	UID103	1
LOC_Os01g40050.2;LOC_Os01g40050.1	4275800	7992100	0	0	0	8044800	S	3	___1	0.831191	3.36908e-12	66.886	64.045	53.844	-1.1685	282	282;282	LOC_Os01g40050.2	LOC_Os01g40050.2	ALVSKKSDFRELEHDSETDDYPDDENEEDFD	ELEHDS(0.831)ET(0.11)DDY(0.059)PDDENEEDFDNR	LOC_Os01g40050.2 LOC_Os01g40050.2|13101.m04098|protein peptidyl-prolyl cis-trans isomerase, putative, expressed;LOC_Os01g40050.1 LOC_Os01g40050.1|13101.m04097|protein peptidyl-prolyl cis-trans isomerase, putative, expressed	UID104	1
LOC_Os01g41190.2;LOC_Os01g41190.1	71379000	29917000	42904000	31493000	0	0	S	3	___1	1	8.63317e-11	75.574	48.245	47.814	0.36071	662	662;662	LOC_Os01g41190.2	LOC_Os01g41190.2	SSSVPSRESIANKGASPPRNDIVNEEVDQRQ	GAS(1)PPRNDIVNEEVDQR	LOC_Os01g41190.2 LOC_Os01g41190.2|13101.m15047|protein glycine-rich protein, putative, expressed;LOC_Os01g41190.1 LOC_Os01g41190.1|13101.m04222|protein glycine-rich protein, putative, expressed	UID105	1
LOC_Os01g41630.1	4807200	3068900	2502500	1793800	1918900	1459200	S	2	___1	0.943214	0.0294497	62.582	18.813	62.582	0.67886	454	454	LOC_Os01g41630.1	LOC_Os01g41630.1	TRRQLQNPTRPARSLSTLTRVVRRGAESTGI	S(0.011)LS(0.943)T(0.046)LT(0.001)R	LOC_Os01g41630.1 LOC_Os01g41630.1|13101.m04269|protein serine/threonine protein phosphatase 2A 55 kDa regulatory subunit B, putative, expressed	UID106	1
LOC_Os01g41710.1	571390016	501070016	358409984	107010000	104110000	100860000	S	2	___1	1	2.81567e-217	226.44	205.6	226.14	-0.010745	32	32	LOC_Os01g41710.1	LOC_Os01g41710.1	AAAKVFGEGRITMRKSAAKPKPAASGSPWYG	S(1)AAKPKPAASGSPWYGADR	LOC_Os01g41710.1 LOC_Os01g41710.1|13101.m04278|protein chlorophyll A-B binding protein, putative, expressed	UID107	1;2
LOC_Os01g41710.1	0	0	0	0	0	0	S	3	___1	0.537344	7.47236e-06	61.222	44.003	40.142	-3.8214	41	41	LOC_Os01g41710.1	LOC_Os01g41710.1	RITMRKSAAKPKPAASGSPWYGADRVLYLGP	S(0.983)AAKPKPAAS(0.537)GS(0.479)PWYGADR	LOC_Os01g41710.1 LOC_Os01g41710.1|13101.m04278|protein chlorophyll A-B binding protein, putative, expressed	UID108	2
LOC_Os01g41710.1	0	0	0	0	0	0	S	4	___1	0.425229	7.47236e-06	61.222	44.003	61.222	-0.66336	43	43	LOC_Os01g41710.1	LOC_Os01g41710.1	TMRKSAAKPKPAASGSPWYGADRVLYLGPLS	S(0.149)AAKPKPAAS(0.425)GS(0.425)PWYGADR	LOC_Os01g41710.1 LOC_Os01g41710.1|13101.m04278|protein chlorophyll A-B binding protein, putative, expressed	UID109
LOC_Os01g46710.1	0	0	0	0	0	0	S	5	___1	0.499159	0.00740989	48.053	31.559	48.053	0.060711	488	488	LOC_Os01g46710.1	LOC_Os01g46710.1	VERMRSDHRHPENVDSSPNKVHPRSSPGPNT	S(0.002)DHRHPENVDS(0.499)S(0.499)PNKVHPR	LOC_Os01g46710.1 LOC_Os01g46710.1|13101.m04803|protein transposon protein, putative, CACTA, En/Spm sub-class, expressed	UID110
LOC_Os01g46710.1	0	0	0	0	0	0	S	5	___1	0.499159	0.00740989	48.053	31.559	48.053	0.060711	489	489	LOC_Os01g46710.1	LOC_Os01g46710.1	ERMRSDHRHPENVDSSPNKVHPRSSPGPNTY	S(0.002)DHRHPENVDS(0.499)S(0.499)PNKVHPR	LOC_Os01g46710.1 LOC_Os01g46710.1|13101.m04803|protein transposon protein, putative, CACTA, En/Spm sub-class, expressed	UID111
LOC_Os01g47690.2;LOC_Os01g47690.1	59168000	54865000	28301000	25853000	26332000	22528000	S	3	___1	0.999998	9.12803e-41	109.74	100.44	109.74	-0.67249	194	194;194	LOC_Os01g47690.2	LOC_Os01g47690.2	AGCVTYVTGEGDDQPSPRMAFTGDALLIRAC	STPGHTAGCVTYVTGEGDDQPS(1)PR	LOC_Os01g47690.2 LOC_Os01g47690.2|13101.m04935|protein metallo-beta-lactamase family protein, putative, expressed;LOC_Os01g47690.1 LOC_Os01g47690.1|13101.m04933|protein metallo-beta-lactamase family protein, putative, expressed	UID112	1
LOC_Os01g48330.1	0	0	0	0	0	2231000	S	2	___1	0.520893	0.00129529	49.627	37.267	49.627	-0.68125	408	408	LOC_Os01g48330.1	LOC_Os01g48330.1	LGGASTSKTRRIRGRSISITPEIGDDIVRAV	S(0.521)IS(0.464)IT(0.016)PEIGDDIVR	LOC_Os01g48330.1 LOC_Os01g48330.1|13101.m05011|protein protein kinase domain containing protein, expressed	UID113	1
LOC_Os01g48330.1	5402600	8960000	0	2280800	2534700	0	S	2	___1	0.838728	0.000646648	61.353	47.95	61.353	0.071645	410	410	LOC_Os01g48330.1	LOC_Os01g48330.1	GASTSKTRRIRGRSISITPEIGDDIVRAVRA	S(0.066)IS(0.839)IT(0.096)PEIGDDIVR	LOC_Os01g48330.1 LOC_Os01g48330.1|13101.m05011|protein protein kinase domain containing protein, expressed	UID114	1
LOC_Os01g48720.1	0	17604000	9249500	0	0	0	S	2	___1	0.554597	6.84258e-06	62.646	44.021	62.646	-0.44785	221	221	LOC_Os01g48720.1	LOC_Os01g48720.1	DAERFSEIPYIMEDASNANDSPRSSISGAKR	FSEIPYIMEDAS(0.555)NANDS(0.445)PR	LOC_Os01g48720.1 LOC_Os01g48720.1|13101.m05056|protein RNA polymerase III subunit RPC82 family protein, putative, expressed	UID115	1
LOC_Os01g48720.1	21040000	0	0	0	6807600	6442300	S	2	___1	0.988121	6.84258e-06	62.646	44.021	62.646	-0.29373	226	226	LOC_Os01g48720.1	LOC_Os01g48720.1	SEIPYIMEDASNANDSPRSSISGAKRKHNAL	FSEIPYIMEDAS(0.012)NANDS(0.988)PR	LOC_Os01g48720.1 LOC_Os01g48720.1|13101.m05056|protein RNA polymerase III subunit RPC82 family protein, putative, expressed	UID116	1
LOC_Os01g48810.1	0	0	0	0	0	0	S	3	___1	0.999542	3.05585e-11	48.348	46.623	48.348	-0.17084	14	14	LOC_Os01g48810.1	LOC_Os01g48810.1	__MKDPFEAAVEEQESPPESPAANEEDAAGA	MKDPFEAAVEEQES(1)PPES(1)PAANEEDAAGAPEGY(0.001)DGASGSR	LOC_Os01g48810.1 LOC_Os01g48810.1|13101.m05068|protein transcription initiation factor TFIID subunit 11, putative, expressed	UID117	2
LOC_Os01g48810.1	0	0	0	0	0	0	S	3	___1	0.999542	3.05585e-11	48.348	46.623	48.348	-0.17084	18	18	LOC_Os01g48810.1	LOC_Os01g48810.1	DPFEAAVEEQESPPESPAANEEDAAGAPEGY	MKDPFEAAVEEQES(1)PPES(1)PAANEEDAAGAPEGY(0.001)DGASGSR	LOC_Os01g48810.1 LOC_Os01g48810.1|13101.m05068|protein transcription initiation factor TFIID subunit 11, putative, expressed	UID118	2
LOC_Os01g48874.1	43313000	36952000	35514000	13778000	14500000	17554000	S	3	___1	1	3.42625e-63	158.65	143.4	54.658	-0.32397	50	50	LOC_Os01g48874.1	LOC_Os01g48874.1	AAVAEEEEELLEEPVSPAGRLFREPHFSCYI	KAAAVAEEEEELLEEPVS(1)PAGR	LOC_Os01g48874.1 LOC_Os01g48874.1|13101.m05075|protein wax synthase, putative, expressed	UID119	1
LOC_Os01g50340.1	9679400	20332000	12687000	19153000	0	0	S	4	___1	0.889344	2.73165e-19	72.495	67.12	72.495	-0.22879	116	116	LOC_Os01g50340.1	LOC_Os01g50340.1	HNKTSTDGQSGDGHASGEDHDNDGTHFDQEL	T(0.023)S(0.023)T(0.023)DGQS(0.041)GDGHAS(0.889)GEDHDNDGTHFDQELSR	LOC_Os01g50340.1 LOC_Os01g50340.1|13101.m05237|protein transposon protein, putative, unclassified, expressed	UID120	1
LOC_Os01g50450.1	0	0	0	0	0	0	S	4	___1	0.696502	5.25222e-11	43.781	39.294	43.781	0.54697	70	70	LOC_Os01g50450.1	LOC_Os01g50450.1	NHHLPSRPNVPHVDVSEDSMESSEEMVTPRA	DAAS(0.026)DGNHHLPS(0.119)RPNVPHVDVS(0.697)EDS(0.2)MES(0.791)S(0.164)EEMVT(0.002)PR	LOC_Os01g50450.1 LOC_Os01g50450.1|13101.m05248|protein expressed protein	UID121	2
LOC_Os01g50450.1	0	0	0	0	0	0	S	4	___1	0.790923	5.25222e-11	43.781	39.294	43.781	0.54697	76	76	LOC_Os01g50450.1	LOC_Os01g50450.1	RPNVPHVDVSEDSMESSEEMVTPRAAASEAD	DAAS(0.026)DGNHHLPS(0.119)RPNVPHVDVS(0.697)EDS(0.2)MES(0.791)S(0.164)EEMVT(0.002)PR	LOC_Os01g50450.1 LOC_Os01g50450.1|13101.m05248|protein expressed protein	UID122	2
LOC_Os01g50450.1	0	3397900	2434800	3422300	0	2279600	S	2	___1	0.999985	0.000237534	60.157	31.533	60.157	0.13428	219	219	LOC_Os01g50450.1	LOC_Os01g50450.1	KSGGVLVKDVVEVSRSLGAADTTEVARGPAV	S(1)LGAADTTEVAR	LOC_Os01g50450.1 LOC_Os01g50450.1|13101.m05248|protein expressed protein	UID123	1
LOC_Os01g51010.2;LOC_Os01g51010.1	13336000	0	5824200	10485000	9976300	0	S	3	___1	0.833244	7.01299e-08	65.423	54.92	51.524	0.69729	477	477;622	LOC_Os01g51010.2	LOC_Os01g51010.2	KGFSSADWGQQHRNESPVNHSSSTLFSGTEA	NES(0.833)PVNHS(0.083)S(0.028)S(0.028)T(0.028)LFSGTEANRK	LOC_Os01g51010.2 LOC_Os01g51010.2|13101.m05314|protein DUF292 domain containing protein, expressed;LOC_Os01g51010.1 LOC_Os01g51010.1|13101.m05313|protein DUF292 domain containing protein, expressed	UID124	1
LOC_Os01g51010.2;LOC_Os01g51010.1	0	0	0	0	0	0	S	5	___1	0.481544	1.32462e-14	54.09	49.732	54.09	-0.26763	336	336;481	LOC_Os01g51010.2	LOC_Os01g51010.2	HIHSDEYDMPTDPHRSHSPDPQYSDDSSEKE	S(0.482)HS(0.509)PDPQY(0.516)S(0.351)DDS(0.07)S(0.068)EKES(0.004)NFGRPEDHQFNLPGER	LOC_Os01g51010.2 LOC_Os01g51010.2|13101.m05314|protein DUF292 domain containing protein, expressed;LOC_Os01g51010.1 LOC_Os01g51010.1|13101.m05313|protein DUF292 domain containing protein, expressed	UID125
LOC_Os01g51010.2;LOC_Os01g51010.1	0	0	0	0	0	0	S	4	___1	0.543177	3.25734e-46	97.718	93.274	97.718	0.75353	338	338;483	LOC_Os01g51010.2	LOC_Os01g51010.2	HSDEYDMPTDPHRSHSPDPQYSDDSSEKESN	S(0.456)HS(0.543)PDPQY(0.011)S(0.142)DDS(0.537)S(0.311)EKES(0.001)NFGRPEDHQFNLPGER	LOC_Os01g51010.2 LOC_Os01g51010.2|13101.m05314|protein DUF292 domain containing protein, expressed;LOC_Os01g51010.1 LOC_Os01g51010.1|13101.m05313|protein DUF292 domain containing protein, expressed	UID126	2;3
LOC_Os01g51010.2;LOC_Os01g51010.1	0	0	0	0	0	0	S	4	___1	0.820178	1.56826e-38	89.585	83.927	89.585	0.81706	344	344;489	LOC_Os01g51010.2	LOC_Os01g51010.2	MPTDPHRSHSPDPQYSDDSSEKESNFGRPED	S(0.464)HS(0.536)PDPQY(0.006)S(0.82)DDS(0.09)S(0.084)EKESNFGRPEDHQFNLPGER	LOC_Os01g51010.2 LOC_Os01g51010.2|13101.m05314|protein DUF292 domain containing protein, expressed;LOC_Os01g51010.1 LOC_Os01g51010.1|13101.m05313|protein DUF292 domain containing protein, expressed	UID127	2;3
LOC_Os01g51010.2;LOC_Os01g51010.1	0	0	0	0	0	0	S	4	___1	0.551643	3.25734e-46	97.718	93.274	48.947	-1.277	347	347;492	LOC_Os01g51010.2	LOC_Os01g51010.2	DPHRSHSPDPQYSDDSSEKESNFGRPEDHQF	S(0.392)HS(0.392)PDPQY(0.534)S(0.552)DDS(0.552)S(0.552)EKES(0.027)NFGRPEDHQFNLPGER	LOC_Os01g51010.2 LOC_Os01g51010.2|13101.m05314|protein DUF292 domain containing protein, expressed;LOC_Os01g51010.1 LOC_Os01g51010.1|13101.m05313|protein DUF292 domain containing protein, expressed	UID128	2;3
LOC_Os01g51010.2;LOC_Os01g51010.1	0	0	0	0	0	0	S	4	___1	0.551643	1.11225e-11	48.947	47.179	48.947	-1.277	348	348;493	LOC_Os01g51010.2	LOC_Os01g51010.2	PHRSHSPDPQYSDDSSEKESNFGRPEDHQFN	S(0.392)HS(0.392)PDPQY(0.534)S(0.552)DDS(0.552)S(0.552)EKES(0.027)NFGRPEDHQFNLPGER	LOC_Os01g51010.2 LOC_Os01g51010.2|13101.m05314|protein DUF292 domain containing protein, expressed;LOC_Os01g51010.1 LOC_Os01g51010.1|13101.m05313|protein DUF292 domain containing protein, expressed	UID129	3
LOC_Os01g51010.2;LOC_Os01g51010.1	7884800	7825100	3013600	3394800	3720800	3264700	S	2	___1	0.983571	4.56421e-15	96.591	72.741	96.591	-0.24467	802	802;947	LOC_Os01g51010.2	LOC_Os01g51010.2	ARRGTTTKTAKSYFDSDDSEDELAQRKEVQT	S(0.002)Y(0.001)FDS(0.984)DDS(0.013)EDELAQR	LOC_Os01g51010.2 LOC_Os01g51010.2|13101.m05314|protein DUF292 domain containing protein, expressed;LOC_Os01g51010.1 LOC_Os01g51010.1|13101.m05313|protein DUF292 domain containing protein, expressed	UID130	1
LOC_Os01g51010.2;LOC_Os01g51010.1	14105000	7123300	11907000	3634200	711640	4339600	S	2	___1	0.975177	9.10095e-08	82.34	58.489	68.809	0.58634	805	805;950	LOC_Os01g51010.2	LOC_Os01g51010.2	GTTTKTAKSYFDSDDSEDELAQRKEVQTKWS	SYFDS(0.024)DDS(0.975)EDELAQR	LOC_Os01g51010.2 LOC_Os01g51010.2|13101.m05314|protein DUF292 domain containing protein, expressed;LOC_Os01g51010.1 LOC_Os01g51010.1|13101.m05313|protein DUF292 domain containing protein, expressed	UID131	1
LOC_Os01g52240.1	352960000	268100000	224350000	34217000	34480000	31069000	S	2	___1	1	9.17747e-34	125.12	76.577	117.67	-0.055645	35	35	LOC_Os01g52240.1	LOC_Os01g52240.1	ANAKVFGEGRVTMRKSAAKPKPAAASGSPWY	S(1)AAKPKPAAASGSPWYGADR	LOC_Os01g52240.1 LOC_Os01g52240.1|13101.m05463|protein chlorophyll A-B binding protein, putative, expressed	UID132	1;2
LOC_Os01g52240.1	0	0	0	0	0	0	S	3	___1	0.829511	0.000235169	40.104	26.088	40.104	1.0972	45	45	LOC_Os01g52240.1	LOC_Os01g52240.1	VTMRKSAAKPKPAAASGSPWYGADRVLYLGP	S(0.987)AAKPKPAAAS(0.83)GS(0.181)PWY(0.002)GADR	LOC_Os01g52240.1 LOC_Os01g52240.1|13101.m05463|protein chlorophyll A-B binding protein, putative, expressed	UID133	2
LOC_Os01g54560.3;LOC_Os01g54560.1	2959100	0	0	0	0	0	S	2	___1	0.565846	0.0274762	41.502	14.248	41.502	0.58124	32	32;32	LOC_Os01g54560.3	LOC_Os01g54560.3	FAALGPGGGGGGRRRSGSFGLKRMSRVMTVF	S(0.566)GS(0.434)FGLKR	LOC_Os01g54560.3 LOC_Os01g54560.3|13101.m05737|protein trehalose synthase, putative, expressed;LOC_Os01g54560.1 LOC_Os01g54560.1|13101.m05735|protein trehalose synthase, putative, expressed	UID134	1
LOC_Os01g54560.3;LOC_Os01g54560.1	1574000	3035700	3236300	1642200	1704100	2222100	S	2	___1	0.802931	0.0205043	47.603	20.349	47.603	1.5215	34	34;34	LOC_Os01g54560.3	LOC_Os01g54560.3	ALGPGGGGGGRRRSGSFGLKRMSRVMTVFFV	S(0.197)GS(0.803)FGLKR	LOC_Os01g54560.3 LOC_Os01g54560.3|13101.m05737|protein trehalose synthase, putative, expressed;LOC_Os01g54560.1 LOC_Os01g54560.1|13101.m05735|protein trehalose synthase, putative, expressed	UID135	1
LOC_Os01g54920.2;LOC_Os01g54920.1	70699000	88914000	62138000	40999000	50933000	40694000	S	3	___1	0.999999	2.69193e-56	121.82	115.46	90.303	0.60588	52	52;52	LOC_Os01g54920.2	LOC_Os01g54920.2	LAEEEKEEEEDDIEESEEEESEDESEGKAKH	NLAEEEKEEEEDDIEES(1)EEEES(0.997)EDES(0.003)EGK	LOC_Os01g54920.2 LOC_Os01g54920.2|13101.m05773|protein heat- and acid-stable phosphoprotein, putative, expressed;LOC_Os01g54920.1 LOC_Os01g54920.1|13101.m05772|protein heat- and acid-stable phosphoprotein, putative, expressed	UID136	1;2
LOC_Os01g54920.2;LOC_Os01g54920.1	174700000	151620000	151590000	70676000	84931000	77982000	S	3	___1	0.997483	3.26666e-64	136.65	130.29	136.65	-0.15808	57	57;57	LOC_Os01g54920.2	LOC_Os01g54920.2	KEEEEDDIEESEEEESEDESEGKAKHKGTEG	NLAEEEKEEEEDDIEESEEEES(0.997)EDES(0.003)EGK	LOC_Os01g54920.2 LOC_Os01g54920.2|13101.m05773|protein heat- and acid-stable phosphoprotein, putative, expressed;LOC_Os01g54920.1 LOC_Os01g54920.1|13101.m05772|protein heat- and acid-stable phosphoprotein, putative, expressed	UID137	1;2
LOC_Os01g55490.3;LOC_Os01g55490.2;LOC_Os01g55490.1	8819800	8874200	8023000	0	0	347100	S	4	___1	0.961702	1.12752e-18	68.934	62.968	61.499	0.44992	139	139;139;139	LOC_Os01g55490.3	LOC_Os01g55490.3	GPLAIVDYAHDETAMSPEQEDGEINGIDRSG	RGPLAIVDY(0.001)AHDET(0.038)AMS(0.962)PEQEDGEINGIDR	LOC_Os01g55490.3 LOC_Os01g55490.3|13101.m05848|protein transcriptional regulator family protein, putative, expressed;LOC_Os01g55490.2 LOC_Os01g55490.2|13101.m05846|protein transcriptional regulator family protein, putative, expressed;LOC_Os01g55490.1 LOC_O	UID138	1
LOC_Os01g55490.3;LOC_Os01g55490.2;LOC_Os01g55490.1	0	0	0	0	0	0	S	2	___1	0.780614	0.000388046	43.592	37.36	43.592	0.61257	79	79;79;79	LOC_Os01g55490.3	LOC_Os01g55490.3	SPPLAEDPAGRRTLASPYPSPGLPPLPSRRS	T(0.124)LAS(0.781)PY(0.148)PS(0.944)PGLPPLPS(0.003)R	LOC_Os01g55490.3 LOC_Os01g55490.3|13101.m05848|protein transcriptional regulator family protein, putative, expressed;LOC_Os01g55490.2 LOC_Os01g55490.2|13101.m05846|protein transcriptional regulator family protein, putative, expressed;LOC_Os01g55490.1 LOC_O	UID139	2
LOC_Os01g55490.3;LOC_Os01g55490.2;LOC_Os01g55490.1	0	0	0	0	0	0	S	2	___1	0.943723	0.000388046	44.601	30.695	43.592	0.61257	83	83;83;83	LOC_Os01g55490.3	LOC_Os01g55490.3	AEDPAGRRTLASPYPSPGLPPLPSRRSSSPF	T(0.124)LAS(0.781)PY(0.148)PS(0.944)PGLPPLPS(0.003)R	LOC_Os01g55490.3 LOC_Os01g55490.3|13101.m05848|protein transcriptional regulator family protein, putative, expressed;LOC_Os01g55490.2 LOC_Os01g55490.2|13101.m05846|protein transcriptional regulator family protein, putative, expressed;LOC_Os01g55490.1 LOC_O	UID140	2
LOC_Os01g56000.1	0	0	0	0	0	0	S	3	___1	0.332699	0.000147533	44.587	34.391	44.587	-1.8544	522	522	LOC_Os01g56000.1	LOC_Os01g56000.1	PKSTHDSAGGAATLTSPGQNFGKAKHSYSEP	STHDS(0.001)AGGAAT(0.333)LT(0.333)S(0.333)PGQNFGK	LOC_Os01g56000.1 LOC_Os01g56000.1|13101.m05915|protein RNA recognition motif containing protein, expressed	UID141
LOC_Os01g56140.1	15818000	6934600	2186100	0	0	0	S	3	___1	0.808963	0.000464826	52.576	33.743	52.576	-0.24522	764	764	LOC_Os01g56140.1	LOC_Os01g56140.1	KLGSDINVKDNHHDNSHSSPKQRFGRKLDLS	DNHHDNS(0.809)HS(0.096)S(0.096)PKQR	LOC_Os01g56140.1 LOC_Os01g56140.1|13101.m05932|protein expressed protein	UID142	1
LOC_Os01g56140.1	55321000	0	0	0	0	5661500	S	4	___1	0.610724	0.000408305	70.68	56.422	70.68	-0.75209	766	766	LOC_Os01g56140.1	LOC_Os01g56140.1	GSDINVKDNHHDNSHSSPKQRFGRKLDLSPV	DNHHDNS(0.034)HS(0.611)S(0.355)PKQR	LOC_Os01g56140.1 LOC_Os01g56140.1|13101.m05932|protein expressed protein	UID143	1
LOC_Os01g56140.1	0	17257000	0	0	0	0	S	4	___1	0.817009	0.000996934	65.943	47.11	65.943	0.27294	767	767	LOC_Os01g56140.1	LOC_Os01g56140.1	SDINVKDNHHDNSHSSPKQRFGRKLDLSPVS	DNHHDNS(0.024)HS(0.159)S(0.817)PKQR	LOC_Os01g56140.1 LOC_Os01g56140.1|13101.m05932|protein expressed protein	UID144	1
LOC_Os01g56300.1;LOC_Os02g31220.2;LOC_Os02g31220.1	0	0	0	0	0	0	S	3	___1	0.286278	0.00157367	58.676	44.01	41.092	-0.95043	168	168;174;174	LOC_Os01g56300.1	LOC_Os01g56300.1	RSLGQQGDAKPLSRTSSYPQQPLQHRASEPI	T(0.286)S(0.286)S(0.286)Y(0.141)PQQPLQHR	LOC_Os01g56300.1 LOC_Os01g56300.1|13101.m05955|protein expressed protein;LOC_Os02g31220.2 LOC_Os02g31220.2|13102.m03416|protein expressed protein;LOC_Os02g31220.1 LOC_Os02g31220.1|13102.m03415|protein expressed protein	UID145
LOC_Os01g56300.1;LOC_Os02g31220.2;LOC_Os02g31220.1	0	0	0	0	0	0	S	3	___1	0.286278	0.00157367	58.676	44.01	41.092	-0.95043	169	169;175;175	LOC_Os01g56300.1	LOC_Os01g56300.1	SLGQQGDAKPLSRTSSYPQQPLQHRASEPII	T(0.286)S(0.286)S(0.286)Y(0.141)PQQPLQHR	LOC_Os01g56300.1 LOC_Os01g56300.1|13101.m05955|protein expressed protein;LOC_Os02g31220.2 LOC_Os02g31220.2|13102.m03416|protein expressed protein;LOC_Os02g31220.1 LOC_Os02g31220.1|13102.m03415|protein expressed protein	UID146
LOC_Os01g56360.1;LOC_Os01g56370.1	48411000	59187000	20002000	25222000	22298000	21316000	S	2	___1	0.907063	6.04373e-17	123.29	78.011	123.29	-0.39152	52	52;48	LOC_Os01g56360.1	LOC_Os01g56360.1	GGSKGAAAATPPEPVSPSARLVEDFFIVVVI	GAAAATPPEPVS(0.907)PS(0.093)AR	LOC_Os01g56360.1 LOC_Os01g56360.1|13101.m05963|protein wax synthase, putative, expressed;LOC_Os01g56370.1 LOC_Os01g56370.1|13101.m05965|protein wax synthase, putative, expressed	UID147	1;2
LOC_Os01g56780.2;LOC_Os01g56780.1	0	0	0	0	0	0	S	2	___1	0.458667	0.025707	50.04	29.758	50.04	-0.60634	84	84;84	LOC_Os01g56780.2	LOC_Os01g56780.2	SQLRTRSDSSARVFMSSPSRIRNTDAQQSTS	VFMS(0.459)S(0.459)PS(0.083)R	LOC_Os01g56780.2 LOC_Os01g56780.2|13101.m06018|protein plus-3 domain containing protein, expressed;LOC_Os01g56780.1 LOC_Os01g56780.1|13101.m06019|protein plus-3 domain containing protein, expressed	UID148
LOC_Os01g56780.2;LOC_Os01g56780.1	0	0	0	0	0	0	S	2	___1	0.458667	0.025707	50.04	29.758	50.04	-0.60634	85	85;85	LOC_Os01g56780.2	LOC_Os01g56780.2	QLRTRSDSSARVFMSSPSRIRNTDAQQSTSI	VFMS(0.459)S(0.459)PS(0.083)R	LOC_Os01g56780.2 LOC_Os01g56780.2|13101.m06018|protein plus-3 domain containing protein, expressed;LOC_Os01g56780.1 LOC_Os01g56780.1|13101.m06019|protein plus-3 domain containing protein, expressed	UID149
LOC_Os01g57450.1	0	0	0	0	0	0	S	2	___1	0.473777	9.94225e-64	135.45	119.56	135.45	0.97821	6	6	LOC_Os01g57450.1	LOC_Os01g57450.1	__________MAANPSSPSAGGGGDVSASSP	AANPS(0.474)S(0.474)PS(0.052)AGGGGDVSASSPTLPPVR	LOC_Os01g57450.1 LOC_Os01g57450.1|13101.m06095|protein universal stress protein domain containing protein, putative, expressed	UID150
LOC_Os01g57450.1	0	0	0	0	0	0	S	2	___1	0.473777	9.94225e-64	135.45	119.56	135.45	0.97821	7	7	LOC_Os01g57450.1	LOC_Os01g57450.1	_________MAANPSSPSAGGGGDVSASSPT	AANPS(0.474)S(0.474)PS(0.052)AGGGGDVSASSPTLPPVR	LOC_Os01g57450.1 LOC_Os01g57450.1|13101.m06095|protein universal stress protein domain containing protein, putative, expressed	UID151
LOC_Os01g57450.1	0	0	0	0	0	0	S	2	___1	0.398545	5.51353e-10	52.061	38.861	50.202	0.59359	9	9	LOC_Os01g57450.1	LOC_Os01g57450.1	_______MAANPSSPSAGGGGDVSASSPTLP	AANPS(0.28)S(0.314)PS(0.399)AGGGGDVS(0.055)AS(0.463)S(0.411)PT(0.078)LPPVR	LOC_Os01g57450.1 LOC_Os01g57450.1|13101.m06095|protein universal stress protein domain containing protein, putative, expressed	UID152
LOC_Os01g57450.1	0	0	0	0	0	0	S	2	___1	0.470769	5.51353e-10	52.061	38.861	52.061	-0.21189	19	19	LOC_Os01g57450.1	LOC_Os01g57450.1	NPSSPSAGGGGDVSASSPTLPPVRLAAAQAA	AANPS(0.272)S(0.297)PS(0.356)AGGGGDVS(0.107)AS(0.471)S(0.433)PT(0.065)LPPVR	LOC_Os01g57450.1 LOC_Os01g57450.1|13101.m06095|protein universal stress protein domain containing protein, putative, expressed	UID153
LOC_Os01g57450.1	0	0	0	0	0	0	S	2	___1	0.438544	1.06124e-07	45.011	36.191	45.011	-0.40486	20	20	LOC_Os01g57450.1	LOC_Os01g57450.1	PSSPSAGGGGDVSASSPTLPPVRLAAAQAAS	AANPS(0.316)S(0.326)PS(0.349)AGGGGDVS(0.254)AS(0.254)S(0.439)PT(0.063)LPPVR	LOC_Os01g57450.1 LOC_Os01g57450.1|13101.m06095|protein universal stress protein domain containing protein, putative, expressed	UID154
LOC_Os01g57450.1	5565400	0	0	0	0	72405000	S	3	___1	0.499993	1.18873e-08	82.349	67.377	70.414	0.53179	43	43	LOC_Os01g57450.1	LOC_Os01g57450.1	LAAAQAASAAAIHPTSPRYFFSSLAGTNASP	LAAAQAASAAAIHPT(0.5)S(0.5)PR	LOC_Os01g57450.1 LOC_Os01g57450.1|13101.m06095|protein universal stress protein domain containing protein, putative, expressed	UID155	1
LOC_Os01g57630.3;LOC_Os01g57630.2;LOC_Os01g57630.1	25771000	27266000	20873000	13273000	11994000	13492000	S	2	___1	0.951756	0.00663676	45.653	32.673	45.653	0.62117	425	425;425;425	LOC_Os01g57630.3	LOC_Os01g57630.3	LNIPHATEKNKEESISEEEEEPENA______	NKEES(0.048)IS(0.952)EEEEEPENA	LOC_Os01g57630.3 LOC_Os01g57630.3|13101.m06117|protein pentatricopeptide containing protein, putative, expressed;LOC_Os01g57630.2 LOC_Os01g57630.2|13101.m06116|protein pentatricopeptide containing protein, putative, expressed;LOC_Os01g57630.1 LOC_Os01g5763	UID156	1
LOC_Os01g59530.2;LOC_Os01g59530.1	4344400	0	3604500	3344200	0	3090800	S	2	___1	1	0.000157842	62.258	46.034	49.35	1.3199	6	6;6	LOC_Os01g59530.2	LOC_Os01g59530.2	__________MADQLSEEQIGEFREAFSLFD	ADQLS(1)EEQIGEFR	LOC_Os01g59530.2 LOC_Os01g59530.2|13101.m06329|protein OsCML1 - Calmodulin-related calcium sensor protein, expressed;LOC_Os01g59530.1 LOC_Os01g59530.1|13101.m06328|protein OsCML1 - Calmodulin-related calcium sensor protein, expressed	UID157	1
LOC_Os01g59850.1	3699100	2817700	1260400	0	0	1247500	S	2	___1	0.977047	0.012118	40.715	31.501	40.715	0.81963	195	195	LOC_Os01g59850.1	LOC_Os01g59850.1	SDRAFFDGKLGSFLYSPGRLRDQMHEDRFAN	LGS(0.001)FLY(0.022)S(0.977)PGR	LOC_Os01g59850.1 LOC_Os01g59850.1|13101.m06365|protein GTPase-activating protein, putative, expressed	UID158	1
LOC_Os01g60190.2;LOC_Os01g60190.1	0	0	0	0	0	0	S	3	___1	0.499107	1.82987e-10	56.298	51.982	55.846	1.2197	74	74;74	LOC_Os01g60190.2	LOC_Os01g60190.2	RWRLVKAHGTAVGLPSEDDMGNSEVGHNALG	AHGT(0.002)AVGLPS(0.499)EDDMGNS(0.499)EVGHNALGAGR	LOC_Os01g60190.2 LOC_Os01g60190.2|13101.m06403|protein 2,3-bisphosphoglycerate-independent phosphoglycerate mutase, putative, expressed;LOC_Os01g60190.1 LOC_Os01g60190.1|13101.m06402|protein 2,3-bisphosphoglycerate-independent phosphoglycerate mutase, puta	UID159
LOC_Os01g60190.2;LOC_Os01g60190.1	55957000	19187000	0	0	16080000	15209000	S	3	___1	0.999699	1.45263e-46	104.29	97.099	104.29	1.0642	81	81;81	LOC_Os01g60190.2	LOC_Os01g60190.2	HGTAVGLPSEDDMGNSEVGHNALGAGRIFAQ	AHGTAVGLPSEDDMGNS(1)EVGHNALGAGR	LOC_Os01g60190.2 LOC_Os01g60190.2|13101.m06403|protein 2,3-bisphosphoglycerate-independent phosphoglycerate mutase, putative, expressed;LOC_Os01g60190.1 LOC_Os01g60190.1|13101.m06402|protein 2,3-bisphosphoglycerate-independent phosphoglycerate mutase, puta	UID160	1
LOC_Os01g60330.1;LOC_Os05g40200.1	6840700	0	2566800	0	3957200	3640600	S	4	___1	0.960516	0.00070118	47.047	29.13	43.955	-0.12632	543	543;543	LOC_Os01g60330.1	LOC_Os01g60330.1	GVLVLEMLTGKAPLRSPGREDSIEHLPRWVQ	APLRS(0.961)PGREDS(0.039)IEHLPR	LOC_Os01g60330.1 LOC_Os01g60330.1|13101.m06419|protein inactive receptor kinase At2g26730 precursor, putative, expressed;LOC_Os05g40200.1 LOC_Os05g40200.1|13105.m04240|protein inactive receptor kinase At2g26730 precursor, putative, expressed	UID161	1
LOC_Os01g61880.1	18007000	22276000	14988000	4778300	5248800	4198100	S	2	___1	0.996412	0.000126752	93.096	76.32	83.862	-0.047638	78	78	LOC_Os01g61880.1	LOC_Os01g61880.1	VGGMRPGGGRMTRMQSSAQVGLRGLRFLDKT	MQS(0.996)S(0.004)AQVGLR	LOC_Os01g61880.1 LOC_Os01g61880.1|13101.m06610|protein respiratory burst oxidase, putative, expressed	UID162	1
LOC_Os01g63940.1	27646000	52185000	65850000	1202500	1414300	37954000	S	2	___1	0.982354	3.2268e-07	124.12	111.9	124.12	-0.080614	300	300	LOC_Os01g63940.1	LOC_Os01g63940.1	AANQKNQTPKPPATGSP______________	NQTPKPPAT(0.018)GS(0.982)P	LOC_Os01g63940.1 LOC_Os01g63940.1|13101.m06866|protein Transcription initiation factor TFIID subunit A containing protein, expressed	UID163	1
LOC_Os01g64250.1	0	0	0	0	0	0	S	3	___1	0.531939	0.0019284	42.277	30.3	42.277	-0.098275	18	18	LOC_Os01g64250.1	LOC_Os01g64250.1	NCSPSPRRRGRPTSPSGSPPLDRTPSAKAAG	GRPT(0.406)S(0.42)PS(0.532)GS(0.642)PPLDR	LOC_Os01g64250.1 LOC_Os01g64250.1|13101.m06914|protein hemerythrin family protein, expressed	UID164	2
LOC_Os01g64250.1	0	0	0	0	0	0	S	3	___1	0.642264	0.0019284	42.277	30.3	42.277	-0.098275	20	20	LOC_Os01g64250.1	LOC_Os01g64250.1	SPSPRRRGRPTSPSGSPPLDRTPSAKAAGGG	GRPT(0.406)S(0.42)PS(0.532)GS(0.642)PPLDR	LOC_Os01g64250.1 LOC_Os01g64250.1|13101.m06914|protein hemerythrin family protein, expressed	UID165	2
LOC_Os01g64250.1	0	10796000	0	0	0	0	S	2	___1	0.507539	0.000331425	53.252	44.72	53.252	-1.5089	48	48	LOC_Os01g64250.1	LOC_Os01g64250.1	GGGATTTVSPYALARSPSVSAAEADGDDGVV	S(0.508)PS(0.432)VS(0.06)AAEADGDDGVVR	LOC_Os01g64250.1 LOC_Os01g64250.1|13101.m06914|protein hemerythrin family protein, expressed	UID166	1
LOC_Os01g64250.1	24248000	10871000	16635000	6017600	5915000	4794400	S	2	___1	0.972891	4.2962e-14	90.561	67.423	90.561	-0.85105	50	50	LOC_Os01g64250.1	LOC_Os01g64250.1	GATTTVSPYALARSPSVSAAEADGDDGVVRV	S(0.026)PS(0.973)VS(0.001)AAEADGDDGVVR	LOC_Os01g64250.1 LOC_Os01g64250.1|13101.m06914|protein hemerythrin family protein, expressed	UID167	1
LOC_Os01g65900.1	0	0	0	2677100	3622400	3289900	S	2	___1	1	1.03026e-06	65.5	54.79	50.292	-0.84113	162	162	LOC_Os01g65900.1	LOC_Os01g65900.1	NDEWADPMKNVILPNSPKESESSISCAGSNN	NVILPNS(1)PK	LOC_Os01g65900.1 LOC_Os01g65900.1|13101.m07128|protein chitin-inducible gibberellin-responsive protein, putative, expressed	UID168	1
LOC_Os01g65900.1	0	0	0	0	0	0	S	3	___1	0.314522	1.03026e-06	40.669	33.308	40.669	-0.82774	166	166	LOC_Os01g65900.1	LOC_Os01g65900.1	ADPMKNVILPNSPKESESSISCAGSNNGEPR	NVILPNS(0.315)PKES(0.315)ES(0.315)S(0.048)IS(0.008)CAGSNNGEPR	LOC_Os01g65900.1 LOC_Os01g65900.1|13101.m07128|protein chitin-inducible gibberellin-responsive protein, putative, expressed	UID169
LOC_Os01g65900.1	0	0	0	0	0	0	S	3	___1	0.314522	1.03026e-06	40.669	33.308	40.669	-0.82774	168	168	LOC_Os01g65900.1	LOC_Os01g65900.1	PMKNVILPNSPKESESSISCAGSNNGEPRTP	NVILPNS(0.315)PKES(0.315)ES(0.315)S(0.048)IS(0.008)CAGSNNGEPR	LOC_Os01g65900.1 LOC_Os01g65900.1|13101.m07128|protein chitin-inducible gibberellin-responsive protein, putative, expressed	UID170
LOC_Os01g66120.3;LOC_Os01g66120.1	0	0	0	0	0	0	S	3	___1	0.749941	6.15405e-06	43.888	41.276	43.888	0.53471	175	175;231	LOC_Os01g66120.3	LOC_Os01g66120.3	YYDRPSDSMPRLHADSSCSEQVLSPEFACEV	LHADS(0.75)S(0.75)CS(0.75)EQVLS(0.75)PEFACEVQSQPK	LOC_Os01g66120.3 LOC_Os01g66120.3|13101.m07156|protein No apical meristem protein, putative, expressed;LOC_Os01g66120.1 LOC_Os01g66120.1|13101.m07154|protein No apical meristem protein, putative, expressed	UID171	3
LOC_Os01g66120.3;LOC_Os01g66120.1	0	0	0	0	0	0	S	3	___1	0.749941	6.15405e-06	43.888	41.276	43.888	0.53471	176	176;232	LOC_Os01g66120.3	LOC_Os01g66120.3	YDRPSDSMPRLHADSSCSEQVLSPEFACEVQ	LHADS(0.75)S(0.75)CS(0.75)EQVLS(0.75)PEFACEVQSQPK	LOC_Os01g66120.3 LOC_Os01g66120.3|13101.m07156|protein No apical meristem protein, putative, expressed;LOC_Os01g66120.1 LOC_Os01g66120.1|13101.m07154|protein No apical meristem protein, putative, expressed	UID172	3
LOC_Os01g66120.3;LOC_Os01g66120.1	0	0	0	0	0	0	S	3	___1	0.749941	6.15405e-06	43.888	41.276	43.888	0.53471	178	178;234	LOC_Os01g66120.3	LOC_Os01g66120.3	RPSDSMPRLHADSSCSEQVLSPEFACEVQSQ	LHADS(0.75)S(0.75)CS(0.75)EQVLS(0.75)PEFACEVQSQPK	LOC_Os01g66120.3 LOC_Os01g66120.3|13101.m07156|protein No apical meristem protein, putative, expressed;LOC_Os01g66120.1 LOC_Os01g66120.1|13101.m07154|protein No apical meristem protein, putative, expressed	UID173	3
LOC_Os01g66120.3;LOC_Os01g66120.1	0	0	0	0	0	0	S	3	___1	0.749941	6.15405e-06	43.888	41.276	43.888	0.53471	183	183;239	LOC_Os01g66120.3	LOC_Os01g66120.3	MPRLHADSSCSEQVLSPEFACEVQSQPKISE	LHADS(0.75)S(0.75)CS(0.75)EQVLS(0.75)PEFACEVQSQPK	LOC_Os01g66120.3 LOC_Os01g66120.3|13101.m07156|protein No apical meristem protein, putative, expressed;LOC_Os01g66120.1 LOC_Os01g66120.1|13101.m07154|protein No apical meristem protein, putative, expressed	UID174	3
LOC_Os01g67250.2;LOC_Os01g67250.1	6725200	0	0	0	9038700	0	S	3	___1	1	3.10218e-11	135.65	117.83	44.989	-0.41152	316	316;316	LOC_Os01g67250.2	LOC_Os01g67250.2	TPGLMEETVPSRVHESPVLSPQRKASPSSND	VHES(1)PVLS(1)PQR	LOC_Os01g67250.2 LOC_Os01g67250.2|13101.m07295|protein Rad21 / Rec8 like protein, putative, expressed;LOC_Os01g67250.1 LOC_Os01g67250.1|13101.m07294|protein Rad21 / Rec8 like protein, putative, expressed	UID175	1;2
LOC_Os01g67250.2;LOC_Os01g67250.1	17623000	21516000	17160000	8636800	0	8704700	S	3	___1	1	3.10218e-11	135.65	117.83	44.989	-0.41152	320	320;320	LOC_Os01g67250.2	LOC_Os01g67250.2	MEETVPSRVHESPVLSPQRKASPSSNDETAK	VHES(1)PVLS(1)PQR	LOC_Os01g67250.2 LOC_Os01g67250.2|13101.m07295|protein Rad21 / Rec8 like protein, putative, expressed;LOC_Os01g67250.1 LOC_Os01g67250.1|13101.m07294|protein Rad21 / Rec8 like protein, putative, expressed	UID176	1;2
LOC_Os01g67480.1	42133000	83603000	30914000	28417000	26727000	21640000	S	2	___1	0.997156	7.91828e-23	150.86	113.3	145.41	0.042322	136	136	LOC_Os01g67480.1	LOC_Os01g67480.1	HVDASSAAVPLFRHSSSPAGLLSRLMADPHG	HS(0.001)S(0.997)S(0.002)PAGLLSR	LOC_Os01g67480.1 LOC_Os01g67480.1|13101.m07330|protein helix-loop-helix DNA-binding domain containing protein, expressed	UID177	1
LOC_Os01g67480.1	3520600	3385600	3960600	1955800	1658200	1491500	S	2	___1	0.943608	0.0160058	42.395	29.818	42.395	-0.81528	183	183	LOC_Os01g67480.1	LOC_Os01g67480.1	GDAGAMAHRRLSSQWSFSRQDLPQISEMGGL	LS(0.005)S(0.029)QWS(0.944)FS(0.022)R	LOC_Os01g67480.1 LOC_Os01g67480.1|13101.m07330|protein helix-loop-helix DNA-binding domain containing protein, expressed	UID178	1
LOC_Os01g68310.1	3455000	4294200	3737900	0	0	0	S	2	___1	0.604758	5.58926e-05	46.621	40.38	46.621	-1.5892	8	8	LOC_Os01g68310.1	LOC_Os01g68310.1	________MDSGGTASPAGVAGDGAGGRGSV	MDS(0.082)GGT(0.313)AS(0.605)PAGVAGDGAGGR	LOC_Os01g68310.1 LOC_Os01g68310.1|13101.m07433|protein sas10/Utp3 family protein	UID179	1
LOC_Os01g68860.3;LOC_Os01g68860.2;LOC_Os01g68860.1	21655000	0	9895100	0	0	8206500	S	3	___1	0.795029	4.45222e-21	63.97	57.247	63.97	0.35491	83	83;168;285	LOC_Os01g68860.3	LOC_Os01g68860.3	TGQMMPVSSSESRLQSPGAQQTYGTSQQVDA	LQS(0.795)PGAQQT(0.052)Y(0.049)GT(0.052)S(0.052)QQVDASAGNQGMLSPYR	LOC_Os01g68860.3 LOC_Os01g68860.3|13101.m07508|protein zinc finger C-x8-C-x5-C-x3-H type family protein, expressed;LOC_Os01g68860.2 LOC_Os01g68860.2|13101.m07507|protein zinc finger C-x8-C-x5-C-x3-H type family protein, expressed;LOC_Os01g68860.1 LOC_Os01g	UID180	1
LOC_Os01g68860.3;LOC_Os01g68860.2;LOC_Os01g68860.1	0	0	0	0	0	0	S	3	___1	0.210261	8.1401e-16	57.299	47.152	57.299	0.63432	93	93;178;295	LOC_Os01g68860.3	LOC_Os01g68860.3	ESRLQSPGAQQTYGTSQQVDASAGNQGMLSP	LQS(0.176)PGAQQT(0.21)Y(0.192)GT(0.21)S(0.21)QQVDAS(0.001)AGNQGMLSPYR	LOC_Os01g68860.3 LOC_Os01g68860.3|13101.m07508|protein zinc finger C-x8-C-x5-C-x3-H type family protein, expressed;LOC_Os01g68860.2 LOC_Os01g68860.2|13101.m07507|protein zinc finger C-x8-C-x5-C-x3-H type family protein, expressed;LOC_Os01g68860.1 LOC_Os01g	UID181
LOC_Os01g68940.1	316529984	286420000	177590000	155650000	150700000	124540000	S	4	___1	0.5	1.88848e-14	76.162	56.838	58.904	-0.55998	2	2	LOC_Os01g68940.1	LOC_Os01g68940.1	______________MSSPAGEDEKKPAGGEG	S(0.5)S(0.5)PAGEDEKKPAGGEGGGAHINLK	LOC_Os01g68940.1 LOC_Os01g68940.1|13101.m07517|protein ubiquitin family domain containing protein, expressed	UID182	1
LOC_Os01g68940.1	316529984	286420000	177590000	155650000	150700000	124540000	S	4	___1	0.5	1.88848e-14	76.162	56.838	58.904	-0.55998	3	3	LOC_Os01g68940.1	LOC_Os01g68940.1	_____________MSSPAGEDEKKPAGGEGG	S(0.5)S(0.5)PAGEDEKKPAGGEGGGAHINLK	LOC_Os01g68940.1 LOC_Os01g68940.1|13101.m07517|protein ubiquitin family domain containing protein, expressed	UID183	1
LOC_Os01g68950.1	590089984	541260032	264310000	156650000	136120000	119820000	S	4	___1	1	2.62498e-42	114.2	102.78	55.985	-1.0596	2	2	LOC_Os01g68950.1	LOC_Os01g68950.1	______________MSAAGEEDKKPAGGEGG	S(1)AAGEEDKKPAGGEGGGAHINLK	LOC_Os01g68950.1 LOC_Os01g68950.1|13101.m42771|protein ubiquitin family domain containing protein, expressed	UID184	1
LOC_Os01g69030.1;LOC_Os01g69030.4;LOC_Os01g69030.3;LOC_Os01g69030.2	56403000	60389000	19532000	20063000	28717000	30323000	S	2	___1	0.565076	7.99468e-24	122.45	106.19	78.324	0.050913	677	677;739;739;739	LOC_Os01g69030.1	LOC_Os01g69030.1	VQDLSLRLSIDGERGSSMNDAPSSDPQDSVQ	GS(0.565)S(0.435)MNDAPSSDPQDSVQR	LOC_Os01g69030.1 LOC_Os01g69030.1|13101.m07531|protein sucrose-phosphate synthase, putative, expressed;LOC_Os01g69030.4 LOC_Os01g69030.4|13101.m15109|protein sucrose-phosphate synthase, putative, expressed;LOC_Os01g69030.3 LOC_Os01g69030.3|13101.m07533|pro	UID185	1
LOC_Os01g69030.1;LOC_Os01g69030.4;LOC_Os01g69030.3;LOC_Os01g69030.2	56403000	23488000	0	20063000	28717000	30323000	S	2	___1	0.499998	7.99468e-24	122.45	106.19	102.62	-0.38884	678	678;740;740;740	LOC_Os01g69030.1	LOC_Os01g69030.1	QDLSLRLSIDGERGSSMNDAPSSDPQDSVQR	GS(0.5)S(0.5)MNDAPSSDPQDSVQR	LOC_Os01g69030.1 LOC_Os01g69030.1|13101.m07531|protein sucrose-phosphate synthase, putative, expressed;LOC_Os01g69030.4 LOC_Os01g69030.4|13101.m15109|protein sucrose-phosphate synthase, putative, expressed;LOC_Os01g69030.3 LOC_Os01g69030.3|13101.m07533|pro	UID186	1
LOC_Os01g69030.1;LOC_Os01g69030.4;LOC_Os01g69030.3;LOC_Os01g69030.2	6790400	16156000	14980000	0	4115800	0	S	2	___1	0.99975	9.03498e-09	87.519	77.989	84.842	-0.65367	117	117;179;179;179	LOC_Os01g69030.1	LOC_Os01g69030.1	AQQDTPMKKKFQRNFSELTVSWSDENKEKKL	NFS(1)ELTVSWSDENKEK	LOC_Os01g69030.1 LOC_Os01g69030.1|13101.m07531|protein sucrose-phosphate synthase, putative, expressed;LOC_Os01g69030.4 LOC_Os01g69030.4|13101.m15109|protein sucrose-phosphate synthase, putative, expressed;LOC_Os01g69030.3 LOC_Os01g69030.3|13101.m07533|pro	UID187	1
LOC_Os01g69990.1	4930100	4219400	0	1805000	0	0	S	2	___1	1	5.89478e-06	72.2	45.686	72.2	-3.4237	1156	1156	LOC_Os01g69990.1	LOC_Os01g69990.1	PSGVHPQQHRLQEQLSGNLARLDRHWSDANG	LQEQLS(1)GNLAR	LOC_Os01g69990.1 LOC_Os01g69990.1|13101.m07595|protein GYF domain containing protein, putative, expressed	UID188	1
LOC_Os01g69990.1	0	0	0	0	0	0	S	2	___1	0.362815	0.00012149	66.435	51.559	63.816	-0.66851	1317	1317	LOC_Os01g69990.1	LOC_Os01g69990.1	SLTSSIENSGKLGLRSSSGSMLDMQRGDFSG	S(0.363)S(0.363)S(0.266)GS(0.009)MLDMQR	LOC_Os01g69990.1 LOC_Os01g69990.1|13101.m07595|protein GYF domain containing protein, putative, expressed	UID189
LOC_Os01g69990.1	0	0	0	0	0	0	S	2	___1	0.362815	0.00012149	66.435	51.559	63.816	-0.66851	1318	1318	LOC_Os01g69990.1	LOC_Os01g69990.1	LTSSIENSGKLGLRSSSGSMLDMQRGDFSGI	S(0.363)S(0.363)S(0.266)GS(0.009)MLDMQR	LOC_Os01g69990.1 LOC_Os01g69990.1|13101.m07595|protein GYF domain containing protein, putative, expressed	UID190
LOC_Os01g69990.1	0	0	0	0	0	0	S	2	___1	0.346418	0.000877457	55.549	44.337	40.724	-1.7199	1319	1319	LOC_Os01g69990.1	LOC_Os01g69990.1	TSSIENSGKLGLRSSSGSMLDMQRGDFSGIM	S(0.154)S(0.154)S(0.346)GS(0.346)MLDMQR	LOC_Os01g69990.1 LOC_Os01g69990.1|13101.m07595|protein GYF domain containing protein, putative, expressed	UID191
LOC_Os01g69990.1	0	0	0	0	0	0	S	2	___1	0.346418	0.00855918	40.724	26.162	40.724	-1.7199	1321	1321	LOC_Os01g69990.1	LOC_Os01g69990.1	SIENSGKLGLRSSSGSMLDMQRGDFSGIMGG	S(0.154)S(0.154)S(0.346)GS(0.346)MLDMQR	LOC_Os01g69990.1 LOC_Os01g69990.1|13101.m07595|protein GYF domain containing protein, putative, expressed	UID192
LOC_Os01g70020.1	205760000	200290000	161830000	135110000	102500000	110770000	S	3	___1	0.987652	5.74704e-13	72.103	60.042	72.103	0.4576	9	9	LOC_Os01g70020.1	LOC_Os01g70020.1	_______MASDAKPDSPPAGVDPPPPKEEAK	AS(0.012)DAKPDS(0.988)PPAGVDPPPPKEEAK	LOC_Os01g70020.1 LOC_Os01g70020.1|13101.m07598|protein DEK C terminal domain containing protein, expressed	UID193	1
LOC_Os01g70020.1	0	0	0	0	0	0	S	3	___1	0.697588	2.64551e-06	54.117	49.766	44.415	0.014982	328	328	LOC_Os01g70020.1	LOC_Os01g70020.1	DATAKKASTRPAKGVSKPSQDTEEDDEPEVE	GVS(0.698)KPS(0.676)QDT(0.626)EEDDEPEVELESK	LOC_Os01g70020.1 LOC_Os01g70020.1|13101.m07598|protein DEK C terminal domain containing protein, expressed	UID194	2
LOC_Os01g70020.1	0	0	0	0	0	0	S	3	___1	0.6758	2.64551e-06	54.117	49.766	44.415	0.014982	331	331	LOC_Os01g70020.1	LOC_Os01g70020.1	AKKASTRPAKGVSKPSQDTEEDDEPEVELES	GVS(0.698)KPS(0.676)QDT(0.626)EEDDEPEVELESK	LOC_Os01g70020.1 LOC_Os01g70020.1|13101.m07598|protein DEK C terminal domain containing protein, expressed	UID195	2
LOC_Os01g70020.1	10370000	4646400	5120700	4350900	0	4615100	S	4	___1	0.5	3.62966e-18	66.447	60.417	45.269	-1.2719	475	475	LOC_Os01g70020.1	LOC_Os01g70020.1	DRKSEVKHIIEEVINSMSDDEEGEEDNAEDD	HIIEEVINS(0.5)MS(0.5)DDEEGEEDNAEDDKDKNAK	LOC_Os01g70020.1 LOC_Os01g70020.1|13101.m07598|protein DEK C terminal domain containing protein, expressed	UID196	1
LOC_Os01g70020.1	10370000	4646400	5120700	4350900	0	4615100	S	4	___1	0.822359	3.62966e-18	66.447	60.417	51.586	-1.0093	477	477	LOC_Os01g70020.1	LOC_Os01g70020.1	KSEVKHIIEEVINSMSDDEEGEEDNAEDDKD	HIIEEVINS(0.178)MS(0.822)DDEEGEEDNAEDDKDKNAK	LOC_Os01g70020.1 LOC_Os01g70020.1|13101.m07598|protein DEK C terminal domain containing protein, expressed	UID197	1
LOC_Os01g70320.1	4861500	2228600	2710300	0	0	776460	S	2	___1	0.999879	0.00207143	67.334	28.029	67.334	-0.79699	8	8	LOC_Os01g70320.1	LOC_Os01g70320.1	________MDRLRAGSPVYGRQRSGSSTGSS	LRAGS(1)PVYGR	LOC_Os01g70320.1 LOC_Os01g70320.1|13101.m07640|protein expressed protein	UID198	1
LOC_Os01g71050.1	3054700	2541400	2552200	0	0	0	S	3	___1	0.999757	8.7074e-05	58.577	54.109	58.577	0.70032	216	216	LOC_Os01g71050.1	LOC_Os01g71050.1	PVRETSFLREVPAPVSPVKETPILREVPTPL	EVPAPVS(1)PVKETPILR	LOC_Os01g71050.1 LOC_Os01g71050.1|13101.m07736|protein MSP domain containing protein, putative, expressed	UID199	1
LOC_Os01g71300.3;LOC_Os01g71300.1	1800900	238310	297970	0	0	143030	S	2	___1	0.999578	0.000195853	43.798	37.953	43.798	0.60262	7	7;7	LOC_Os01g71300.3	LOC_Os01g71300.3	_________MAAAAPSPPPVAALEQMSRTKM	AAAAPS(1)PPPVAALEQMSR	LOC_Os01g71300.3 LOC_Os01g71300.3|13101.m07765|protein S-formylglutathione hydrolase, putative, expressed;LOC_Os01g71300.1 LOC_Os01g71300.1|13101.m07764|protein S-formylglutathione hydrolase, putative, expressed	UID200	1
LOC_Os01g72690.2;LOC_Os01g72690.1	0	0	0	0	0	0	S	2	___1	0.99573	0.000618907	58.37	43.594	58.37	0.48223	526	526;565	LOC_Os01g72690.2	LOC_Os01g72690.2	RSIHEGLHWNLRKSQSFDGPRD_________	S(0.004)QS(0.996)FDGPRD	LOC_Os01g72690.2 LOC_Os01g72690.2|13101.m07924|protein NAD kinase, putative, expressed;LOC_Os01g72690.1 LOC_Os01g72690.1|13101.m07923|protein NAD kinase, putative, expressed	UID201	1
LOC_Os01g72940.1	12594000	13667000	0	9329100	9896500	5768200	S	3	___1	0.999673	1.62781e-07	63.639	47.333	57.989	1.2879	20	20	LOC_Os01g72940.1	LOC_Os01g72940.1	PSRHNACGGGGGDGESPPSPLPSRFERFRRR	HNACGGGGGDGES(1)PPSPLPSR	LOC_Os01g72940.1 LOC_Os01g72940.1|13101.m07956|protein phosphatidylserine decarboxylase, putative, expressed	UID202	1
LOC_Os02g34460.2;LOC_Os01g73160.1;LOC_Os04g35090.1;LOC_Os02g34460.1	4753600	7245000	6452000	0	2853600	3424400	S	2	___1	1	0.00267744	48.659	35.306	48.659	-0.43467	110	110;155;155;155	LOC_Os02g34460.2	LOC_Os02g34460.2	DFGGEKGGAPAEFQPSFRSSGGRPGFGRGGG	GGAPAEFQPS(1)FR	LOC_Os02g34460.2 LOC_Os02g34460.2|13102.m03732|protein 40S ribosomal protein S10, putative, expressed;LOC_Os01g73160.1 LOC_Os01g73160.1|13101.m07985|protein 40S ribosomal protein S10, putative, expressed;LOC_Os04g35090.1 LOC_Os04g35090.1|13104.m03411|prote	UID203	1
LOC_Os01g73470.1	5076900	4086000	3055500	3499000	0	0	S	2	___1	1	2.70793e-05	65.719	59.27	63.408	2.2354	262	262	LOC_Os01g73470.1	LOC_Os01g73470.1	SRIAARQALRDDAWGSD______________	QALRDDAWGS(1)D	LOC_Os01g73470.1 LOC_Os01g73470.1|13101.m08016|protein growth inhibition and differentiation-related protein 88, putative, expressed	UID204
LOC_Os05g24970.2;LOC_Os05g24970.1;LOC_Os01g73604.1	26687000	0	8727100	10125000	7174300	5649500	S	4	___1	1	0.00181087	52.693	34.948	52.693	-0.67778	88	88;89;439	LOC_Os05g24970.2	LOC_Os05g24970.2	KGKKKALPVNKDRFISKMFLRGDSVIIVLRN	DRFIS(1)KMFLR	LOC_Os05g24970.2 LOC_Os05g24970.2|13105.m02556|protein LSM domain containing protein, expressed;LOC_Os05g24970.1 LOC_Os05g24970.1|13105.m02554|protein LSM domain containing protein, expressed;LOC_Os01g73604.1 LOC_Os01g73604.1|13101.m08031|protein LSM domai	UID205	1
LOC_Os01g73880.1	0	0	0	0	0	0	S	3	___1	0.811262	5.86133e-05	47.745	27.095	47.745	-0.36533	17	17	LOC_Os01g73880.1	LOC_Os01g73880.1	AEEHETRPPSAGRPPSSGRGRADDADEREEG	AEEHET(0.596)RPPS(0.415)AGRPPS(0.811)S(0.178)GR	LOC_Os01g73880.1 LOC_Os01g73880.1|13101.m08064|protein eukaryotic translation initiation factor, putative, expressed	UID206	2
LOC_Os05g01910.1;LOC_Os01g74030.1	6524400	15477000	10794000	6273100	0	6261200	S	2	___1	0.570363	0.00118666	57.96	46.449	57.96	0.037414	207	207;223	LOC_Os05g01910.1	LOC_Os05g01910.1	SAHTYASLLGSSLSRSASPDPELVRRVPSPC	S(0.57)AS(0.43)PDPELVR	LOC_Os05g01910.1 LOC_Os05g01910.1|13105.m00136|protein pumilio-family RNA binding protein, putative, expressed;LOC_Os01g74030.1 LOC_Os01g74030.1|13101.m08089|protein pumilio-family RNA binding protein, putative, expressed	UID207	1
LOC_Os02g01960.1	4112000	4122200	1220300	2637400	2008200	1877300	S	2	___1	0.979905	0.0282833	61.962	17.351	61.962	0.21232	23	23	LOC_Os02g01960.1	LOC_Os02g01960.1	DNSPPVAAPPPRRLSSPLPRSRAPPSPSPST	LS(0.02)S(0.98)PLPR	LOC_Os02g01960.1 LOC_Os02g01960.1|13102.m00125|protein tetratricopeptide repeat domain containing protein, expressed	UID208	1
LOC_Os02g01960.1	33525000	31380000	31213000	9152900	14081000	10747000	S	3	___1	1	6.43601e-30	136.17	118.68	48.216	-0.39306	10	10	LOC_Os02g01960.1	LOC_Os02g01960.1	______MPGLAAADNSPPVAAPPPRRLSSPL	PGLAAADNS(1)PPVAAPPPR	LOC_Os02g01960.1 LOC_Os02g01960.1|13102.m00125|protein tetratricopeptide repeat domain containing protein, expressed	UID209	1
LOC_Os02g02400.1;LOC_Os02g02400.2;LOC_Os02g02400.3	13803000	19122000	0	13919000	10672000	12692000	S	3	___1	0.835773	0.000131456	109.16	71.46	72.29	-0.49343	10	10;10;10	LOC_Os02g02400.1	LOC_Os02g02400.1	______MDPCKFRPSSSFDTKTTTTNAGAPV	FRPS(0.064)S(0.836)S(0.1)FDTK	LOC_Os02g02400.1 LOC_Os02g02400.1|13102.m00175|protein catalase isozyme A, putative, expressed;LOC_Os02g02400.2 LOC_Os02g02400.2|13102.m00178|protein catalase isozyme A, putative, expressed;LOC_Os02g02400.3 LOC_Os02g02400.3|13102.m00176|protein catalase is	UID210	1
LOC_Os02g02400.1;LOC_Os02g02400.2;LOC_Os02g02400.3	0	0	0	0	0	0	S	2	___1	0.493469	0.000303595	80.037	57.351	76.228	-0.20281	11	11;11;11	LOC_Os02g02400.1	LOC_Os02g02400.1	_____MDPCKFRPSSSFDTKTTTTNAGAPVW	FRPS(0.009)S(0.493)S(0.493)FDT(0.004)K	LOC_Os02g02400.1 LOC_Os02g02400.1|13102.m00175|protein catalase isozyme A, putative, expressed;LOC_Os02g02400.2 LOC_Os02g02400.2|13102.m00178|protein catalase isozyme A, putative, expressed;LOC_Os02g02400.3 LOC_Os02g02400.3|13102.m00176|protein catalase is	UID211
LOC_Os02g02400.1;LOC_Os02g02400.2;LOC_Os02g02400.3	4633100	0	1644600	2723800	0	0	S	2	___1	0.999996	0.000997445	66.262	43.345	66.262	0.87429	92	92;92;92	LOC_Os02g02400.1	LOC_Os02g02400.1	CTHDVTDITCADFLRSPGAQTPVIVRFSTVI	S(1)PGAQTPVIVR	LOC_Os02g02400.1 LOC_Os02g02400.1|13102.m00175|protein catalase isozyme A, putative, expressed;LOC_Os02g02400.2 LOC_Os02g02400.2|13102.m00178|protein catalase isozyme A, putative, expressed;LOC_Os02g02400.3 LOC_Os02g02400.3|13102.m00176|protein catalase is	UID212	1
LOC_Os02g03080.1;LOC_Os07g03230.2;LOC_Os07g03230.1	0	0	0	0	0	0	S	3	___1	0.684257	1.20974e-46	96.748	94.793	49.854	-0.41172	11	11;11;11	LOC_Os02g03080.1;LOC_Os07g03230.2	LOC_Os07g03230.2	_____MASRFWGQGDSDSEEEEQEIESEAGS	FWGQGDS(0.684)DS(0.72)EEEEQEIES(0.685)EAGS(0.746)ES(0.165)EDEGGDAGGR	LOC_Os02g03080.1 LOC_Os02g03080.1|13102.m00283|protein eukaryotic translation initiation factor 3 subunit C, putative, expressed;LOC_Os07g03230.2 LOC_Os07g03230.2|13107.m00263|protein eukaryotic translation initiation factor 3 subunit C, putative, expresse	UID213	2;3
LOC_Os02g03080.1;LOC_Os07g03230.2;LOC_Os07g03230.1	0	0	0	0	0	0	S	3	___1	0.71962	4.77751e-47	100.22	98.271	49.854	-0.41172	13	13;13;13	LOC_Os02g03080.1;LOC_Os07g03230.2	LOC_Os07g03230.2	___MASRFWGQGDSDSEEEEQEIESEAGSES	FWGQGDS(0.684)DS(0.72)EEEEQEIES(0.685)EAGS(0.746)ES(0.165)EDEGGDAGGR	LOC_Os02g03080.1 LOC_Os02g03080.1|13102.m00283|protein eukaryotic translation initiation factor 3 subunit C, putative, expressed;LOC_Os07g03230.2 LOC_Os07g03230.2|13107.m00263|protein eukaryotic translation initiation factor 3 subunit C, putative, expresse	UID214	2;3
LOC_Os02g03080.1;LOC_Os07g03230.2;LOC_Os07g03230.1	120740000	103190000	102840000	41266000	43899000	41356000	S	3	___1	0.998793	1.28706e-116	163.66	158.45	146.12	-0.12472	22	22;22;22	LOC_Os02g03080.1;LOC_Os07g03230.2	LOC_Os07g03230.2	GQGDSDSEEEEQEIESEAGSESEDEGGDAGG	FWGQGDSDSEEEEQEIES(0.999)EAGS(0.001)ESEDEGGDAGGR	LOC_Os02g03080.1 LOC_Os02g03080.1|13102.m00283|protein eukaryotic translation initiation factor 3 subunit C, putative, expressed;LOC_Os07g03230.2 LOC_Os07g03230.2|13107.m00263|protein eukaryotic translation initiation factor 3 subunit C, putative, expresse	UID215	1;2;3
LOC_Os02g03080.1;LOC_Os07g03230.2;LOC_Os07g03230.1	0	0	0	0	0	0	S	3	___1	0.894172	1.88357e-70	117.8	115.89	117.39	0.39761	26	26;26;26	LOC_Os02g03080.1;LOC_Os07g03230.2	LOC_Os07g03230.2	SDSEEEEQEIESEAGSESEDEGGDAGGRSGN;SDSEEEEQEIESEAGSESEDEGGDAGGRSNQ	FWGQGDS(0.003)DS(0.006)EEEEQEIES(0.994)EAGS(0.894)ES(0.103)EDEGGDAGGR	LOC_Os02g03080.1 LOC_Os02g03080.1|13102.m00283|protein eukaryotic translation initiation factor 3 subunit C, putative, expressed;LOC_Os07g03230.2 LOC_Os07g03230.2|13107.m00263|protein eukaryotic translation initiation factor 3 subunit C, putative, expresse	UID216	2;3
LOC_Os02g03080.1;LOC_Os07g03230.2;LOC_Os07g03230.1	0	0	0	0	0	0	S	3	___1	0.507763	8.36414e-47	98.521	96.567	98.521	0.51229	28	28;28;28	LOC_Os02g03080.1;LOC_Os07g03230.2	LOC_Os07g03230.2	SEEEEQEIESEAGSESEDEGGDAGGRSGNQN;SEEEEQEIESEAGSESEDEGGDAGGRSNQNR	FWGQGDS(0.017)DS(0.014)EEEEQEIES(0.973)EAGS(0.488)ES(0.508)EDEGGDAGGR	LOC_Os02g03080.1 LOC_Os02g03080.1|13102.m00283|protein eukaryotic translation initiation factor 3 subunit C, putative, expressed;LOC_Os07g03230.2 LOC_Os07g03230.2|13107.m00263|protein eukaryotic translation initiation factor 3 subunit C, putative, expresse	UID217	2
LOC_Os02g03080.1	3559300	3756600	1644900	0	4130100	0	S	3	___1	0.612219	1.26828e-07	56.648	51.934	44.596	0.019818	212	212	LOC_Os02g03080.1	LOC_Os02g03080.1	DEDSDAEEDPEKIAMSESDEGDDDEEDDQDG	IAMS(0.612)ES(0.388)DEGDDDEEDDQDGGDWVR	LOC_Os02g03080.1 LOC_Os02g03080.1|13102.m00283|protein eukaryotic translation initiation factor 3 subunit C, putative, expressed	UID218	1
LOC_Os02g03080.1	3559300	3756600	1644900	0	4130100	0	S	2	___1	0.5	1.26828e-07	56.648	51.934	56.648	0.28334	214	214	LOC_Os02g03080.1	LOC_Os02g03080.1	DSDAEEDPEKIAMSESDEGDDDEEDDQDGGD	IAMS(0.5)ES(0.5)DEGDDDEEDDQDGGDWVR	LOC_Os02g03080.1 LOC_Os02g03080.1|13102.m00283|protein eukaryotic translation initiation factor 3 subunit C, putative, expressed	UID219	1
LOC_Os02g03840.2	16459000	16907000	9201300	0	5936700	6545300	S	2	___1	1	0.0130714	73.233	45.152	47.603	-0.27508	2942	2942	LOC_Os02g03840.2	LOC_Os02g03840.2	ELFDSQVQERGLNVVSPKATSEADEKFVEIT	GLNVVS(1)PK	LOC_Os02g03840.2 LOC_Os02g03840.2|13102.m12354|protein expressed protein	UID220	1
LOC_Os02g04180.1	0	0	0	0	0	0	S	2	___1	0.979732	0.000190234	61.375	49.885	61.375	0.52925	8	8	LOC_Os02g04180.1	LOC_Os02g04180.1	________MALEAQPSPSPSPRRSPEAAAGG	ALEAQPS(0.98)PS(0.171)PS(0.849)PR	LOC_Os02g04180.1 LOC_Os02g04180.1|13102.m00422|protein transposon protein, putative, CACTA, En/Spm sub-class, expressed	UID221	2
LOC_Os02g04180.1	0	0	0	0	0	0	S	2	___1	0.970493	0.000190234	61.375	49.885	50.563	0.84766	12	12	LOC_Os02g04180.1	LOC_Os02g04180.1	____MALEAQPSPSPSPRRSPEAAAGGAGAA	ALEAQPS(0.749)PS(0.281)PS(0.97)PR	LOC_Os02g04180.1 LOC_Os02g04180.1|13102.m00422|protein transposon protein, putative, CACTA, En/Spm sub-class, expressed	UID222	2
LOC_Os02g05310.4;LOC_Os02g05310.3;LOC_Os02g05310.2;LOC_Os02g05310.1	0	0	0	0	0	0	S	3	___1	1	1.52553e-13	81.532	73.578	81.532	0.68664	126	126;126;126;126	LOC_Os02g05310.4	LOC_Os02g05310.4	DREDDYRRRRLARIISPERHDPFAAGEATPD	IIS(1)PERHDPFAAGEAT(0.993)PDPS(0.007)VR	LOC_Os02g05310.4 LOC_Os02g05310.4|13102.m00571|protein splicing factor 3B subunit 1, putative, expressed;LOC_Os02g05310.3 LOC_Os02g05310.3|13102.m00573|protein splicing factor 3B subunit 1, putative, expressed;LOC_Os02g05310.2 LOC_Os02g05310.2|13102.m00572	UID223	2
LOC_Os02g05660.1	0	0	0	0	138840000	0	S	3	___1	0.673601	2.9374e-09	48.085	42.055	42.904	-0.5801	7	7	LOC_Os02g05660.1	LOC_Os02g05660.1	_________MAAATASSPATAAAANSDDEDN	AAAT(0.184)AS(0.674)S(0.058)PAT(0.036)AAAANS(0.036)DDEDNY(0.011)EEY(0.001)IPVAK	LOC_Os02g05660.1 LOC_Os02g05660.1|13102.m00620|protein DEAD-box ATP-dependent RNA helicase 35A, putative, expressed	UID224	1
LOC_Os02g05660.1	0	0	0	0	0	0	S	2	___1	0.401395	2.74643e-11	53.55	48.497	41.871	-1.008	8	8	LOC_Os02g05660.1	LOC_Os02g05660.1	________MAAATASSPATAAAANSDDEDNY	AAAT(0.016)AS(0.401)S(0.401)PAT(0.401)AAAANS(0.401)DDEDNY(0.37)EEY(0.008)IPVAK	LOC_Os02g05660.1 LOC_Os02g05660.1|13102.m00620|protein DEAD-box ATP-dependent RNA helicase 35A, putative, expressed	UID225
LOC_Os02g05660.1	0	0	0	0	0	0	S	3	___1	0.620041	2.74643e-11	53.55	48.497	43.271	-0.13419	17	17	LOC_Os02g05660.1	LOC_Os02g05660.1	AAATASSPATAAAANSDDEDNYEEYIPVAKR	AAAT(0.407)AS(0.445)S(0.261)PAT(0.254)AAAANS(0.62)DDEDNY(0.012)EEY(0.001)IPVAK	LOC_Os02g05660.1 LOC_Os02g05660.1|13102.m00620|protein DEAD-box ATP-dependent RNA helicase 35A, putative, expressed	UID226	2
LOC_Os02g06370.1	122260000	137880000	41244000	49017000	34449000	25174000	S	3	___1	1	4.09002e-12	135.72	110.16	77.746	-0.94447	224	224	LOC_Os02g06370.1	LOC_Os02g06370.1	PSPASKPRVERPHPDSEWER___________	VERPHPDS(1)EWER	LOC_Os02g06370.1 LOC_Os02g06370.1|13102.m00700|protein whirly transcription factor domain containing protein, expressed	UID227	1
LOC_Os02g06584.4;LOC_Os02g06584.3;LOC_Os02g06584.2	0	0	0	0	0	0	S	3	___1	0.526239	1.6997e-07	54.003	46.011	54.003	-0.18794	258	258;258;258	LOC_Os02g06584.4	LOC_Os02g06584.4	LASDILKRGANEEGSSVNEDLNERSPNTAAT	GANEEGS(0.474)S(0.526)VNEDLNERS(0.934)PNT(0.064)AAT(0.002)K	LOC_Os02g06584.4 LOC_Os02g06584.4|13102.m00729|protein zinc finger C-x8-C-x5-C-x3-H type family protein, expressed;LOC_Os02g06584.3 LOC_Os02g06584.3|13102.m00728|protein zinc finger C-x8-C-x5-C-x3-H type family protein, expressed;LOC_Os02g06584.2 LOC_Os02g	UID228	2
LOC_Os02g06584.4;LOC_Os02g06584.3;LOC_Os02g06584.2	0	0	0	0	0	0	S	3	___1	0.954421	1.6997e-07	54.003	46.011	40.545	0.28025	267	267;267;267	LOC_Os02g06584.4	LOC_Os02g06584.4	ANEEGSSVNEDLNERSPNTAATKKRSIPYST	GANEEGS(0.495)S(0.52)VNEDLNERS(0.954)PNT(0.029)AAT(0.002)K	LOC_Os02g06584.4 LOC_Os02g06584.4|13102.m00729|protein zinc finger C-x8-C-x5-C-x3-H type family protein, expressed;LOC_Os02g06584.3 LOC_Os02g06584.3|13102.m00728|protein zinc finger C-x8-C-x5-C-x3-H type family protein, expressed;LOC_Os02g06584.2 LOC_Os02g	UID229	2
LOC_Os02g06584.4;LOC_Os02g06584.3;LOC_Os02g06584.2	18667000	1200600	9517400	8622400	4689500	3993500	S	3	___1	1	0.00429432	106.6	66.532	99.442	-1.2068	77	77;77;77	LOC_Os02g06584.4	LOC_Os02g06584.4	FRGRIDRRFSPRRRHSPGRESRGHRPLYDRR	RRHS(1)PGR	LOC_Os02g06584.4 LOC_Os02g06584.4|13102.m00729|protein zinc finger C-x8-C-x5-C-x3-H type family protein, expressed;LOC_Os02g06584.3 LOC_Os02g06584.3|13102.m00728|protein zinc finger C-x8-C-x5-C-x3-H type family protein, expressed;LOC_Os02g06584.2 LOC_Os02g	UID230	1
LOC_Os02g06584.4;LOC_Os02g06584.3;LOC_Os02g06584.2	0	0	0	0	0	0	S	2	___1	0.72991	0.00923005	51.727	36.188	51.727	-0.13114	283	283;283;283	LOC_Os02g06584.4	LOC_Os02g06584.4	PNTAATKKRSIPYSTSEEAKAEEKRARL___	SIPY(0.001)S(0.026)T(0.243)S(0.73)EEAK	LOC_Os02g06584.4 LOC_Os02g06584.4|13102.m00729|protein zinc finger C-x8-C-x5-C-x3-H type family protein, expressed;LOC_Os02g06584.3 LOC_Os02g06584.3|13102.m00728|protein zinc finger C-x8-C-x5-C-x3-H type family protein, expressed;LOC_Os02g06584.2 LOC_Os02g	UID231	1
LOC_Os02g07720.3;LOC_Os02g07720.2	90391000	71071000	66943000	44494000	41791000	39154000	S	3	___1	1	9.44606e-87	143.82	137.07	108.04	0.057819	13	13;13	LOC_Os02g07720.3	LOC_Os02g07720.3	___MADHAAAEAAPQSSQEEEEDWKEAEGGD	ADHAAAEAAPQS(1)S(1)QEEEEDWKEAEGGDGDVEVADR	LOC_Os02g07720.3 LOC_Os02g07720.3|13102.m00883|protein cytidylyltransferase domain containing protein, expressed;LOC_Os02g07720.2 LOC_Os02g07720.2|13102.m00881|protein cytidylyltransferase domain containing protein, expressed	UID232	1;2
LOC_Os02g07720.3;LOC_Os02g07720.2	90391000	71071000	66943000	44494000	41791000	39154000	S	3	___1	1	9.44606e-87	143.82	137.07	108.04	0.057819	14	14;14	LOC_Os02g07720.3	LOC_Os02g07720.3	__MADHAAAEAAPQSSQEEEEDWKEAEGGDG	ADHAAAEAAPQS(1)S(1)QEEEEDWKEAEGGDGDVEVADR	LOC_Os02g07720.3 LOC_Os02g07720.3|13102.m00883|protein cytidylyltransferase domain containing protein, expressed;LOC_Os02g07720.2 LOC_Os02g07720.2|13102.m00881|protein cytidylyltransferase domain containing protein, expressed	UID233	1;2
LOC_Os02g08018.1	8967400	8734000	14052000	6824900	6632200	8175900	S	2	___1	1	0.00114343	52.555	37.993	52.555	0.90161	11	11	LOC_Os02g08018.1	LOC_Os02g08018.1	_____MPVGVQAPEASPGRYHRRRDDDDGNG	PVGVQAPEAS(1)PGR	LOC_Os02g08018.1 LOC_Os02g08018.1|13102.m29148|protein calcium-transporting ATPase 9, plasma membrane-type, putative	UID234	1
LOC_Os02g09359.1	0	0	0	0	0	0	S	2	___1	0.490378	4.02093e-05	66.965	43.729	66.673	0.28862	369	369	LOC_Os02g09359.1	LOC_Os02g09359.1	EEKNSKADTIDEAVDSSETVPSAR_______	ADTIDEAVDS(0.49)S(0.49)ET(0.019)VPSAR	LOC_Os02g09359.1 LOC_Os02g09359.1|13102.m01027|protein BRASSINOSTEROID INSENSITIVE 1-associated receptor kinase 1 precursor, putative, expressed	UID235
LOC_Os02g09359.1	0	0	0	0	0	0	S	2	___1	0.490378	4.02093e-05	66.965	43.729	66.673	0.28862	370	370	LOC_Os02g09359.1	LOC_Os02g09359.1	EKNSKADTIDEAVDSSETVPSAR________	ADTIDEAVDS(0.49)S(0.49)ET(0.019)VPSAR	LOC_Os02g09359.1 LOC_Os02g09359.1|13102.m01027|protein BRASSINOSTEROID INSENSITIVE 1-associated receptor kinase 1 precursor, putative, expressed	UID236
LOC_Os02g10510.1	4891900	0	3572800	3104500	2430100	3035000	S	2	___1	0.987606	5.16295e-05	72.417	54.981	72.417	2.3764	335	335	LOC_Os02g10510.1	LOC_Os02g10510.1	IPSHIRDEEKLSKLASLSQGAAGESSTAREK	LAS(0.988)LS(0.012)QGAAGESSTAR	LOC_Os02g10510.1 LOC_Os02g10510.1|13102.m01173|protein Ubiquitin family domain containing protein, expressed	UID237	1
LOC_Os02g11750.3;LOC_Os02g11750.2;LOC_Os02g11750.1	0	0	0	0	0	0	S	2	___1	0.999979	4.69829e-16	114.52	94.428	105.14	0.027992	150	150;150;218	LOC_Os02g11750.3	LOC_Os02g11750.3	RKRFSRPKDHDSRDLSVSSDDLHSDAKRQLN	DLS(1)VS(0.917)S(0.083)DDLHSDAKR	LOC_Os02g11750.3 LOC_Os02g11750.3|13102.m01270|protein RNA recognition motif containing protein, putative, expressed;LOC_Os02g11750.2 LOC_Os02g11750.2|13102.m01269|protein RNA recognition motif containing protein, putative, expressed;LOC_Os02g11750.1 LOC_O	UID238	2
LOC_Os02g11750.3;LOC_Os02g11750.2;LOC_Os02g11750.1	0	0	0	0	0	0	S	3	___1	0.923512	4.69829e-16	114.52	94.428	91.457	0.64959	152	152;152;220	LOC_Os02g11750.3	LOC_Os02g11750.3	RFSRPKDHDSRDLSVSSDDLHSDAKRQLNKA	DLS(1)VS(0.924)S(0.077)DDLHSDAKR	LOC_Os02g11750.3 LOC_Os02g11750.3|13102.m01270|protein RNA recognition motif containing protein, putative, expressed;LOC_Os02g11750.2 LOC_Os02g11750.2|13102.m01269|protein RNA recognition motif containing protein, putative, expressed;LOC_Os02g11750.1 LOC_O	UID239	2
LOC_Os02g11750.3;LOC_Os02g11750.2;LOC_Os02g11750.1	0	0	0	0	0	0	S	2	___1	0.787434	7.02246e-05	71.558	57.304	55.724	-0.94078	153	153;153;221	LOC_Os02g11750.3	LOC_Os02g11750.3	FSRPKDHDSRDLSVSSDDLHSDAKRQLNKAI	DLS(0.976)VS(0.232)S(0.787)DDLHS(0.004)DAK	LOC_Os02g11750.3 LOC_Os02g11750.3|13102.m01270|protein RNA recognition motif containing protein, putative, expressed;LOC_Os02g11750.2 LOC_Os02g11750.2|13102.m01269|protein RNA recognition motif containing protein, putative, expressed;LOC_Os02g11750.1 LOC_O	UID240	2
LOC_Os02g13060.1	55985000	82168000	16938000	0	0	0	S	3	___1	0.752899	1.28491e-23	118.52	105.11	118.52	0.34113	64	64	LOC_Os02g13060.1	LOC_Os02g13060.1	GAGTNTTTKVMKRATSANAWSRPGGGGGVQR	AT(0.247)S(0.753)ANAWSRPGGGGGVQR	LOC_Os02g13060.1 LOC_Os02g13060.1|13102.m01446|protein expressed protein	UID241	1
LOC_Os02g13060.1	0	0	0	0	0	0	S	2	___1	0.666667	0.00142604	50.675	36.769	42.209	0.088293	176	176	LOC_Os02g13060.1	LOC_Os02g13060.1	DDTAVAPPIPAKKQVSPTGSFAGAVVDDAEL	QVS(0.667)PT(0.667)GS(0.667)FAGAVVDDAELQR	LOC_Os02g13060.1 LOC_Os02g13060.1|13102.m01446|protein expressed protein	UID242	2
LOC_Os02g13060.1	0	0	0	0	0	0	S	2	___1	0.669967	3.41753e-05	59.434	45.528	59.434	0.81008	180	180	LOC_Os02g13060.1	LOC_Os02g13060.1	VAPPIPAKKQVSPTGSFAGAVVDDAELQRRK	QVS(0.66)PT(0.67)GS(0.67)FAGAVVDDAELQR	LOC_Os02g13060.1 LOC_Os02g13060.1|13102.m01446|protein expressed protein	UID243	2
LOC_Os02g13060.1	95960000	72412000	78705000	26002000	33839000	31035000	S	3	___1	0.996276	8.36738e-46	141.23	120	130.78	0.079763	8	8	LOC_Os02g13060.1	LOC_Os02g13060.1	________MPMERSVSCAERPPAAFGGGAAA	S(0.004)VS(0.996)CAERPPAAFGGGAAADLR	LOC_Os02g13060.1 LOC_Os02g13060.1|13102.m01446|protein expressed protein	UID244	1
LOC_Os02g13060.1	57093000	51628000	52369000	24380000	27293000	24903000	S	2	___1	0.985826	1.41983e-53	150.91	143.18	147.17	0.37163	110	110	LOC_Os02g13060.1	LOC_Os02g13060.1	RGGGGPTPGFNLRSYSASYAASYSPFEDPSP	S(0.012)YS(0.986)AS(0.002)YAASYSPFEDPSPAEK	LOC_Os02g13060.1 LOC_Os02g13060.1|13102.m01446|protein expressed protein	UID245	1
LOC_Os02g13560.4;LOC_Os02g13560.3;LOC_Os02g13560.2;LOC_Os02g13560.1	41131000	24454000	12094000	18913000	12842000	14099000	S	3	___1	1	1.43721e-05	78.069	64.237	78.069	1.4071	454	454;454;454;454	LOC_Os02g13560.4	LOC_Os02g13560.4	GGFKRIYLHQEEVPGSRRGSVISLPGGGDAP	IYLHQEEVPGS(1)RR	LOC_Os02g13560.4 LOC_Os02g13560.4|13102.m01506|protein transporter family protein, putative, expressed;LOC_Os02g13560.3 LOC_Os02g13560.3|13102.m01505|protein transporter family protein, putative, expressed;LOC_Os02g13560.2 LOC_Os02g13560.2|13102.m01504|pro	UID246	1
LOC_Os02g13560.4;LOC_Os02g13560.3;LOC_Os02g13560.2;LOC_Os02g13560.1	25816000	42386000	16519000	4384000	0	5620000	S	4	___1	0.882513	1.13259e-42	84.499	79.967	75.553	1.1986	359	359;359;359;359	LOC_Os02g13560.4	LOC_Os02g13560.4	QWDEENLHRDDEEYASDGAGGDYEDNVHSPL	VDQWDEENLHRDDEEY(0.115)AS(0.883)DGAGGDY(0.005)EDNVHS(0.892)PLLS(0.106)R	LOC_Os02g13560.4 LOC_Os02g13560.4|13102.m01506|protein transporter family protein, putative, expressed;LOC_Os02g13560.3 LOC_Os02g13560.3|13102.m01505|protein transporter family protein, putative, expressed;LOC_Os02g13560.2 LOC_Os02g13560.2|13102.m01504|pro	UID247	1;2
LOC_Os02g13560.4;LOC_Os02g13560.3;LOC_Os02g13560.2;LOC_Os02g13560.1	0	0	0	0	0	0	S	5	___1	0.968223	1.13259e-42	84.499	79.967	58.325	0.65997	372	372;372;372;372	LOC_Os02g13560.4	LOC_Os02g13560.4	YASDGAGGDYEDNVHSPLLSRQTTSAEGKDI	VDQWDEENLHRDDEEY(0.64)AS(0.355)DGAGGDY(0.007)EDNVHS(0.968)PLLS(0.03)R	LOC_Os02g13560.4 LOC_Os02g13560.4|13102.m01506|protein transporter family protein, putative, expressed;LOC_Os02g13560.3 LOC_Os02g13560.3|13102.m01505|protein transporter family protein, putative, expressed;LOC_Os02g13560.2 LOC_Os02g13560.2|13102.m01504|pro	UID248	2
LOC_Os02g14130.1;LOC_Os06g35530.1	0	17611000	0	0	0	10630000	S	2	___1	0.615312	5.05846e-06	114.4	69.538	114.4	1.52	233	233;230	LOC_Os02g14130.1	LOC_Os02g14130.1	DFGSAKMLVKGEANISYICSRYYRAPELIFG	GEANIS(0.615)Y(0.384)ICSR	LOC_Os02g14130.1 LOC_Os02g14130.1|13102.m01575|protein CGMC_GSK.4 - CGMC includes CDA, MAPK, GSK3, and CLKC kinases, expressed;LOC_Os06g35530.1 LOC_Os06g35530.1|13106.m03668|protein CGMC_GSK.8 - CGMC includes CDA, MAPK, GSK3, and CLKC kinases, expressed	UID249	1
LOC_Os02g14530.1	0	0	0	0	0	0	S	2	___1	0.999929	0.000375666	60.434	42.569	60.434	-1.5645	477	477	LOC_Os02g14530.1	LOC_Os02g14530.1	EQEGSRRQVSNQKAVSLPSSPHRLRSDGSGL	AVS(1)LPS(0.551)S(0.449)PHR	LOC_Os02g14530.1 LOC_Os02g14530.1|13102.m01616|protein protein kinase domain containing protein, expressed	UID250	2
LOC_Os02g14530.1	0	0	0	0	0	0	S	2	___1	0.632376	0.000375666	60.434	42.569	51.092	-0.43143	480	480	LOC_Os02g14530.1	LOC_Os02g14530.1	GSRRQVSNQKAVSLPSSPHRLRSDGSGLRGP	AVS(0.999)LPS(0.632)S(0.368)PHR	LOC_Os02g14530.1 LOC_Os02g14530.1|13102.m01616|protein protein kinase domain containing protein, expressed	UID251	2
LOC_Os02g14530.1	0	0	0	0	0	0	S	2	___1	0.875008	0.000410222	59.542	38.242	59.542	-1.0724	481	481	LOC_Os02g14530.1	LOC_Os02g14530.1	SRRQVSNQKAVSLPSSPHRLRSDGSGLRGPA	AVS(1)LPS(0.125)S(0.875)PHR	LOC_Os02g14530.1 LOC_Os02g14530.1|13102.m01616|protein protein kinase domain containing protein, expressed	UID252	2
LOC_Os02g14770.4;LOC_Os02g14770.3;LOC_Os02g14770.2;LOC_Os02g14770.1	46915000	44731000	14879000	10500000	10058000	10149000	S	2	___1	1	6.17156e-27	153.97	107.81	103.26	0.38396	15	15;15;15;15	LOC_Os02g14770.4	LOC_Os02g14770.4	_MAAAAGKAAMERHQSIDAQLRLLAPGKVSE	HQS(1)IDAQLR	LOC_Os02g14770.4 LOC_Os02g14770.4|13102.m12380|protein phosphoenolpyruvate carboxylase, putative, expressed;LOC_Os02g14770.3 LOC_Os02g14770.3|13102.m01642|protein phosphoenolpyruvate carboxylase, putative, expressed;LOC_Os02g14770.2 LOC_Os02g14770.2|13102.	UID253	1
LOC_Os12g38430.1;LOC_Os02g15310.1	0	0	0	0	0	0	S	3	___1	0.999858	6.79133e-07	87.863	72.098	87.251	-0.59742	5	5;5	LOC_Os12g38430.1	LOC_Os12g38430.1	___________MRRYSPPYRSPPRRGYGGRG	RYS(1)PPYRS(1)PPR	LOC_Os12g38430.1 LOC_Os12g38430.1|13112.m03958|protein SR repressor protein, putative, expressed;LOC_Os02g15310.1 LOC_Os02g15310.1|13102.m01708|protein RNA recognition motif containing protein, expressed	UID254	2
LOC_Os12g38430.1;LOC_Os02g15310.1	0	0	0	0	0	0	S	3	___1	0.999749	6.79133e-07	87.863	72.098	87.251	-0.59742	10	10;10	LOC_Os12g38430.1	LOC_Os12g38430.1	______MRRYSPPYRSPPRRGYGGRGRSPPR	RYS(1)PPYRS(1)PPR	LOC_Os12g38430.1 LOC_Os12g38430.1|13112.m03958|protein SR repressor protein, putative, expressed;LOC_Os02g15310.1 LOC_Os02g15310.1|13102.m01708|protein RNA recognition motif containing protein, expressed	UID255	2
LOC_Os02g15660.1	7325400	0	3915500	0	12960000	0	S	3	___1	0.998876	3.65712e-08	51.966	46.859	44.258	-0.90214	212	212	LOC_Os02g15660.1	LOC_Os02g15660.1	AGQNPSEVVDDEDQRSPPPKSDHSLIEKESS	AGQNPS(0.001)EVVDDEDQRS(0.999)PPPK	LOC_Os02g15660.1 LOC_Os02g15660.1|13102.m01746|protein tetratricopeptide repeat, putative, expressed	UID256	1
LOC_Os02g15660.1	0	0	0	0	0	0	S	2	___1	0.484154	1.06267e-06	60.968	47.513	60.968	0.39906	264	264	LOC_Os02g15660.1	LOC_Os02g15660.1	TLSRIPQDDFTEEYTSDEGWQEAVPKGRSTG	IPQDDFTEEY(0.031)T(0.484)S(0.484)DEGWQEAVPK	LOC_Os02g15660.1 LOC_Os02g15660.1|13102.m01746|protein tetratricopeptide repeat, putative, expressed	UID257
LOC_Os02g15660.1	0	0	0	0	0	0	S	3	___1	0.105185	5.71394e-08	43.066	39.753	43.066	1.2753	335	335	LOC_Os02g15660.1	LOC_Os02g15660.1	RVLPSEAVTAKKLVKSSSFNSKPGSPAISSN	S(0.105)S(0.105)S(0.105)FNS(0.105)KPGS(0.096)PAIS(0.096)S(0.096)NS(0.096)AENS(0.096)S(0.096)NPNS(0.004)LSASPATTPAAAK	LOC_Os02g15660.1 LOC_Os02g15660.1|13102.m01746|protein tetratricopeptide repeat, putative, expressed	UID258
LOC_Os02g15660.1	0	0	0	0	0	0	S	3	___1	0.105185	5.71394e-08	43.066	39.753	43.066	1.2753	336	336	LOC_Os02g15660.1	LOC_Os02g15660.1	VLPSEAVTAKKLVKSSSFNSKPGSPAISSNS	S(0.105)S(0.105)S(0.105)FNS(0.105)KPGS(0.096)PAIS(0.096)S(0.096)NS(0.096)AENS(0.096)S(0.096)NPNS(0.004)LSASPATTPAAAK	LOC_Os02g15660.1 LOC_Os02g15660.1|13102.m01746|protein tetratricopeptide repeat, putative, expressed	UID259
LOC_Os02g15660.1	0	0	0	0	0	0	S	3	___1	0.105185	5.71394e-08	43.066	39.753	43.066	1.2753	337	337	LOC_Os02g15660.1	LOC_Os02g15660.1	LPSEAVTAKKLVKSSSFNSKPGSPAISSNSA	S(0.105)S(0.105)S(0.105)FNS(0.105)KPGS(0.096)PAIS(0.096)S(0.096)NS(0.096)AENS(0.096)S(0.096)NPNS(0.004)LSASPATTPAAAK	LOC_Os02g15660.1 LOC_Os02g15660.1|13102.m01746|protein tetratricopeptide repeat, putative, expressed	UID260
LOC_Os02g15660.1	0	0	0	0	0	0	S	3	___1	0.105185	5.71394e-08	43.066	39.753	43.066	1.2753	340	340	LOC_Os02g15660.1	LOC_Os02g15660.1	EAVTAKKLVKSSSFNSKPGSPAISSNSAENS	S(0.105)S(0.105)S(0.105)FNS(0.105)KPGS(0.096)PAIS(0.096)S(0.096)NS(0.096)AENS(0.096)S(0.096)NPNS(0.004)LSASPATTPAAAK	LOC_Os02g15660.1 LOC_Os02g15660.1|13102.m01746|protein tetratricopeptide repeat, putative, expressed	UID261
LOC_Os02g15660.1	0	0	0	0	0	0	S	3	___1	0.0995539	5.71394e-08	43.066	38.399	43.066	1.1375	344	344	LOC_Os02g15660.1	LOC_Os02g15660.1	AKKLVKSSSFNSKPGSPAISSNSAENSSNPN	S(0.1)S(0.1)S(0.1)FNS(0.1)KPGS(0.1)PAIS(0.1)S(0.1)NS(0.1)AENS(0.1)S(0.1)NPNS(0.004)LSASPATTPAAAK	LOC_Os02g15660.1 LOC_Os02g15660.1|13102.m01746|protein tetratricopeptide repeat, putative, expressed	UID262
LOC_Os02g15660.1	0	0	0	0	0	0	S	3	___1	0.0995539	5.71394e-08	43.066	38.399	43.066	1.1375	348	348	LOC_Os02g15660.1	LOC_Os02g15660.1	VKSSSFNSKPGSPAISSNSAENSSNPNSLSA	S(0.1)S(0.1)S(0.1)FNS(0.1)KPGS(0.1)PAIS(0.1)S(0.1)NS(0.1)AENS(0.1)S(0.1)NPNS(0.004)LSASPATTPAAAK	LOC_Os02g15660.1 LOC_Os02g15660.1|13102.m01746|protein tetratricopeptide repeat, putative, expressed	UID263
LOC_Os02g15660.1	0	0	0	0	0	0	S	3	___1	0.0995539	5.71394e-08	43.066	38.399	43.066	1.1375	349	349	LOC_Os02g15660.1	LOC_Os02g15660.1	KSSSFNSKPGSPAISSNSAENSSNPNSLSAS	S(0.1)S(0.1)S(0.1)FNS(0.1)KPGS(0.1)PAIS(0.1)S(0.1)NS(0.1)AENS(0.1)S(0.1)NPNS(0.004)LSASPATTPAAAK	LOC_Os02g15660.1 LOC_Os02g15660.1|13102.m01746|protein tetratricopeptide repeat, putative, expressed	UID264
LOC_Os02g15660.1	0	0	0	0	0	0	S	3	___1	0.0995539	5.71394e-08	43.066	38.399	43.066	1.1375	351	351	LOC_Os02g15660.1	LOC_Os02g15660.1	SSFNSKPGSPAISSNSAENSSNPNSLSASPA	S(0.1)S(0.1)S(0.1)FNS(0.1)KPGS(0.1)PAIS(0.1)S(0.1)NS(0.1)AENS(0.1)S(0.1)NPNS(0.004)LSASPATTPAAAK	LOC_Os02g15660.1 LOC_Os02g15660.1|13102.m01746|protein tetratricopeptide repeat, putative, expressed	UID265
LOC_Os02g15660.1	0	0	0	0	0	0	S	3	___1	0.0995539	5.71394e-08	43.066	38.399	43.066	1.1375	355	355	LOC_Os02g15660.1	LOC_Os02g15660.1	SKPGSPAISSNSAENSSNPNSLSASPATTPA	S(0.1)S(0.1)S(0.1)FNS(0.1)KPGS(0.1)PAIS(0.1)S(0.1)NS(0.1)AENS(0.1)S(0.1)NPNS(0.004)LSASPATTPAAAK	LOC_Os02g15660.1 LOC_Os02g15660.1|13102.m01746|protein tetratricopeptide repeat, putative, expressed	UID266
LOC_Os02g15660.1	0	0	0	0	0	0	S	3	___1	0.0995539	5.71394e-08	43.066	38.399	43.066	1.1375	356	356	LOC_Os02g15660.1	LOC_Os02g15660.1	KPGSPAISSNSAENSSNPNSLSASPATTPAA	S(0.1)S(0.1)S(0.1)FNS(0.1)KPGS(0.1)PAIS(0.1)S(0.1)NS(0.1)AENS(0.1)S(0.1)NPNS(0.004)LSASPATTPAAAK	LOC_Os02g15660.1 LOC_Os02g15660.1|13102.m01746|protein tetratricopeptide repeat, putative, expressed	UID267
LOC_Os02g15660.1	75573000	68181000	66727000	25137000	29887000	27529000	S	2	___1	0.99986	1.95402e-22	102.9	88.484	98.942	0.46684	802	802	LOC_Os02g15660.1	LOC_Os02g15660.1	DGSAVTENPKSWADYSDGEAEAVEVAS____	SWADYS(1)DGEAEAVEVAS	LOC_Os02g15660.1 LOC_Os02g15660.1|13102.m01746|protein tetratricopeptide repeat, putative, expressed	UID268	1
LOC_Os02g16620.1	7069500	5854500	5703300	0	0	0	S	2	___1	0.98888	0.0199818	53.493	29.307	53.493	-0.33621	209	209	LOC_Os02g16620.1	LOC_Os02g16620.1	DHFAGKAHVELSRQYSVLDAKVLSKIPRGPA	QY(0.011)S(0.989)VLDAK	LOC_Os02g16620.1 LOC_Os02g16620.1|13102.m01860|protein reticulon domain containing protein, putative, expressed	UID269	1
LOC_Os02g17470.2;LOC_Os02g17470.1	4497100	13821000	5969900	5175300	6344200	4753900	S	2	___1	0.999992	3.24727e-05	74.46	59.794	74.46	1.0377	137	137;265	LOC_Os02g17470.2	LOC_Os02g17470.2	AMYKSSYSPDRRQFNSPPQGPPSRVIGPPSG	QFNS(1)PPQGPPSR	LOC_Os02g17470.2 LOC_Os02g17470.2|13102.m01951|protein RNA-binding protein-related, putative, expressed;LOC_Os02g17470.1 LOC_Os02g17470.1|13102.m01952|protein RNA-binding protein-related, putative, expressed	UID270	1
LOC_Os02g17970.2;LOC_Os02g17970.1	0	0	0	0	0	0	S	3	___1	0.333333	1.18345e-20	73.805	67.301	73.805	-0.81574	49	49;49	LOC_Os02g17970.2	LOC_Os02g17970.2	RESRGKSNRVRGKTDSSASDASSDDLEEDDD	GKT(0.333)DS(0.333)S(0.333)AS(0.333)DAS(0.333)S(0.333)DDLEEDDDGLHQMNITR	LOC_Os02g17970.2 LOC_Os02g17970.2|13102.m02014|protein AGC_PKA/PKG_like.1 - ACG kinases include homologs to PKA, PKG and PKC, expressed;LOC_Os02g17970.1 LOC_Os02g17970.1|13102.m02015|protein AGC_PKA/PKG_like.1 - ACG kinases include homologs to PKA, PKG and	UID271
LOC_Os02g17970.2;LOC_Os02g17970.1	0	0	0	0	0	0	S	3	___1	0.333333	1.18345e-20	73.805	67.301	73.805	-0.81574	50	50;50	LOC_Os02g17970.2	LOC_Os02g17970.2	ESRGKSNRVRGKTDSSASDASSDDLEEDDDG	GKT(0.333)DS(0.333)S(0.333)AS(0.333)DAS(0.333)S(0.333)DDLEEDDDGLHQMNITR	LOC_Os02g17970.2 LOC_Os02g17970.2|13102.m02014|protein AGC_PKA/PKG_like.1 - ACG kinases include homologs to PKA, PKG and PKC, expressed;LOC_Os02g17970.1 LOC_Os02g17970.1|13102.m02015|protein AGC_PKA/PKG_like.1 - ACG kinases include homologs to PKA, PKG and	UID272
LOC_Os02g17970.2;LOC_Os02g17970.1	0	0	0	0	0	0	S	3	___1	0.333333	1.18345e-20	73.805	67.301	73.805	-0.81574	52	52;52	LOC_Os02g17970.2	LOC_Os02g17970.2	RGKSNRVRGKTDSSASDASSDDLEEDDDGLH	GKT(0.333)DS(0.333)S(0.333)AS(0.333)DAS(0.333)S(0.333)DDLEEDDDGLHQMNITR	LOC_Os02g17970.2 LOC_Os02g17970.2|13102.m02014|protein AGC_PKA/PKG_like.1 - ACG kinases include homologs to PKA, PKG and PKC, expressed;LOC_Os02g17970.1 LOC_Os02g17970.1|13102.m02015|protein AGC_PKA/PKG_like.1 - ACG kinases include homologs to PKA, PKG and	UID273
LOC_Os02g17970.2;LOC_Os02g17970.1	0	0	0	0	0	0	S	3	___1	0.333333	1.18345e-20	73.805	67.301	73.805	-0.81574	55	55;55	LOC_Os02g17970.2	LOC_Os02g17970.2	SNRVRGKTDSSASDASSDDLEEDDDGLHQMN	GKT(0.333)DS(0.333)S(0.333)AS(0.333)DAS(0.333)S(0.333)DDLEEDDDGLHQMNITR	LOC_Os02g17970.2 LOC_Os02g17970.2|13102.m02014|protein AGC_PKA/PKG_like.1 - ACG kinases include homologs to PKA, PKG and PKC, expressed;LOC_Os02g17970.1 LOC_Os02g17970.1|13102.m02015|protein AGC_PKA/PKG_like.1 - ACG kinases include homologs to PKA, PKG and	UID274
LOC_Os02g17970.2;LOC_Os02g17970.1	0	0	0	0	0	0	S	3	___1	0.333333	1.18345e-20	73.805	67.301	73.805	-0.81574	56	56;56	LOC_Os02g17970.2	LOC_Os02g17970.2	NRVRGKTDSSASDASSDDLEEDDDGLHQMNI	GKT(0.333)DS(0.333)S(0.333)AS(0.333)DAS(0.333)S(0.333)DDLEEDDDGLHQMNITR	LOC_Os02g17970.2 LOC_Os02g17970.2|13102.m02014|protein AGC_PKA/PKG_like.1 - ACG kinases include homologs to PKA, PKG and PKC, expressed;LOC_Os02g17970.1 LOC_Os02g17970.1|13102.m02015|protein AGC_PKA/PKG_like.1 - ACG kinases include homologs to PKA, PKG and	UID275
LOC_Os02g17970.2;LOC_Os02g17970.1	4004100	2730400	2942600	1876400	1762400	2321800	S	2	___1	0.565108	0.00368891	46.001	39.106	46.001	-0.56753	86	86;86	LOC_Os02g17970.2	LOC_Os02g17970.2	ITRDSNVGINRLSRVSSQFLPPEGSRKVRIP	VS(0.565)S(0.435)QFLPPEGSR	LOC_Os02g17970.2 LOC_Os02g17970.2|13102.m02014|protein AGC_PKA/PKG_like.1 - ACG kinases include homologs to PKA, PKG and PKC, expressed;LOC_Os02g17970.1 LOC_Os02g17970.1|13102.m02015|protein AGC_PKA/PKG_like.1 - ACG kinases include homologs to PKA, PKG and	UID276	1
LOC_Os02g18660.1	0	0	0	0	0	0	S	3	___1	0.666667	1.05324e-07	45.269	39.108	44.596	1.0056	98	98	LOC_Os02g18660.1	LOC_Os02g18660.1	KVGGGDEEGEEVEGDSSESEPEPEPVKKESA	KVGGGDEEGEEVEGDS(0.667)S(0.667)ES(0.667)EPEPEPVKK	LOC_Os02g18660.1 LOC_Os02g18660.1|13102.m02091|protein expressed protein	UID277	2
LOC_Os02g18660.1	0	0	0	0	0	0	S	3	___1	0.666667	1.05324e-07	45.269	39.108	44.596	1.0056	99	99	LOC_Os02g18660.1	LOC_Os02g18660.1	VGGGDEEGEEVEGDSSESEPEPEPVKKESAK	KVGGGDEEGEEVEGDS(0.667)S(0.667)ES(0.667)EPEPEPVKK	LOC_Os02g18660.1 LOC_Os02g18660.1|13102.m02091|protein expressed protein	UID278	2
LOC_Os02g18660.1	0	0	0	0	0	0	S	3	___1	0.666667	1.05324e-07	44.596	32.964	44.596	1.0056	101	101	LOC_Os02g18660.1	LOC_Os02g18660.1	GGDEEGEEVEGDSSESEPEPEPVKKESAKKA	KVGGGDEEGEEVEGDS(0.667)S(0.667)ES(0.667)EPEPEPVKK	LOC_Os02g18660.1 LOC_Os02g18660.1|13102.m02091|protein expressed protein	UID279	2
LOC_Os02g19080.1	0	0	0	0	0	0	S	2	___1	0.735119	0.030144	47.849	33.073	47.849	2.6555	3	3	LOC_Os02g19080.1	LOC_Os02g19080.1	_____________MASTGSRMLKRRRDERRA	AS(0.735)T(0.632)GS(0.632)RMLKR	LOC_Os02g19080.1 LOC_Os02g19080.1|13102.m02135|protein retrotransposon protein, putative, unclassified	UID280	2
LOC_Os02g19080.1	0	0	0	0	0	0	S	2	___1	0.63244	0.030144	47.849	33.073	47.849	2.6555	6	6	LOC_Os02g19080.1	LOC_Os02g19080.1	__________MASTGSRMLKRRRDERRAARM	AS(0.735)T(0.632)GS(0.632)RMLKR	LOC_Os02g19080.1 LOC_Os02g19080.1|13102.m02135|protein retrotransposon protein, putative, unclassified	UID281	2
LOC_Os02g19220.2;LOC_Os02g19220.1;LOC_Os02g19330.2;LOC_Os02g19330.1	0	0	0	0	0	0	S	3	___1	0.685163	2.33985e-18	91.767	83.579	79.237	-0.5878	508	508;508;508;508	LOC_Os02g19220.2	LOC_Os02g19220.2	SSIRRPRPLLDVEQTSESSDDVTEKSASKTL	RPRPLLDVEQT(0.123)S(0.685)ES(0.6)S(0.552)DDVT(0.04)EK	LOC_Os02g19220.2 LOC_Os02g19220.2|13102.m02151|protein expressed protein;LOC_Os02g19220.1 LOC_Os02g19220.1|13102.m02150|protein expressed protein;LOC_Os02g19330.2 LOC_Os02g19330.2|13102.m02163|protein expressed protein;LOC_Os02g19330.1 LOC_Os02g19330.1|131	UID282	2
LOC_Os02g19220.2;LOC_Os02g19220.1;LOC_Os02g19330.2;LOC_Os02g19330.1	0	0	0	0	0	0	S	3	___1	0.608161	2.33985e-18	91.767	83.579	59.512	-0.93794	510	510;510;510;510	LOC_Os02g19220.2	LOC_Os02g19220.2	IRRPRPLLDVEQTSESSDDVTEKSASKTLDQ	RPRPLLDVEQT(0.143)S(0.608)ES(0.608)S(0.608)DDVT(0.033)EK	LOC_Os02g19220.2 LOC_Os02g19220.2|13102.m02151|protein expressed protein;LOC_Os02g19220.1 LOC_Os02g19220.1|13102.m02150|protein expressed protein;LOC_Os02g19330.2 LOC_Os02g19330.2|13102.m02163|protein expressed protein;LOC_Os02g19330.1 LOC_Os02g19330.1|131	UID283	2
LOC_Os02g19220.2;LOC_Os02g19220.1;LOC_Os02g19330.2;LOC_Os02g19330.1	0	0	0	0	0	0	S	3	___1	0.702366	1.54235e-13	85.974	74.008	85.974	-0.74367	511	511;511;511;511	LOC_Os02g19220.2	LOC_Os02g19220.2	RRPRPLLDVEQTSESSDDVTEKSASKTLDQE	RPRPLLDVEQT(0.059)S(0.607)ES(0.602)S(0.702)DDVT(0.03)EK	LOC_Os02g19220.2 LOC_Os02g19220.2|13102.m02151|protein expressed protein;LOC_Os02g19220.1 LOC_Os02g19220.1|13102.m02150|protein expressed protein;LOC_Os02g19330.2 LOC_Os02g19330.2|13102.m02163|protein expressed protein;LOC_Os02g19330.1 LOC_Os02g19330.1|131	UID284	2
LOC_Os02g19220.2;LOC_Os02g19220.1	13671000	6485700	12557000	0	5482000	4547200	S	2	___1	0.957653	5.74846e-05	74.987	59.722	47.915	0.85793	99	99;99	LOC_Os02g19220.2	LOC_Os02g19220.2	KLTRSINEPTQSGIISRGGSISRQSSTLDWA	SINEPT(0.003)QS(0.039)GIIS(0.958)R	LOC_Os02g19220.2 LOC_Os02g19220.2|13102.m02151|protein expressed protein;LOC_Os02g19220.1 LOC_Os02g19220.1|13102.m02150|protein expressed protein	UID285	1
LOC_Os02g19804.1	112690000	264820000	140590000	106720000	103320000	91436000	S	3	___1	0.999982	4.65015e-194	211.19	191.32	211.19	-0.088492	39	39	LOC_Os02g19804.1	LOC_Os02g19804.1	KPPKNIRKRPTAPAGSDDDDEDGSGAIAAAR	KRPTAPAGS(1)DDDDEDGSGAIAAAR	LOC_Os02g19804.1 LOC_Os02g19804.1|13102.m02218|protein Zinc finger C-x8-C-x5-C-x3-H type domain containing protein, expressed	UID286	1
LOC_Os02g20410.1	6536700	11582000	0	0	0	2018200	S	4	___1	1	9.65262e-05	47.807	40.274	41.521	-1.1031	984	984	LOC_Os02g20410.1	LOC_Os02g20410.1	TTHGKRLRENEVGMESVQDMDIDRPERSRKR	LRENEVGMES(1)VQDMDIDRPER	LOC_Os02g20410.1 LOC_Os02g20410.1|13102.m02285|protein GTP binding protein, putative, expressed	UID287	1
LOC_Os02g20410.1	0	0	0	0	0	0	S	3	___1	0.32482	1.15156e-07	55.587	44.783	51.645	-0.26717	36	36	LOC_Os02g20410.1	LOC_Os02g20410.1	GGDEASPGHGSPWTPSSSASSPRSPFAGGGG	RGGDEASPGHGS(0.094)PWT(0.308)PS(0.325)S(0.323)S(0.319)AS(0.317)S(0.314)PR	LOC_Os02g20410.1 LOC_Os02g20410.1|13102.m02285|protein GTP binding protein, putative, expressed	UID288
LOC_Os02g20410.1	0	0	0	0	0	0	S	3	___1	0.323169	1.15156e-07	55.587	44.783	51.645	-0.26717	37	37	LOC_Os02g20410.1	LOC_Os02g20410.1	GDEASPGHGSPWTPSSSASSPRSPFAGGGGG	RGGDEASPGHGS(0.094)PWT(0.308)PS(0.325)S(0.323)S(0.319)AS(0.317)S(0.314)PR	LOC_Os02g20410.1 LOC_Os02g20410.1|13102.m02285|protein GTP binding protein, putative, expressed	UID289
LOC_Os02g20410.1	0	0	0	0	0	0	S	3	___1	0.318968	1.15156e-07	55.587	44.783	51.645	-0.26717	38	38	LOC_Os02g20410.1	LOC_Os02g20410.1	DEASPGHGSPWTPSSSASSPRSPFAGGGGGR	RGGDEASPGHGS(0.094)PWT(0.308)PS(0.325)S(0.323)S(0.319)AS(0.317)S(0.314)PR	LOC_Os02g20410.1 LOC_Os02g20410.1|13102.m02285|protein GTP binding protein, putative, expressed	UID290
LOC_Os02g20410.1	0	0	0	0	0	0	S	3	___1	0.512752	4.97722e-10	63.427	55.139	63.427	1.6805	40	40	LOC_Os02g20410.1	LOC_Os02g20410.1	ASPGHGSPWTPSSSASSPRSPFAGGGGGRPL	RGGDEASPGHGS(0.139)PWT(0.818)PS(0.052)S(0.048)S(0.076)AS(0.513)S(0.354)PR	LOC_Os02g20410.1 LOC_Os02g20410.1|13102.m02285|protein GTP binding protein, putative, expressed	UID291	2
LOC_Os02g20410.1	0	0	0	0	0	0	S	3	___1	0.346251	1.15156e-07	55.587	44.783	41.83	-0.44586	41	41	LOC_Os02g20410.1	LOC_Os02g20410.1	SPGHGSPWTPSSSASSPRSPFAGGGGGRPLR	RGGDEAS(0.001)PGHGS(0.102)PWT(0.311)PS(0.306)S(0.306)S(0.315)AS(0.312)S(0.346)PR	LOC_Os02g20410.1 LOC_Os02g20410.1|13102.m02285|protein GTP binding protein, putative, expressed	UID292
LOC_Os02g24080.5;LOC_Os02g24080.3;LOC_Os02g24080.2;LOC_Os02g24080.1;LOC_Os02g24080.4	0	0	0	0	0	0	S	2	___1	1	0.0131129	41.448	19.902	41.448	-0.7927	178	178;178;178;217;217	LOC_Os02g24080.5	LOC_Os02g24080.5	KKNGEIRGPMLTRDDSFIRKGSHLEQRHKLG	DDS(1)FIRK	LOC_Os02g24080.5 LOC_Os02g24080.5|13102.m02607|protein SNARE domain containing protein, putative, expressed;LOC_Os02g24080.3 LOC_Os02g24080.3|13102.m02605|protein SNARE domain containing protein, putative, expressed;LOC_Os02g24080.2 LOC_Os02g24080.2|13102.	UID293	1
LOC_Os02g24080.5;LOC_Os02g24080.3;LOC_Os02g24080.2;LOC_Os02g24080.1;LOC_Os02g24080.4	22980000	9030200	13023000	4517100	0	0	S	3	___1	0.764286	0.000108868	45.011	35.089	44.632	-0.23612	22	22;22;22;61;61	LOC_Os02g24080.5	LOC_Os02g24080.5	FFASKKPSRSSNPFDSDSDDGGREQRPARAS	S(0.037)S(0.037)NPFDS(0.764)DS(0.162)DDGGREQRPAR	LOC_Os02g24080.5 LOC_Os02g24080.5|13102.m02607|protein SNARE domain containing protein, putative, expressed;LOC_Os02g24080.3 LOC_Os02g24080.3|13102.m02605|protein SNARE domain containing protein, putative, expressed;LOC_Os02g24080.2 LOC_Os02g24080.2|13102.	UID294	1
LOC_Os02g24080.5;LOC_Os02g24080.3;LOC_Os02g24080.2;LOC_Os02g24080.1;LOC_Os02g24080.4	0	0	0	0	0	0	S	3	___1	0.93749	0.000108868	45.011	35.089	45.011	-0.58519	24	24;24;24;63;63	LOC_Os02g24080.5	LOC_Os02g24080.5	ASKKPSRSSNPFDSDSDDGGREQRPARASSV	S(0.283)S(0.303)NPFDS(0.476)DS(0.937)DDGGREQRPAR	LOC_Os02g24080.5 LOC_Os02g24080.5|13102.m02607|protein SNARE domain containing protein, putative, expressed;LOC_Os02g24080.3 LOC_Os02g24080.3|13102.m02605|protein SNARE domain containing protein, putative, expressed;LOC_Os02g24080.2 LOC_Os02g24080.2|13102.	UID295	2
LOC_Os02g25580.2;LOC_Os02g25580.1	0	0	0	0	0	0	S	2	___1	0.503761	0.000490053	50.284	36.88	50.284	-0.51301	489	489;587	LOC_Os02g25580.2	LOC_Os02g25580.2	TGGTWARPRGSDDGYSSDSVLKHSSSDFKKL	PRGS(0.042)DDGY(0.882)S(0.504)S(0.502)DS(0.071)VLK	LOC_Os02g25580.2 LOC_Os02g25580.2|13102.m02766|protein Sec1 family transport protein, putative, expressed;LOC_Os02g25580.1 LOC_Os02g25580.1|13102.m02765|protein Sec1 family transport protein, putative, expressed	UID296	2
LOC_Os02g25580.2;LOC_Os02g25580.1	0	0	0	0	0	0	S	2	___1	0.50179	0.000490053	50.284	36.88	50.284	-0.51301	490	490;588	LOC_Os02g25580.2	LOC_Os02g25580.2	GGTWARPRGSDDGYSSDSVLKHSSSDFKKLG	PRGS(0.042)DDGY(0.882)S(0.504)S(0.502)DS(0.071)VLK	LOC_Os02g25580.2 LOC_Os02g25580.2|13102.m02766|protein Sec1 family transport protein, putative, expressed;LOC_Os02g25580.1 LOC_Os02g25580.1|13102.m02765|protein Sec1 family transport protein, putative, expressed	UID297	2
LOC_Os02g27060.2;LOC_Os02g27060.1	16184000	0	0	5424400	0	6049100	S	3	___1	0.842494	1.95628e-08	65.213	49.271	65.213	-1.4742	51	51;51	LOC_Os02g27060.2	LOC_Os02g27060.2	EKVVVAEEDSAVAAGSGGSGGGRRTLVAYPA	VVVAEEDSAVAAGS(0.842)GGS(0.157)GGGRR	LOC_Os02g27060.2 LOC_Os02g27060.2|13102.m02939|protein high mobility group, putative, expressed;LOC_Os02g27060.1 LOC_Os02g27060.1|13102.m02940|protein high mobility group, putative, expressed	UID298	1
LOC_Os02g27060.2;LOC_Os02g27060.1	0	0	0	0	0	0	S	3	___1	0.498775	8.51701e-05	41.763	32.105	40.428	-1.356	54	54;54	LOC_Os02g27060.2	LOC_Os02g27060.2	VVAEEDSAVAAGSGGSGGGRRTLVAYPARVA	VVVAEEDS(0.002)AVAAGS(0.499)GGS(0.499)GGGRR	LOC_Os02g27060.2 LOC_Os02g27060.2|13102.m02939|protein high mobility group, putative, expressed;LOC_Os02g27060.1 LOC_Os02g27060.1|13102.m02940|protein high mobility group, putative, expressed	UID299
LOC_Os02g27480.3;LOC_Os02g27480.1	6648700	10260000	3855900	0	0	0	S	2	___1	0.999999	0.000133077	69.451	53.911	67.456	-2.1397	427	427;510	LOC_Os02g27480.3	LOC_Os02g27480.3	GCAIQRTEWAAAPAASQRGSFLTTISTTLSS	TEWAAAPAAS(1)QR	LOC_Os02g27480.3 LOC_Os02g27480.3|13102.m02989|protein membrane attack complex component/perforin/complement C9, putative, expressed;LOC_Os02g27480.1 LOC_Os02g27480.1|13102.m02987|protein membrane attack complex component/perforin/complement C9, putative,	UID300	1
LOC_Os02g27950.2;LOC_Os02g27950.1	11260000	7358000	5960300	0	1095000	967150	S	4	___1	0.867978	0.00306708	43.382	23.544	43.382	1.4214	27	27;27	LOC_Os02g27950.2	LOC_Os02g27950.2	ASANGFPHRKLDREGSGRHDNKTQLLRSSSG	EGS(0.868)GRHDNKT(0.132)QLLR	LOC_Os02g27950.2 LOC_Os02g27950.2|13102.m03048|protein ataxin-2 related protein, putative, expressed;LOC_Os02g27950.1 LOC_Os02g27950.1|13102.m03049|protein ataxin-2 related protein, putative, expressed	UID301	1
LOC_Os02g31080.1;LOC_Os04g32370.1	4464200	0	4211500	0	0	0	S	2	___1	0.975965	0.00961647	51.092	36.598	51.092	1.2017	562	562;564	LOC_Os02g31080.1	LOC_Os02g31080.1	ASPLPRPPAALARSYSIPSNSQRTPIITVNK	S(0.014)Y(0.01)S(0.976)IPSNSQR	LOC_Os02g31080.1 LOC_Os02g31080.1|13102.m03401|protein hydroxyproline-rich glycoprotein family protein, putative, expressed;LOC_Os04g32370.1 LOC_Os04g32370.1|13104.m03100|protein hydroxyproline-rich glycoprotein family protein, putative, expressed	UID302	1
LOC_Os02g31160.1	4420000	0	4804100	0	0	0	S	2	___1	0.778646	1.46708e-09	75.669	61.763	75.669	-0.62507	171	171	LOC_Os02g31160.1	LOC_Os02g31160.1	EVYDILDGRGRGTLVSPSGGGNAAAGEEEPA	GT(0.109)LVS(0.779)PS(0.113)GGGNAAAGEEEPAR	LOC_Os02g31160.1 LOC_Os02g31160.1|13102.m03409|protein transcription factor, putative	UID303	1
LOC_Os02g32350.2;LOC_Os02g32350.1	0	1225000	240000000	103060000	106390000	104310000	S	2	___1	1	0	309.45	281.77	309.45	-1.1924	970	970;970	LOC_Os02g32350.2	LOC_Os02g32350.2	AKKERLQIWQYGDVESDEEEQAPAARRTGGR	LQIWQYGDVES(1)DEEEQAPAAR	LOC_Os02g32350.2 LOC_Os02g32350.2|13102.m03497|protein TUDOR protein with multiple SNc domains, putative, expressed;LOC_Os02g32350.1 LOC_Os02g32350.1|13102.m03496|protein TUDOR protein with multiple SNc domains, putative, expressed	UID304	1
LOC_Os02g32350.2;LOC_Os02g32350.1	0	0	0	0	0	0	S	3	___1	0.469735	1.23753e-16	53.408	49.633	53.408	-2.0184	248	248;248	LOC_Os02g32350.2	LOC_Os02g32350.2	AAAESTADGATNGGDSEEAPAPLTTAQRLAA	RPPNPT(0.003)VVAAAES(0.028)T(0.028)ADGAT(0.47)NGGDS(0.47)EEAPAPLT(0.001)TAQR	LOC_Os02g32350.2 LOC_Os02g32350.2|13102.m03497|protein TUDOR protein with multiple SNc domains, putative, expressed;LOC_Os02g32350.1 LOC_Os02g32350.1|13102.m03496|protein TUDOR protein with multiple SNc domains, putative, expressed	UID305
LOC_Os02g32469.2;LOC_Os02g32469.1	22489000	0	0	0	8234900	0	S	4	___1	0.539641	1.06257e-11	47.884	37.915	47.884	-0.37165	31	31;31	LOC_Os02g32469.2	LOC_Os02g32469.2	HGHHSTNTTPTGAAASSPRTMRRSFSNASSG	ASNYVDTTGDEGRFHGHHSTNT(0.001)T(0.001)PT(0.001)GAAAS(0.54)S(0.457)PR	LOC_Os02g32469.2 LOC_Os02g32469.2|13102.m03510|protein expressed protein;LOC_Os02g32469.1 LOC_Os02g32469.1|13102.m03509|protein expressed protein	UID306	1
LOC_Os02g32490.1	8271400	18042000	7318500	3883500	0	4452000	S	2	___1	0.976723	0.000319514	71.548	48.172	71.548	-1.2294	22	22	LOC_Os02g32490.1	LOC_Os02g32490.1	DQPAGASSDKLRHVESMSELPSGAGRISGIN	HVES(0.977)MS(0.023)ELPSGAGR	LOC_Os02g32490.1 LOC_Os02g32490.1|13102.m03512|protein AMP-binding enzyme, putative, expressed	UID307	1
LOC_Os05g37330.1;LOC_Os02g32760.1;LOC_Os01g09510.1;LOC_Os01g09510.4	1666000	2588500	1988200	28453000	19769000	20771000	S	2	___1	0.999999	3.604e-25	128.9	113.86	117.37	-1.3149	103	103;103;104;115	LOC_Os05g37330.1	LOC_Os05g37330.1	AEEAKKEEKVEEKEESDDDMGFSLFD_____	VEEKEES(1)DDDMGFSLFD	LOC_Os05g37330.1 LOC_Os05g37330.1|13105.m03889|protein 60S acidic ribosomal protein, putative, expressed;LOC_Os02g32760.1 LOC_Os02g32760.1|13102.m03551|protein 60S acidic ribosomal protein, putative, expressed;LOC_Os01g09510.1 LOC_Os01g09510.1|13101.m01011	UID308	1
LOC_Os05g37330.1;LOC_Os02g32760.1;LOC_Os01g09510.1;LOC_Os01g09510.4	0	0	8016200	10024000	0	0	S	2	___1	0.525652	0.00183251	46.746	41.023	46.746	0.39947	110	110;110;111;122	LOC_Os05g37330.1	LOC_Os05g37330.1	EKVEEKEESDDDMGFSLFD____________	VEEKEES(0.474)DDDMGFS(0.526)LFD	LOC_Os05g37330.1 LOC_Os05g37330.1|13105.m03889|protein 60S acidic ribosomal protein, putative, expressed;LOC_Os02g32760.1 LOC_Os02g32760.1|13102.m03551|protein 60S acidic ribosomal protein, putative, expressed;LOC_Os01g09510.1 LOC_Os01g09510.1|13101.m01011	UID309	1
LOC_Os02g34080.1	0	0	0	0	0	0	S	2	___1	0.999771	0.000199273	67.385	40.131	67.385	-0.087058	1270	1270	LOC_Os02g34080.1	LOC_Os02g34080.1	IQVPRIMKASMVRGRSFGTSSLPRGRSFSNQ	GRS(1)FGT(0.786)S(0.12)S(0.094)LPR	LOC_Os02g34080.1 LOC_Os02g34080.1|13102.m03695|protein myosin, putative, expressed	UID310	2
LOC_Os02g34080.1	0	0	0	0	0	0	S	2	___1	0.560688	0.00644271	42.629	15.375	42.629	0.61686	1275	1275	LOC_Os02g34080.1	LOC_Os02g34080.1	IMKASMVRGRSFGTSSLPRGRSFSNQGSYWQ	GRS(0.914)FGT(0.285)S(0.24)S(0.561)LPR	LOC_Os02g34080.1 LOC_Os02g34080.1|13102.m03695|protein myosin, putative, expressed	UID311	2
LOC_Os02g34560.2;LOC_Os02g34560.1	50176000	43151000	40622000	15886000	15562000	14913000	S	2	___1	0.999999	5.83107e-11	113.24	92.936	113.24	-0.46808	71	71;71	LOC_Os02g34560.2	LOC_Os02g34560.2	GGGHGGTRGGFDGMYSPGGGLRSLVGTPASS	GGFDGMYS(1)PGGGLR	LOC_Os02g34560.2 LOC_Os02g34560.2|13102.m03744|protein plant neutral invertase domain containing protein, expressed;LOC_Os02g34560.1 LOC_Os02g34560.1|13102.m03743|protein plant neutral invertase domain containing protein, expressed	UID312	1
LOC_Os02g34560.2;LOC_Os02g34560.1	0	0	0	0	0	0	S	3	___1	0.973554	2.93391e-07	53.201	45.397	51.296	-0.22384	43	43;43	LOC_Os02g34560.2	LOC_Os02g34560.2	SRLLNKPRINVERQRSFDDRSLSDVSYSGGG	QRS(0.974)FDDRS(0.537)LS(0.477)DVS(0.012)YSGGGHGGTR	LOC_Os02g34560.2 LOC_Os02g34560.2|13102.m03744|protein plant neutral invertase domain containing protein, expressed;LOC_Os02g34560.1 LOC_Os02g34560.1|13102.m03743|protein plant neutral invertase domain containing protein, expressed	UID313	2
LOC_Os02g34560.2;LOC_Os02g34560.1	0	0	0	0	0	0	S	3	___1	0.665489	2.93391e-07	53.201	45.397	53.201	1.3126	48	48;48	LOC_Os02g34560.2	LOC_Os02g34560.2	KPRINVERQRSFDDRSLSDVSYSGGGHGGTR	QRS(0.666)FDDRS(0.665)LS(0.665)DVS(0.003)Y(0.001)SGGGHGGTR	LOC_Os02g34560.2 LOC_Os02g34560.2|13102.m03744|protein plant neutral invertase domain containing protein, expressed;LOC_Os02g34560.1 LOC_Os02g34560.1|13102.m03743|protein plant neutral invertase domain containing protein, expressed	UID314	2
LOC_Os02g34560.2;LOC_Os02g34560.1	0	0	0	0	0	0	S	3	___1	0.665489	2.93391e-07	53.201	45.397	53.201	1.3126	50	50;50	LOC_Os02g34560.2	LOC_Os02g34560.2	RINVERQRSFDDRSLSDVSYSGGGHGGTRGG	QRS(0.666)FDDRS(0.665)LS(0.665)DVS(0.003)Y(0.001)SGGGHGGTR	LOC_Os02g34560.2 LOC_Os02g34560.2|13102.m03744|protein plant neutral invertase domain containing protein, expressed;LOC_Os02g34560.1 LOC_Os02g34560.1|13102.m03743|protein plant neutral invertase domain containing protein, expressed	UID315	2
LOC_Os02g34560.2;LOC_Os02g34560.1	0	44057000	44179000	0	0	0	S	2	___1	0.960675	1.95763e-76	172.13	159.86	149.23	-0.1247	13	13;13	LOC_Os02g34560.2	LOC_Os02g34560.2	___MELAVGAGGMRRSASHTSLSESDDFDLS	S(0.961)AS(0.969)HT(0.003)S(0.06)LS(0.007)ESDDFDLSR	LOC_Os02g34560.2 LOC_Os02g34560.2|13102.m03744|protein plant neutral invertase domain containing protein, expressed;LOC_Os02g34560.1 LOC_Os02g34560.1|13102.m03743|protein plant neutral invertase domain containing protein, expressed	UID316	1;2;3
LOC_Os02g34560.2;LOC_Os02g34560.1	0	27908000	0	0	0	0	S	2	___1	0.969343	1.95763e-76	172.13	159.86	149.23	-0.1247	15	15;15	LOC_Os02g34560.2	LOC_Os02g34560.2	_MELAVGAGGMRRSASHTSLSESDDFDLSRL	S(0.961)AS(0.969)HT(0.003)S(0.06)LS(0.007)ESDDFDLSR	LOC_Os02g34560.2 LOC_Os02g34560.2|13102.m03744|protein plant neutral invertase domain containing protein, expressed;LOC_Os02g34560.1 LOC_Os02g34560.1|13102.m03743|protein plant neutral invertase domain containing protein, expressed	UID317	2;3
LOC_Os02g34560.2;LOC_Os02g34560.1	0	0	0	0	0	0	S	2	___1	0.990062	1.23186e-35	141.55	131.3	139.6	0.32054	18	18;18	LOC_Os02g34560.2	LOC_Os02g34560.2	LAVGAGGMRRSASHTSLSESDDFDLSRLLNK	S(0.365)AS(0.635)HT(0.002)S(0.99)LS(0.008)ESDDFDLSR	LOC_Os02g34560.2 LOC_Os02g34560.2|13102.m03744|protein plant neutral invertase domain containing protein, expressed;LOC_Os02g34560.1 LOC_Os02g34560.1|13102.m03743|protein plant neutral invertase domain containing protein, expressed	UID318	2;3
LOC_Os02g34560.2;LOC_Os02g34560.1	0	0	0	0	0	0	S	2	___1	0.753469	1.19504e-23	120.77	120.77	65.716	-0.86025	20	20;20	LOC_Os02g34560.2	LOC_Os02g34560.2	VGAGGMRRSASHTSLSESDDFDLSRLLNKPR	S(0.43)AS(0.565)HT(0.008)S(0.153)LS(0.753)ES(0.09)DDFDLSR	LOC_Os02g34560.2 LOC_Os02g34560.2|13102.m03744|protein plant neutral invertase domain containing protein, expressed;LOC_Os02g34560.1 LOC_Os02g34560.1|13102.m03743|protein plant neutral invertase domain containing protein, expressed	UID319	2
LOC_Os02g34560.2;LOC_Os02g34560.1	0	0	0	0	0	0	S	2	___1	0.874632	5.15423e-06	51.193	41.272	51.193	0.65633	22	22;22	LOC_Os02g34560.2	LOC_Os02g34560.2	AGGMRRSASHTSLSESDDFDLSRLLNKPRIN	S(0.594)AS(0.654)HT(0.638)S(0.114)LS(0.116)ES(0.875)DDFDLS(0.009)R	LOC_Os02g34560.2 LOC_Os02g34560.2|13102.m03744|protein plant neutral invertase domain containing protein, expressed;LOC_Os02g34560.1 LOC_Os02g34560.1|13102.m03743|protein plant neutral invertase domain containing protein, expressed	UID320	3
LOC_Os02g34570.2;LOC_Os02g34570.1	0	0	0	0	0	0	S	2	___1	0.606942	0.000324806	49.559	37.004	41.871	-1.1283	365	365;365	LOC_Os02g34570.2	LOC_Os02g34570.2	CNPEPQSESRLTAGGSDETQEAISPKSLKDA	LT(0.365)AGGS(0.607)DET(0.029)QEAIS(0.999)PK	LOC_Os02g34570.2 LOC_Os02g34570.2|13102.m03746|protein exosome complex exonuclease, putative, expressed;LOC_Os02g34570.1 LOC_Os02g34570.1|13102.m03745|protein exosome complex exonuclease, putative, expressed	UID321	2
LOC_Os02g34570.2;LOC_Os02g34570.1	42016000	48370000	35188000	16336000	18536000	19392000	S	2	___1	1	1.4149e-54	161.66	149.45	159.13	1.4154	373	373;373	LOC_Os02g34570.2	LOC_Os02g34570.2	SRLTAGGSDETQEAISPKSLKDAVKPKHKIK	LTAGGSDETQEAIS(1)PK	LOC_Os02g34570.2 LOC_Os02g34570.2|13102.m03746|protein exosome complex exonuclease, putative, expressed;LOC_Os02g34570.1 LOC_Os02g34570.1|13102.m03745|protein exosome complex exonuclease, putative, expressed	UID322	1;2
LOC_Os02g34680.1	0	0	0	0	0	0	S	2	___1	0.346542	8.34306e-08	57.679	50.64	40.552	-0.14738	312	312	LOC_Os02g34680.1	LOC_Os02g34680.1	VEEHQWPRNVLYEDDSEETEEEGDNVGDGAR	NVLY(0.307)EDDS(0.347)EET(0.347)EEEGDNVGDGAR	LOC_Os02g34680.1 LOC_Os02g34680.1|13102.m03758|protein ZOS2-09 - C2H2 zinc finger protein, expressed	UID323
LOC_Os04g35570.1;LOC_Os02g34860.1	14345000	13833000	9932800	5619700	5664000	6418900	S	2	___1	0.841528	0.0296416	47.603	24.863	47.603	-0.59251	411	411;416	LOC_Os04g35570.1	LOC_Os04g35570.1	LEPSTAVPFAAKVWVSPSERYAIVPDEKVPN	VWVS(0.842)PS(0.158)ER	LOC_Os04g35570.1 LOC_Os04g35570.1|13104.m03472|protein Regulator of chromosome condensation domain containing protein, expressed;LOC_Os02g34860.1 LOC_Os02g34860.1|13102.m03778|protein Regulator of chromosome condensation domain containing protein, expresse	UID324	1
LOC_Os02g35190.2;LOC_Os02g35190.1	0	0	2588300	0	0	0	S	3	___1	0.516542	5.20506e-05	50.787	40.153	50.787	-0.81463	15	15;15	LOC_Os02g35190.2	LOC_Os02g35190.2	_MEGQSQHRAPEREGSHNYDIESTDGSGGLW	EGS(0.517)HNY(0.471)DIES(0.006)T(0.006)DGSGGLWR	LOC_Os02g35190.2 LOC_Os02g35190.2|13102.m03821|protein chloride channel protein, putative, expressed;LOC_Os02g35190.1 LOC_Os02g35190.1|13102.m03820|protein chloride channel protein, putative, expressed	UID325	1
LOC_Os02g35190.2;LOC_Os02g35190.1	3182400	0	1911100	0	0	0	S	2	___1	0.995457	0.00200749	55.401	44.986	55.401	1.4526	35	35;35	LOC_Os02g35190.2	LOC_Os02g35190.2	IESTDGSGGLWRRNGSSSGALLRYNDSGGGR	NGS(0.995)S(0.004)S(0.001)GALLR	LOC_Os02g35190.2 LOC_Os02g35190.2|13102.m03821|protein chloride channel protein, putative, expressed;LOC_Os02g35190.1 LOC_Os02g35190.1|13102.m03820|protein chloride channel protein, putative, expressed	UID326	1
LOC_Os02g35190.2;LOC_Os02g35190.1	10164000	11200000	22494000	9037500	9859500	9226000	S	2	___1	0.585246	0.000264932	90.108	72.815	70.919	0.086672	51	51;51	LOC_Os02g35190.2	LOC_Os02g35190.2	SSGALLRYNDSGGGRSGSAGEPLLRKRTMNT	S(0.585)GS(0.415)AGEPLLR	LOC_Os02g35190.2 LOC_Os02g35190.2|13102.m03821|protein chloride channel protein, putative, expressed;LOC_Os02g35190.1 LOC_Os02g35190.1|13102.m03820|protein chloride channel protein, putative, expressed	UID327	1
LOC_Os02g35190.2;LOC_Os02g35190.1	13289000	14074000	0	0	0	0	S	2	___1	0.964118	0.000758072	88.134	66.206	88.134	0.50602	53	53;53	LOC_Os02g35190.2	LOC_Os02g35190.2	GALLRYNDSGGGRSGSAGEPLLRKRTMNTTS	S(0.036)GS(0.964)AGEPLLR	LOC_Os02g35190.2 LOC_Os02g35190.2|13102.m03821|protein chloride channel protein, putative, expressed;LOC_Os02g35190.1 LOC_Os02g35190.1|13102.m03820|protein chloride channel protein, putative, expressed	UID328	1
LOC_Os02g35190.2;LOC_Os02g35190.1	18094000	17458000	12292000	6305100	6444800	7637700	S	2	___1	0.998291	0.000854879	71.614	42.276	70.028	-0.35348	689	689;689	LOC_Os02g35190.2	LOC_Os02g35190.2	LNGKMFMKDQLKTSGSFVLQRFGAFDFAKPG	T(0.001)S(0.001)GS(0.998)FVLQR	LOC_Os02g35190.2 LOC_Os02g35190.2|13102.m03821|protein chloride channel protein, putative, expressed;LOC_Os02g35190.1 LOC_Os02g35190.1|13102.m03820|protein chloride channel protein, putative, expressed	UID329	1
LOC_Os02g35630.1	7998600	11239000	10229000	0	4604300	4177100	S	2	___1	0.999984	9.81003e-07	62.203	46.065	62.203	-1.9523	629	629	LOC_Os02g35630.1	LOC_Os02g35630.1	ERYLSQIKVAGDAAGSEADGEAELSSSRAMG	VAGDAAGS(1)EADGEAELSSSR	LOC_Os02g35630.1 LOC_Os02g35630.1|13102.m03873|protein AAA family ATPase, putative, expressed	UID330	1
LOC_Os02g36380.2;LOC_Os02g36380.1	0	0	0	0	0	0	S	2	___1	0.456817	1.4799e-05	60.448	44.877	60.448	0.95073	2	2;2	LOC_Os02g36380.2	LOC_Os02g36380.2	______________MSASPSSMSGAGAGEAG	S(0.457)AS(0.457)PS(0.038)S(0.048)MSGAGAGEAGVR	LOC_Os02g36380.2 LOC_Os02g36380.2|13102.m03966|protein FAD binding domain of DNA photolyase domain containing protein, expressed;LOC_Os02g36380.1 LOC_Os02g36380.1|13102.m03965|protein FAD binding domain of DNA photolyase domain containing protein, expresse	UID331
LOC_Os02g36380.2;LOC_Os02g36380.1	0	0	0	0	0	0	S	2	___1	0.456817	1.4799e-05	60.448	44.877	60.448	0.95073	4	4;4	LOC_Os02g36380.2	LOC_Os02g36380.2	____________MSASPSSMSGAGAGEAGVR	S(0.457)AS(0.457)PS(0.038)S(0.048)MSGAGAGEAGVR	LOC_Os02g36380.2 LOC_Os02g36380.2|13102.m03966|protein FAD binding domain of DNA photolyase domain containing protein, expressed;LOC_Os02g36380.1 LOC_Os02g36380.1|13102.m03965|protein FAD binding domain of DNA photolyase domain containing protein, expresse	UID332
LOC_Os02g36380.2;LOC_Os02g36380.1	0	0	0	0	0	0	S	2	___1	0.247384	0.000308038	41.401	25.829	41.401	-0.01394	6	6;6	LOC_Os02g36380.2	LOC_Os02g36380.2	__________MSASPSSMSGAGAGEAGVRTV	S(0.247)AS(0.247)PS(0.247)S(0.247)MS(0.01)GAGAGEAGVR	LOC_Os02g36380.2 LOC_Os02g36380.2|13102.m03966|protein FAD binding domain of DNA photolyase domain containing protein, expressed;LOC_Os02g36380.1 LOC_Os02g36380.1|13102.m03965|protein FAD binding domain of DNA photolyase domain containing protein, expresse	UID333
LOC_Os02g36380.2;LOC_Os02g36380.1	0	0	0	0	0	0	S	2	___1	0.247384	0.000308038	41.401	25.829	41.401	-0.01394	7	7;7	LOC_Os02g36380.2	LOC_Os02g36380.2	_________MSASPSSMSGAGAGEAGVRTVV	S(0.247)AS(0.247)PS(0.247)S(0.247)MS(0.01)GAGAGEAGVR	LOC_Os02g36380.2 LOC_Os02g36380.2|13102.m03966|protein FAD binding domain of DNA photolyase domain containing protein, expressed;LOC_Os02g36380.1 LOC_Os02g36380.1|13102.m03965|protein FAD binding domain of DNA photolyase domain containing protein, expresse	UID334
LOC_Os02g36974.5;LOC_Os02g36974.4;LOC_Os02g36974.3;LOC_Os02g36974.2;LOC_Os02g36974.1;LOC_Os02g36974.6	37345000	30368000	31106000	0	9059700	7902700	S	2	___1	0.999233	4.61771e-06	77.562	64.361	77.562	-0.10353	2	2;2;2;2;2;2	LOC_Os02g36974.5	LOC_Os02g36974.5	______________MSQPAELSREENVYMAK	S(0.999)QPAELS(0.001)REENVYMAK	LOC_Os02g36974.5 LOC_Os02g36974.5|13102.m04048|protein 14-3-3 protein, putative, expressed;LOC_Os02g36974.4 LOC_Os02g36974.4|13102.m04047|protein 14-3-3 protein, putative, expressed;LOC_Os02g36974.3 LOC_Os02g36974.3|13102.m04046|protein 14-3-3 protein, put	UID335	1
LOC_Os02g37040.1	6195300	6731500	0	4671000	4728600	3339900	S	2	___1	1	0.00105516	49.929	39.976	49.929	2.643	313	313	LOC_Os02g37040.1	LOC_Os02g37040.1	RCLDRAAIMEADLAASPAKTNQTSAAPAATV	AAIMEADLAAS(1)PAK	LOC_Os02g37040.1 LOC_Os02g37040.1|13102.m04054|protein peptide transporter PTR3-A, putative, expressed	UID336	1
LOC_Os02g37830.2;LOC_Os02g37830.1	16291000	11659000	8482600	0	0	0	S	4	___1	0.559843	4.5348e-12	66.828	58.739	66.828	-0.66804	250	250;446	LOC_Os02g37830.2	LOC_Os02g37830.2	GSKPGTGDVPIVTEESSPKSAVKLAHSDSTP	AHTHQGSKPGTGDVPIVT(0.002)EES(0.56)S(0.438)PK	LOC_Os02g37830.2 LOC_Os02g37830.2|13102.m04139|protein protein kinase domain containing protein, expressed;LOC_Os02g37830.1 LOC_Os02g37830.1|13102.m04138|protein protein kinase domain containing protein, expressed	UID337	1
LOC_Os02g37870.1	4697500	3342900	8752800	2587800	0	0	S	3	___1	1	3.52937e-15	58.08	52.197	44.301	0.15461	49	49	LOC_Os02g37870.1	LOC_Os02g37870.1	KEKPADDEEAEAEAASEGEEDAAAAAAAAPF	EKPADDEEAEAEAAS(1)EGEEDAAAAAAAAPFR	LOC_Os02g37870.1 LOC_Os02g37870.1|13102.m04151|protein Brix domain containing protein, putative, expressed	UID338	1
LOC_Os02g38480.1	0	0	0	0	0	0	S	3	___1	0.5	0.00147904	48.568	35.588	48.568	-0.088441	1680	1680	LOC_Os02g38480.1	LOC_Os02g38480.1	SSVPTAAHSRLMRKGSSDHLVLNIGRESERL	KGS(0.5)S(0.5)DHLVLNIGR	LOC_Os02g38480.1 LOC_Os02g38480.1|13102.m04234|protein expressed protein	UID339	1
LOC_Os02g38480.1	0	0	0	0	0	0	S	3	___1	0.5	0.00147904	48.568	35.588	48.568	-0.088441	1681	1681	LOC_Os02g38480.1	LOC_Os02g38480.1	SVPTAAHSRLMRKGSSDHLVLNIGRESERLI	KGS(0.5)S(0.5)DHLVLNIGR	LOC_Os02g38480.1 LOC_Os02g38480.1|13102.m04234|protein expressed protein	UID340	1
LOC_Os02g38480.1	0	0	0	0	0	0	S	2	___1	0.666664	6.88655e-07	57.159	44.776	57.159	1.3931	35	35	LOC_Os02g38480.1	LOC_Os02g38480.1	SSSALRRSPPRVRVQSDEGGSSDGVLVELPS	VQS(0.667)DEGGS(0.667)S(0.667)DGVLVELPSQEAR	LOC_Os02g38480.1 LOC_Os02g38480.1|13102.m04234|protein expressed protein	UID341	2
LOC_Os02g38480.1	0	0	0	0	0	0	S	2	___1	0.666664	6.88655e-07	57.159	44.776	57.159	1.3931	40	40	LOC_Os02g38480.1	LOC_Os02g38480.1	RRSPPRVRVQSDEGGSSDGVLVELPSQEARS	VQS(0.667)DEGGS(0.667)S(0.667)DGVLVELPSQEAR	LOC_Os02g38480.1 LOC_Os02g38480.1|13102.m04234|protein expressed protein	UID342	2
LOC_Os02g38480.1	0	0	0	0	0	0	S	2	___1	0.666664	6.88655e-07	57.159	44.776	57.159	1.3931	41	41	LOC_Os02g38480.1	LOC_Os02g38480.1	RSPPRVRVQSDEGGSSDGVLVELPSQEARSP	VQS(0.667)DEGGS(0.667)S(0.667)DGVLVELPSQEAR	LOC_Os02g38480.1 LOC_Os02g38480.1|13102.m04234|protein expressed protein	UID343	2
LOC_Os02g39030.2;LOC_Os02g39030.1	6934600	6453100	6395300	4940000	4222600	3620800	S	3	___1	0.993722	5.27146e-23	106.49	88.198	106.49	-1.2765	56	56;56	LOC_Os02g39030.2	LOC_Os02g39030.2	KTPYHSMIDEDDGTVSPKRTIEESVDKSTHA	TPYHSMIDEDDGT(0.006)VS(0.994)PKR	LOC_Os02g39030.2 LOC_Os02g39030.2|13102.m04311|protein transmembrane protein 17, putative, expressed;LOC_Os02g39030.1 LOC_Os02g39030.1|13102.m04310|protein transmembrane protein 17, putative, expressed	UID344	1
LOC_Os02g39300.1	12222000	2841100	2187300	12237000	10071000	4317900	S	3	___1	0.999146	0.00870617	56.258	36.117	56.258	1.2075	365	365	LOC_Os02g39300.1	LOC_Os02g39300.1	RGSSRDRDRDYDRRRSHDRYHDRESRSDKDR	S(0.999)HDRY(0.001)HDR	LOC_Os02g39300.1 LOC_Os02g39300.1|13102.m04344|protein RNA-binding protein Luc7-like, putative, expressed	UID345	1
LOC_Os02g39520.2;LOC_Os02g39520.1	8605200	7412800	13338000	8926700	0	10257000	S	3	___1	0.999132	3.39053e-17	66.868	59.675	66.868	-0.84253	65	65;65	LOC_Os02g39520.2	LOC_Os02g39520.2	TLHEGKEVILVDDNDSEQEDGGSGKVDENAP	EVILVDDNDS(0.999)EQEDGGS(0.001)GKVDENAPR	LOC_Os02g39520.2 LOC_Os02g39520.2|13102.m04372|protein transposon protein, putative, unclassified, expressed;LOC_Os02g39520.1 LOC_Os02g39520.1|13102.m04371|protein transposon protein, putative, unclassified, expressed	UID346	1
LOC_Os02g39560.2;LOC_Os02g39560.1	7059500	2710200	6774500	2038600	2005300	1754900	S	2	___1	0.998703	0.0014812	52.693	42.461	52.693	1.6715	27	27;27	LOC_Os02g39560.2	LOC_Os02g39560.2	SRQLSSGAARVWRQLSLEPVYTPRRAGAVGG	QLS(0.999)LEPVY(0.001)TPR	LOC_Os02g39560.2 LOC_Os02g39560.2|13102.m04381|protein non-receptor tyrosine kinase spore lysis A, putative, expressed;LOC_Os02g39560.1 LOC_Os02g39560.1|13102.m04380|protein non-receptor tyrosine kinase spore lysis A, putative, expressed	UID347	1
LOC_Os06g08840.8;LOC_Os06g08840.7;LOC_Os06g08840.6;LOC_Os06g08840.5;LOC_Os06g08840.4;LOC_Os06g08840.3;LOC_Os06g08840.2;LOC_Os06g08840.1;LOC_Os02g39720.6;LOC_Os02g39720.4;LOC_Os02g39720.3;LOC_Os02g39720.2	20105000	22294000	14947000	8935200	7750400	8103600	S	2	___1	0.999997	0.000178683	86.014	15.603	86.014	-0.38837	108	108;108;108;108;108;108;108;108;107;107;107;107	LOC_Os06g08840.8	LOC_Os06g08840.8	GETGHFARECRLRIGSGGLGSGRRRSRSRSR	IGS(1)GGLGSGR	LOC_Os06g08840.8 LOC_Os06g08840.8|13106.m00935|protein RNA recognition motif containing protein, expressed;LOC_Os06g08840.7 LOC_Os06g08840.7|13106.m00934|protein RNA recognition motif containing protein, expressed;LOC_Os06g08840.6 LOC_Os06g08840.6|13106.m0	UID348	1
LOC_Os02g40240.2;LOC_Os02g40240.1	22236000	22018000	19624000	5310500	6000300	0	S	2	___1	0.786898	0.000938066	53.967	31.492	53.967	1.0003	662	662;662	LOC_Os02g40240.2	LOC_Os02g40240.2	LLEKMKPREKYISSQSFGENFLKVSYNDLAQ	Y(0.001)IS(0.106)S(0.106)QS(0.787)FGENFLK	LOC_Os02g40240.2 LOC_Os02g40240.2|13102.m04480|protein receptor kinase, putative, expressed;LOC_Os02g40240.1 LOC_Os02g40240.1|13102.m04479|protein receptor kinase, putative, expressed	UID349	1
LOC_Os02g41550.3;LOC_Os02g41550.2;LOC_Os02g41550.1;LOC_Os02g41550.4	9705100	7547600	7774500	2607700	2791800	3353400	S	2	___1	0.5	0.0283926	44.309	25.998	44.309	-1.3655	526	526;526;526;526	LOC_Os02g41550.3	LOC_Os02g41550.3	NIKTFDIPKVVLRETSPCALPIDQRVPHASS	ET(0.5)S(0.5)PCALPIDQR	LOC_Os02g41550.3 LOC_Os02g41550.3|13102.m04586|protein FAD binding domain of DNA photolyase domain containing protein, expressed;LOC_Os02g41550.2 LOC_Os02g41550.2|13102.m04585|protein FAD binding domain of DNA photolyase domain containing protein, expresse	UID350	1
LOC_Os02g42210.1	0	0	0	0	0	0	S	2	___1	0.332793	3.74045e-13	61.732	50.944	61.732	0.55792	434	434	LOC_Os02g42210.1	LOC_Os02g42210.1	EAEAAMPKTLELEDPSSDETECMAEASTSEE	T(0.001)LELEDPS(0.333)S(0.333)DET(0.333)ECMAEASTSEEMPR	LOC_Os02g42210.1 LOC_Os02g42210.1|13102.m04665|protein membrane-associated salt-inducible protein like, putative, expressed	UID351
LOC_Os02g42210.1	0	0	0	0	0	0	S	2	___1	0.332793	3.74045e-13	61.732	50.944	61.732	0.55792	435	435	LOC_Os02g42210.1	LOC_Os02g42210.1	AEAAMPKTLELEDPSSDETECMAEASTSEEM	T(0.001)LELEDPS(0.333)S(0.333)DET(0.333)ECMAEASTSEEMPR	LOC_Os02g42210.1 LOC_Os02g42210.1|13102.m04665|protein membrane-associated salt-inducible protein like, putative, expressed	UID352
LOC_Os02g42520.3;LOC_Os02g42520.2	29787000	27360000	11625000	10988000	13432000	12142000	S	2	___1	0.499998	5.12897e-05	72.089	50.458	62.303	-0.66468	5	5;5	LOC_Os02g42520.3	LOC_Os02g42520.3	___________MAAASSPAAAITCRAAVAWA	AAAS(0.5)S(0.5)PAAAITCR	LOC_Os02g42520.3 LOC_Os02g42520.3|13102.m04715|protein dehydrogenase, putative, expressed;LOC_Os02g42520.2 LOC_Os02g42520.2|13102.m04713|protein dehydrogenase, putative, expressed	UID353	1
LOC_Os02g42520.3;LOC_Os02g42520.2	29787000	27360000	11625000	10988000	13432000	12142000	S	2	___1	0.499998	5.12897e-05	72.089	50.458	62.303	-0.66468	6	6;6	LOC_Os02g42520.3	LOC_Os02g42520.3	__________MAAASSPAAAITCRAAVAWAP	AAAS(0.5)S(0.5)PAAAITCR	LOC_Os02g42520.3 LOC_Os02g42520.3|13102.m04715|protein dehydrogenase, putative, expressed;LOC_Os02g42520.2 LOC_Os02g42520.2|13102.m04713|protein dehydrogenase, putative, expressed	UID354	1
LOC_Os02g43020.1	0	0	0	0	0	0	S	3	___1	0.298346	1.12997e-07	46.772	33.813	46.772	0.60599	207	207	LOC_Os02g43020.1	LOC_Os02g43020.1	NIKIQRPEASESSQPSSSPPSQPQEQPEAKA	IQRPEAS(0.01)ES(0.009)S(0.051)QPS(0.298)S(0.298)S(0.298)PPS(0.035)QPQEQPEAK	LOC_Os02g43020.1 LOC_Os02g43020.1|13102.m04769|protein heat shock protein STI, putative, expressed	UID355
LOC_Os02g43020.1	100160000	78378000	150860000	0	0	0	S	3	___1	0.746324	3.3903e-46	102.73	90.298	91.418	-0.23763	208	208	LOC_Os02g43020.1	LOC_Os02g43020.1	IKIQRPEASESSQPSSSPPSQPQEQPEAKAR	IQRPEASESS(0.001)QPS(0.019)S(0.746)S(0.225)PPS(0.008)QPQEQPEAK	LOC_Os02g43020.1 LOC_Os02g43020.1|13102.m04769|protein heat shock protein STI, putative, expressed	UID356	1
LOC_Os02g43020.1	0	0	0	0	0	0	S	3	___1	0.493545	3.3903e-46	102.73	90.298	102.21	0.70412	209	209	LOC_Os02g43020.1	LOC_Os02g43020.1	KIQRPEASESSQPSSSPPSQPQEQPEAKARE	IQRPEASESSQPS(0.005)S(0.494)S(0.494)PPS(0.007)QPQEQPEAK	LOC_Os02g43020.1 LOC_Os02g43020.1|13102.m04769|protein heat shock protein STI, putative, expressed	UID357
LOC_Os02g44810.1	0	0	0	0	0	0	S	2	___1	1	4.42111e-10	100.11	86.148	64.104	0.23711	5	5	LOC_Os02g44810.1	LOC_Os02g44810.1	___________MAAASPPASPPHPKRRKMSS	AAAS(1)PPAS(1)PPHPK	LOC_Os02g44810.1 LOC_Os02g44810.1|13102.m05018|protein tRNA pseudouridine synthase family protein, putative, expressed	UID358	2
LOC_Os02g44810.1	0	0	0	0	0	0	S	2	___1	1	4.42111e-10	100.11	86.148	64.104	0.23711	9	9	LOC_Os02g44810.1	LOC_Os02g44810.1	_______MAAASPPASPPHPKRRKMSSSSDP	AAAS(1)PPAS(1)PPHPK	LOC_Os02g44810.1 LOC_Os02g44810.1|13102.m05018|protein tRNA pseudouridine synthase family protein, putative, expressed	UID359	2
LOC_Os02g44870.1	0	0	0	0	0	0	S	4	___1	0.946359	9.42044e-100	170.52	163.48	127.2	-0.4002	82	82	LOC_Os02g44870.1	LOC_Os02g44870.1	AEGEKKESLLSKLHRSSSSSSSSSDEEEEVI	LHRS(0.946)S(0.051)S(0.006)S(0.365)S(0.508)S(0.198)S(0.36)S(0.306)S(0.26)DEEEEVIDDNGEVVKR	LOC_Os02g44870.1 LOC_Os02g44870.1|13102.m05027|protein dehydrin, putative, expressed	UID360	3
LOC_Os02g44870.1	0	0	0	0	0	0	S	4	___1	0.638172	9.42044e-100	170.52	163.48	120.37	-0.42576	83	83	LOC_Os02g44870.1	LOC_Os02g44870.1	EGEKKESLLSKLHRSSSSSSSSSDEEEEVID	LHRS(0.143)S(0.638)S(0.203)S(0.171)S(0.526)S(0.191)S(0.049)S(0.042)S(0.037)DEEEEVIDDNGEVVKR	LOC_Os02g44870.1 LOC_Os02g44870.1|13102.m05027|protein dehydrin, putative, expressed	UID361	2;3
LOC_Os02g44870.1	0	0	0	0	0	0	S	3	___1	0.688142	9.42044e-100	170.52	163.48	77.925	-0.72936	84	84	LOC_Os02g44870.1	LOC_Os02g44870.1	GEKKESLLSKLHRSSSSSSSSSDEEEEVIDD	LHRS(0.439)S(0.576)S(0.688)S(0.174)S(0.095)S(0.136)S(0.125)S(0.403)S(0.363)DEEEEVIDDNGEVVK	LOC_Os02g44870.1 LOC_Os02g44870.1|13102.m05027|protein dehydrin, putative, expressed	UID362	3
LOC_Os02g44870.1	0	0	0	0	0	0	S	3	___1	0.630314	9.42044e-100	170.52	163.48	97.804	-0.14722	85	85	LOC_Os02g44870.1	LOC_Os02g44870.1	EKKESLLSKLHRSSSSSSSSSDEEEEVIDDN	LHRS(0.228)S(0.317)S(0.442)S(0.63)S(0.244)S(0.261)S(0.321)S(0.291)S(0.265)DEEEEVIDDNGEVVKR	LOC_Os02g44870.1 LOC_Os02g44870.1|13102.m05027|protein dehydrin, putative, expressed	UID363	3
LOC_Os02g44870.1	0	0	0	0	0	0	S	3	___1	0.778621	9.42044e-100	170.52	163.48	153.48	0.19367	86	86	LOC_Os02g44870.1	LOC_Os02g44870.1	KKESLLSKLHRSSSSSSSSSDEEEEVIDDNG	LHRS(0.401)S(0.492)S(0.105)S(0.019)S(0.779)S(0.297)S(0.204)S(0.217)S(0.485)DEEEEVIDDNGEVVKR	LOC_Os02g44870.1 LOC_Os02g44870.1|13102.m05027|protein dehydrin, putative, expressed	UID364	2;3
LOC_Os02g44870.1	0	0	0	0	0	0	S	3	___1	0.400334	9.42044e-100	170.52	163.48	85.097	0.037912	87	87	LOC_Os02g44870.1	LOC_Os02g44870.1	KESLLSKLHRSSSSSSSSSDEEEEVIDDNGE	LHRS(0.359)S(0.426)S(0.158)S(0.156)S(0.402)S(0.4)S(0.388)S(0.368)S(0.342)DEEEEVIDDNGEVVKR	LOC_Os02g44870.1 LOC_Os02g44870.1|13102.m05027|protein dehydrin, putative, expressed	UID365
LOC_Os02g44870.1	0	0	0	0	0	0	S	3	___1	0.386861	9.42044e-100	170.52	163.48	61.941	-0.61341	88	88	LOC_Os02g44870.1	LOC_Os02g44870.1	ESLLSKLHRSSSSSSSSSDEEEEVIDDNGEV	LHRS(0.236)S(0.256)S(0.329)S(0.327)S(0.34)S(0.396)S(0.387)S(0.373)S(0.356)DEEEEVIDDNGEVVK	LOC_Os02g44870.1 LOC_Os02g44870.1|13102.m05027|protein dehydrin, putative, expressed	UID366
LOC_Os02g44870.1	0	0	0	0	0	0	S	3	___1	0.402801	9.42044e-100	170.52	163.48	77.925	-0.72936	89	89	LOC_Os02g44870.1	LOC_Os02g44870.1	SLLSKLHRSSSSSSSSSDEEEEVIDDNGEVV	LHRS(0.439)S(0.576)S(0.688)S(0.174)S(0.095)S(0.136)S(0.125)S(0.403)S(0.363)DEEEEVIDDNGEVVK	LOC_Os02g44870.1 LOC_Os02g44870.1|13102.m05027|protein dehydrin, putative, expressed	UID367
LOC_Os02g44870.1	0	0	0	0	0	0	S	3	___1	0.484508	9.42044e-100	170.52	163.48	153.48	0.19367	90	90	LOC_Os02g44870.1	LOC_Os02g44870.1	LLSKLHRSSSSSSSSSDEEEEVIDDNGEVVK	LHRS(0.401)S(0.492)S(0.105)S(0.019)S(0.779)S(0.297)S(0.204)S(0.217)S(0.485)DEEEEVIDDNGEVVKR	LOC_Os02g44870.1 LOC_Os02g44870.1|13102.m05027|protein dehydrin, putative, expressed	UID368
LOC_Os02g45054.4;LOC_Os02g45054.3;LOC_Os02g45054.2;LOC_Os02g45054.1	59576000	50260000	45481000	21274000	20968000	16168000	S	2	___1	1	3.16483e-22	138.39	123.7	138.39	0.12764	85	85;85;85;85	LOC_Os02g45054.4	LOC_Os02g45054.4	KKRTLPDPDAEVIALSPKTLLATNRFVCEVC	TLPDPDAEVIALS(1)PK	LOC_Os02g45054.4 LOC_Os02g45054.4|13102.m05048|protein ZOS2-15 - C2H2 zinc finger protein, expressed;LOC_Os02g45054.3 LOC_Os02g45054.3|13102.m05050|protein ZOS2-15 - C2H2 zinc finger protein, expressed;LOC_Os02g45054.2 LOC_Os02g45054.2|13102.m05049|protein	UID369	1
LOC_Os02g45070.2;LOC_Os02g45070.1	0	0	0	0	0	0	S	3	___1	0.647614	1.70833e-06	57.945	49.953	51.819	0.40608	1018	1018;1034	LOC_Os02g45070.2	LOC_Os02g45070.2	HLAAFRARFYMEPDTSDSGSMASGAHTRGGG	FY(0.022)MEPDT(0.648)S(0.648)DS(0.648)GS(0.034)MAS(0.001)GAHTR	LOC_Os02g45070.2 LOC_Os02g45070.2|13102.m05052|protein PINHEAD, putative, expressed;LOC_Os02g45070.1 LOC_Os02g45070.1|13102.m05051|protein PINHEAD, putative, expressed	UID370	2
LOC_Os02g45070.2;LOC_Os02g45070.1	0	0	0	0	0	0	S	3	___1	0.795084	1.70833e-06	57.945	49.953	57.945	-0.18431	1020	1020;1036	LOC_Os02g45070.2	LOC_Os02g45070.2	AAFRARFYMEPDTSDSGSMASGAHTRGGGPL	FY(0.059)MEPDT(0.502)S(0.534)DS(0.795)GS(0.107)MAS(0.002)GAHTR	LOC_Os02g45070.2 LOC_Os02g45070.2|13102.m05052|protein PINHEAD, putative, expressed;LOC_Os02g45070.1 LOC_Os02g45070.1|13102.m05051|protein PINHEAD, putative, expressed	UID371	2
LOC_Os02g45110.1	0	0	0	5928000	6022300	5583000	S	2	___1	0.999997	1.21123e-07	80.534	65.854	80.534	-0.25708	679	679	LOC_Os02g45110.1	LOC_Os02g45110.1	ARYKAAYPDSEVQPPSPPRASAPIDGDQGTS	AAYPDSEVQPPS(1)PPR	LOC_Os02g45110.1 LOC_Os02g45110.1|13102.m05056|protein MT-A70 domain containing protein, expressed	UID372	1
LOC_Os02g45110.1	0	0	0	0	0	0	S	3	___1	0.498684	3.36492e-09	60.747	46.437	43.992	1.1372	103	103	LOC_Os02g45110.1	LOC_Os02g45110.1	RRALPDPARSTRRKTSPGSSPASVAAAPGGL	RKT(0.463)S(0.499)PGS(0.49)S(0.455)PAS(0.093)VAAAPGGLDAVR	LOC_Os02g45110.1 LOC_Os02g45110.1|13102.m05056|protein MT-A70 domain containing protein, expressed	UID373
LOC_Os02g45110.1	0	0	0	0	0	0	S	3	___1	0.623175	2.03766e-09	60.747	46.437	60.278	1.451	106	106	LOC_Os02g45110.1	LOC_Os02g45110.1	LPDPARSTRRKTSPGSSPASVAAAPGGLDAV	RKT(0.298)S(0.319)PGS(0.623)S(0.603)PAS(0.156)VAAAPGGLDAVR	LOC_Os02g45110.1 LOC_Os02g45110.1|13102.m05056|protein MT-A70 domain containing protein, expressed	UID374	2
LOC_Os02g45110.1	0	0	0	0	0	0	S	3	___1	0.603464	2.03766e-09	60.747	46.437	60.278	1.451	107	107	LOC_Os02g45110.1	LOC_Os02g45110.1	PDPARSTRRKTSPGSSPASVAAAPGGLDAVR	RKT(0.298)S(0.319)PGS(0.623)S(0.603)PAS(0.156)VAAAPGGLDAVR	LOC_Os02g45110.1 LOC_Os02g45110.1|13102.m05056|protein MT-A70 domain containing protein, expressed	UID375	2
LOC_Os02g46090.1;LOC_Os04g49510.1	10430000	3857900	5792500	9630800	0	0	S	2	___1	1	0.000191748	128.86	102.42	128.86	-0.21034	547	547;543	LOC_Os02g46090.1	LOC_Os02g46090.1	NMGVGRRTMRNSLNISMR_____________	NSLNIS(1)MR	LOC_Os02g46090.1 LOC_Os02g46090.1|13102.m05170|protein CAMK_CAMK_like.15 - CAMK includes calcium/calmodulin depedent protein kinases, expressed;LOC_Os04g49510.1 LOC_Os04g49510.1|13104.m05053|protein CAMK_CAMK_like.27 - CAMK includes calcium/calmodulin depe	UID376	1
LOC_Os02g47410.3;LOC_Os02g47410.2;LOC_Os02g47410.1	0	0	0	1524900	1172200	231680	S	2	___1	0.528554	0.00780854	50.607	29.1	50.607	-0.42588	290	290;290;290	LOC_Os02g47410.3	LOC_Os02g47410.3	VIDFGSACLEGKTIYSYIQSRYYRSPEVLLG	TIY(0.058)S(0.529)Y(0.402)IQS(0.011)R	LOC_Os02g47410.3 LOC_Os02g47410.3|13102.m05336|protein protein kinase, putative, expressed;LOC_Os02g47410.2 LOC_Os02g47410.2|13102.m05337|protein protein kinase, putative, expressed;LOC_Os02g47410.1 LOC_Os02g47410.1|13102.m05335|protein protein kinase, put	UID377	1
LOC_Os02g48000.3;LOC_Os02g48000.2;LOC_Os02g48000.1	9345200	8931200	4349800	2237500	2693100	0	S	2	___1	0.973442	0.000379336	58.676	42.045	48.704	-0.80456	224	224;180;224	LOC_Os02g48000.3	LOC_Os02g48000.3	LPGVATVANAMSRQNSLSFTSSVDEARHGSD	QNS(0.973)LS(0.023)FT(0.003)SSVDEAR	LOC_Os02g48000.3 LOC_Os02g48000.3|13102.m05419|protein TBC domain containing protein, expressed;LOC_Os02g48000.2 LOC_Os02g48000.2|13102.m05418|protein TBC domain containing protein, expressed;LOC_Os02g48000.1 LOC_Os02g48000.1|13102.m05417|protein TBC domai	UID378	1
LOC_Os02g48010.1	7591700	3059700	4366100	8055900	6240800	6380900	S	2	___1	0.999328	0.000352412	79.317	59.327	79.317	-0.29633	963	963	LOC_Os02g48010.1	LOC_Os02g48010.1	LGENLEVKKDDGQGDSVTVGGTRKRRFAGAT	KDDGQGDS(0.999)VT(0.99)VGGT(0.011)R	LOC_Os02g48010.1 LOC_Os02g48010.1|13102.m05420|protein nuclear matrix constituent protein 1-like, putative, expressed	UID379	1;2
LOC_Os02g48010.1	0	0	0	0	0	0	S	3	___1	0.655137	6.58062e-14	64.914	60.155	44.317	-0.40857	980	980	LOC_Os02g48010.1	LOC_Os02g48010.1	TVGGTRKRRFAGATISEQDEDSEAHSESVSL	FAGAT(0.611)IS(0.655)EQDEDS(0.663)EAHS(0.072)ES(0.074)VS(0.926)LGGQR	LOC_Os02g48010.1 LOC_Os02g48010.1|13102.m05420|protein nuclear matrix constituent protein 1-like, putative, expressed	UID380	3
LOC_Os02g48010.1	0	0	0	0	0	0	S	3	___1	0.663376	6.58062e-14	64.914	60.155	44.317	-0.40857	986	986	LOC_Os02g48010.1	LOC_Os02g48010.1	KRRFAGATISEQDEDSEAHSESVSLGGQRRK	FAGAT(0.611)IS(0.655)EQDEDS(0.663)EAHS(0.072)ES(0.074)VS(0.926)LGGQR	LOC_Os02g48010.1 LOC_Os02g48010.1|13102.m05420|protein nuclear matrix constituent protein 1-like, putative, expressed	UID381	3
LOC_Os02g48010.1	0	0	0	0	0	0	S	3	___1	0.947634	6.58062e-14	64.914	60.155	64.914	-0.35025	994	994	LOC_Os02g48010.1	LOC_Os02g48010.1	ISEQDEDSEAHSESVSLGGQRRKRRQTAAAV	FAGAT(0.897)IS(0.551)EQDEDS(0.551)EAHS(0.002)ES(0.052)VS(0.948)LGGQR	LOC_Os02g48010.1 LOC_Os02g48010.1|13102.m05420|protein nuclear matrix constituent protein 1-like, putative, expressed	UID382	3
LOC_Os02g48010.1	7233900	8620200	5132700	3882700	4067400	3274100	S	2	___1	0.999992	0.000663094	67.275	52.41	67.275	0.14978	22	22	LOC_Os02g48010.1	LOC_Os02g48010.1	KGWTGWSTPAPANQRSGGGAPAASAPLGKGK	S(1)GGGAPAASAPLGK	LOC_Os02g48010.1 LOC_Os02g48010.1|13102.m05420|protein nuclear matrix constituent protein 1-like, putative, expressed	UID383	1
LOC_Os02g48010.1	6633800	5817500	7257000	2093700	2532200	1689400	S	2	___1	0.937411	0.0257812	44.193	30.601	44.193	-0.67328	936	936	LOC_Os02g48010.1	LOC_Os02g48010.1	QNRKGRAKGGVKRTRSVLAVVEDAKEILGEN	T(0.063)RS(0.937)VLAVVEDAK	LOC_Os02g48010.1 LOC_Os02g48010.1|13102.m05420|protein nuclear matrix constituent protein 1-like, putative, expressed	UID384	1
LOC_Os02g48180.1	5097600	0	6024100	0	0	0	S	2	___1	0.607298	0.000233558	62.408	26.074	62.408	0.71336	632	632	LOC_Os02g48180.1	LOC_Os02g48180.1	SGDLDEIKGGGLRHLSSVDGSDLARTISSNA	HLS(0.607)S(0.39)VDGS(0.002)DLAR	LOC_Os02g48180.1 LOC_Os02g48180.1|13102.m05440|protein OsDegp2 - Putative Deg protease homologue, expressed	UID385	1
LOC_Os02g48180.1	8757500	13060000	0	4014000	0	4259400	S	2	___1	0.920547	1.25185e-06	87.363	41.367	87.363	0.52774	633	633	LOC_Os02g48180.1	LOC_Os02g48180.1	GDLDEIKGGGLRHLSSVDGSDLARTISSNAS	HLS(0.078)S(0.921)VDGS(0.001)DLAR	LOC_Os02g48180.1 LOC_Os02g48180.1|13102.m05440|protein OsDegp2 - Putative Deg protease homologue, expressed	UID386	1
LOC_Os02g48620.2;LOC_Os02g48620.1	0	0	0	0	0	0	S	2	___1	1	0.00472487	41.429	14.299	41.429	0.18588	848	848;848	LOC_Os02g48620.2	LOC_Os02g48620.2	VADMIKHLPHLRGLLSSEIIVRSAKHVVKEI	GLLS(1)S(1)EIIVR	LOC_Os02g48620.2 LOC_Os02g48620.2|13102.m05502|protein tetratricopeptide repeat, putative, expressed;LOC_Os02g48620.1 LOC_Os02g48620.1|13102.m05501|protein tetratricopeptide repeat, putative, expressed	UID387	2
LOC_Os02g48620.2;LOC_Os02g48620.1	0	0	0	0	0	0	S	2	___1	1	0.00472487	41.429	14.299	41.429	0.18588	849	849;849	LOC_Os02g48620.2	LOC_Os02g48620.2	ADMIKHLPHLRGLLSSEIIVRSAKHVVKEIL	GLLS(1)S(1)EIIVR	LOC_Os02g48620.2 LOC_Os02g48620.2|13102.m05502|protein tetratricopeptide repeat, putative, expressed;LOC_Os02g48620.1 LOC_Os02g48620.1|13102.m05501|protein tetratricopeptide repeat, putative, expressed	UID388	2
LOC_Os02g48800.1	8781600	0	4066700	0	3406700	4296500	S	2	___1	0.995646	0.000451468	49.31	44.697	49.31	-0.39903	8	8	LOC_Os02g48800.1	LOC_Os02g48800.1	________MGDAAAASPPASLGKRRRRGGAG	GDAAAAS(0.996)PPAS(0.004)LGK	LOC_Os02g48800.1 LOC_Os02g48800.1|13102.m05524|protein PHD finger family protein, putative, expressed	UID389	1
LOC_Os02g49080.1	0	0	0	0	0	0	S	2	___1	0.965417	0.00131822	45.79	23.642	45.79	-0.3911	126	126	LOC_Os02g49080.1	LOC_Os02g49080.1	AFQSEGSPAYSWRGGSQGSSSGLIVKKTMKV	GGS(0.965)QGS(0.813)S(0.161)S(0.06)GLIVK	LOC_Os02g49080.1 LOC_Os02g49080.1|13102.m05554|protein KH domain containing protein, putative, expressed	UID390	2
LOC_Os02g49080.1	0	0	0	0	0	0	S	2	___1	0.813121	0.00131822	45.79	23.642	45.79	-0.3911	129	129	LOC_Os02g49080.1	LOC_Os02g49080.1	SEGSPAYSWRGGSQGSSSGLIVKKTMKVDIP	GGS(0.965)QGS(0.813)S(0.161)S(0.06)GLIVK	LOC_Os02g49080.1 LOC_Os02g49080.1|13102.m05554|protein KH domain containing protein, putative, expressed	UID391	2
LOC_Os02g49090.2;LOC_Os02g49090.1	0	0	0	0	0	0	S	2	___1	0.953292	0.00317202	48.004	33.797	48.004	2.5013	164	164;164	LOC_Os02g49090.2	LOC_Os02g49090.2	QPIPAMPSAPPARMLSSTSSKMPRGRLLGGG	MLS(0.953)S(0.034)T(0.035)S(0.603)S(0.374)KMPR	LOC_Os02g49090.2 LOC_Os02g49090.2|13102.m05556|protein WD domain, G-beta repeat domain containing protein, expressed;LOC_Os02g49090.1 LOC_Os02g49090.1|13102.m05555|protein WD domain, G-beta repeat domain containing protein, expressed	UID392	2
LOC_Os02g49090.2;LOC_Os02g49090.1	0	0	0	0	0	0	S	2	___1	0.603203	0.00317202	48.004	33.797	48.004	2.5013	167	167;167	LOC_Os02g49090.2	LOC_Os02g49090.2	PAMPSAPPARMLSSTSSKMPRGRLLGGGDRA	MLS(0.953)S(0.034)T(0.035)S(0.603)S(0.374)KMPR	LOC_Os02g49090.2 LOC_Os02g49090.2|13102.m05556|protein WD domain, G-beta repeat domain containing protein, expressed;LOC_Os02g49090.1 LOC_Os02g49090.1|13102.m05555|protein WD domain, G-beta repeat domain containing protein, expressed	UID393	2
LOC_Os02g49360.1	22413000	0	8375900	16501000	0	12471000	S	4	___1	0.88231	1.85198e-09	43.695	38.864	43.695	0.57693	374	374	LOC_Os02g49360.1	LOC_Os02g49360.1	NGEAEDASTRPAEDHSPGAAAETTTPTGGAL	HENGEAEDAS(0.026)T(0.026)RPAEDHS(0.882)PGAAAET(0.02)T(0.02)T(0.02)PT(0.005)GGALPQAEQSK	LOC_Os02g49360.1 LOC_Os02g49360.1|13102.m05596|protein RNA methyltransferase domain-containing protein 2, putative, expressed	UID394	1
LOC_Os02g49680.1	377870016	335340000	287230016	99086000	130470000	101200000	S	2	___1	1	0.000296836	117.84	112.08	88.267	-0.44841	384	384	LOC_Os02g49680.1	LOC_Os02g49680.1	SSASRTTTSRKLLPGSVDG____________	KLLPGS(1)VDG	LOC_Os02g49680.1 LOC_Os02g49680.1|13102.m05632|protein arsenate reductase, putative, expressed	UID395	1
LOC_Os02g49680.1	0	0	0	0	0	0	S	3	___1	0.228274	5.53764e-05	43.801	11.081	43.801	0.16902	368	368	LOC_Os02g49680.1	LOC_Os02g49680.1	PSRVIPAAADRLVTASSSASRTTTSRKLLPG	VIPAAADRLVT(0.929)AS(0.228)S(0.218)S(0.208)AS(0.188)RT(0.17)T(0.037)T(0.011)S(0.01)R	LOC_Os02g49680.1 LOC_Os02g49680.1|13102.m05632|protein arsenate reductase, putative, expressed	UID396
LOC_Os02g49680.1	0	0	0	0	0	0	S	2	___1	0.304139	0.000490522	58.32	30.677	58.32	-1.2238	369	369	LOC_Os02g49680.1	LOC_Os02g49680.1	SRVIPAAADRLVTASSSASRTTTSRKLLPGS	LVT(0.998)AS(0.08)S(0.304)S(0.165)AS(0.112)RT(0.281)T(0.035)T(0.013)S(0.011)R	LOC_Os02g49680.1 LOC_Os02g49680.1|13102.m05632|protein arsenate reductase, putative, expressed	UID397
LOC_Os02g49870.2;LOC_Os02g49870.1	0	0	15329000	0	0	0	S	2	___1	0.548735	3.27785e-32	116.29	110.57	116.29	0.74152	57	57;57	LOC_Os02g49870.2	LOC_Os02g49870.2	RLHDAPRLSLLRARASSDDTSSSAATGDELI	AS(0.549)S(0.441)DDT(0.01)SSSAATGDELIEDLK	LOC_Os02g49870.2 LOC_Os02g49870.2|13102.m05663|protein expressed protein;LOC_Os02g49870.1 LOC_Os02g49870.1|13102.m05664|protein expressed protein	UID398	1
LOC_Os02g49870.2;LOC_Os02g49870.1	0	0	0	0	0	0	S	2	___1	0.423504	9.09798e-32	102.64	90.277	75.239	0.56191	58	58;58	LOC_Os02g49870.2	LOC_Os02g49870.2	LHDAPRLSLLRARASSDDTSSSAATGDELIE	AS(0.424)S(0.424)DDT(0.048)S(0.048)S(0.048)S(0.007)AAT(0.001)GDELIEDLK	LOC_Os02g49870.2 LOC_Os02g49870.2|13102.m05663|protein expressed protein;LOC_Os02g49870.1 LOC_Os02g49870.1|13102.m05664|protein expressed protein	UID399
LOC_Os02g49870.2;LOC_Os02g49870.1	0	0	0	0	0	0	S	2	___1	0.244689	6.37629e-10	78.373	71.003	78.373	0.75631	62	62;62	LOC_Os02g49870.2	LOC_Os02g49870.2	PRLSLLRARASSDDTSSSAATGDELIEDLKA	AS(0.245)S(0.245)DDT(0.245)S(0.245)S(0.019)S(0.002)AATGDELIEDLK	LOC_Os02g49870.2 LOC_Os02g49870.2|13102.m05663|protein expressed protein;LOC_Os02g49870.1 LOC_Os02g49870.1|13102.m05664|protein expressed protein	UID400
LOC_Os02g49870.2;LOC_Os02g49870.1	0	0	0	0	0	0	S	2	___1	0.238455	4.44284e-10	79.004	66.838	79.004	0.19565	63	63;63	LOC_Os02g49870.2	LOC_Os02g49870.2	RLSLLRARASSDDTSSSAATGDELIEDLKAK	AS(0.206)S(0.179)DDT(0.179)S(0.179)S(0.238)S(0.019)AATGDELIEDLK	LOC_Os02g49870.2 LOC_Os02g49870.2|13102.m05663|protein expressed protein;LOC_Os02g49870.1 LOC_Os02g49870.1|13102.m05664|protein expressed protein	UID401
LOC_Os02g49870.2;LOC_Os02g49870.1	0	0	0	0	0	0	S	3	___1	0.162993	1.57848e-09	61.89	59.985	61.89	-0.5432	64	64;64	LOC_Os02g49870.2	LOC_Os02g49870.2	LSLLRARASSDDTSSSAATGDELIEDLKAKW	AS(0.163)S(0.163)DDT(0.163)S(0.163)S(0.163)S(0.163)AAT(0.022)GDELIEDLKAK	LOC_Os02g49870.2 LOC_Os02g49870.2|13102.m05663|protein expressed protein;LOC_Os02g49870.1 LOC_Os02g49870.1|13102.m05664|protein expressed protein	UID402
LOC_Os02g50550.1	23984000	18287000	14749000	0	17387000	15075000	S	2	___1	0.951878	4.15481e-107	183.7	164.03	174.87	-0.32207	850	850	LOC_Os02g50550.1	LOC_Os02g50550.1	RASVASYTNDSSGAESSPRTSGQSGEDWRSA	ASVASYTNDSSGAES(0.952)S(0.048)PR	LOC_Os02g50550.1 LOC_Os02g50550.1|13102.m05736|protein dynamin, putative, expressed	UID403	1
LOC_Os02g50550.1	0	0	0	0	0	0	S	2	___1	0.494597	7.70764e-11	87.566	69.298	87.566	0.028989	851	851	LOC_Os02g50550.1	LOC_Os02g50550.1	ASVASYTNDSSGAESSPRTSGQSGEDWRSAF	ASVASYTNDSS(0.01)GAES(0.495)S(0.495)PR	LOC_Os02g50550.1 LOC_Os02g50550.1|13102.m05736|protein dynamin, putative, expressed	UID404
LOC_Os02g50570.1	1705300	2828000	1240000	1195800	0	1167400	S	2	___1	0.5	0.00256459	47.261	40.407	47.261	1.0333	473	473	LOC_Os02g50570.1	LOC_Os02g50570.1	SKDASGGSTSAGLGRSNSPEQIFLLEPRKSH	S(0.5)NS(0.5)PEQIFLLEPR	LOC_Os02g50570.1 LOC_Os02g50570.1|13102.m05739|protein retrotransposon protein, putative, unclassified, expressed	UID405	1
LOC_Os02g50570.1	1705300	2828000	1240000	1195800	0	1167400	S	2	___1	0.5	0.00256459	47.261	40.407	47.261	1.0333	475	475	LOC_Os02g50570.1	LOC_Os02g50570.1	DASGGSTSAGLGRSNSPEQIFLLEPRKSHNI	S(0.5)NS(0.5)PEQIFLLEPR	LOC_Os02g50570.1 LOC_Os02g50570.1|13102.m05739|protein retrotransposon protein, putative, unclassified, expressed	UID406	1
LOC_Os02g50620.1;LOC_Os06g13720.1	302110016	293540000	190770000	34967000	100050000	89852000	S	3	___1	0.997606	4.47707e-11	106.6	90.104	106.6	-0.45147	293	293;301	LOC_Os02g50620.1	LOC_Os02g50620.1	GPIVLEMDTYRYHGHSMSDPGSTYRTRDEIS	YHGHS(0.998)MS(0.002)DPGSTYR	LOC_Os02g50620.1 LOC_Os02g50620.1|13102.m05744|protein dehydrogenase E1 component domain containing protein, expressed;LOC_Os06g13720.1 LOC_Os06g13720.1|13106.m01514|protein dehydrogenase E1 component domain containing protein, expressed	UID407	1
LOC_Os02g50620.1;LOC_Os06g13720.1	0	0	0	0	0	0	S	2	___1	0.492071	0.000425496	51.211	29.96	40.577	0.0064907	295	295;303	LOC_Os02g50620.1	LOC_Os02g50620.1	IVLEMDTYRYHGHSMSDPGSTYRTRDEISGV	Y(0.001)HGHS(0.492)MS(0.492)DPGS(0.005)T(0.005)Y(0.005)R	LOC_Os02g50620.1 LOC_Os02g50620.1|13102.m05744|protein dehydrogenase E1 component domain containing protein, expressed;LOC_Os06g13720.1 LOC_Os06g13720.1|13106.m01514|protein dehydrogenase E1 component domain containing protein, expressed	UID408
LOC_Os02g50840.2;LOC_Os02g50840.1;LOC_Os02g50850.1	0	0	0	0	0	0	S	2	___1	0.498749	0.000227787	57.136	35.578	57.136	2.4543	683	683;683;599	LOC_Os02g50840.2;LOC_Os02g50850.1	LOC_Os02g50840.2	RLIVRFPNPGRSPARSASGGSFEDPSFTGSR;RLIVRFPNPVRSPARSASGGSFEDPSFTGSR	S(0.499)AS(0.429)GGS(0.072)FEDPSFTGSR	LOC_Os02g50840.2 LOC_Os02g50840.2|13102.m05772|protein BAH domain containing protein, putative, expressed;LOC_Os02g50840.1 LOC_Os02g50840.1|13102.m05771|protein BAH domain containing protein, putative, expressed;LOC_Os02g50850.1 LOC_Os02g50850.1|13102.m057	UID409
LOC_Os02g50840.2;LOC_Os02g50840.1;LOC_Os02g50850.1	0	0	0	0	0	0	S	2	___1	0.469976	0.000283739	56.225	49.692	56.225	1.7033	685	685;685;601	LOC_Os02g50840.2;LOC_Os02g50850.1	LOC_Os02g50840.2	IVRFPNPGRSPARSASGGSFEDPSFTGSRAS;IVRFPNPVRSPARSASGGSFEDPSFTGSRAS	S(0.47)AS(0.47)GGS(0.06)FEDPSFTGSR	LOC_Os02g50840.2 LOC_Os02g50840.2|13102.m05772|protein BAH domain containing protein, putative, expressed;LOC_Os02g50840.1 LOC_Os02g50840.1|13102.m05771|protein BAH domain containing protein, putative, expressed;LOC_Os02g50850.1 LOC_Os02g50850.1|13102.m057	UID410
LOC_Os02g50840.2;LOC_Os02g50840.1;LOC_Os02g50850.1	3080400	3248000	2399100	5336000	0	4713700	S	2	___1	0.894254	0.000304606	55.885	31.899	45.434	0.14329	697	697;697;613	LOC_Os02g50840.2;LOC_Os02g50850.1	LOC_Os02g50840.2	RSASGGSFEDPSFTGSRASSPVADKHEQSDR;RSASGGSFEDPSFTGSRASSPVLADKHEQSD	SASGGSFEDPS(0.011)FT(0.094)GS(0.894)R	LOC_Os02g50840.2 LOC_Os02g50840.2|13102.m05772|protein BAH domain containing protein, putative, expressed;LOC_Os02g50840.1 LOC_Os02g50840.1|13102.m05771|protein BAH domain containing protein, putative, expressed;LOC_Os02g50850.1 LOC_Os02g50850.1|13102.m057	UID411	1
LOC_Os02g50840.2;LOC_Os02g50840.1	0	0	0	0	0	0	S	2	___1	0.319718	0.00140708	56.225	31.882	56.225	-1.1246	840	840;840	LOC_Os02g50840.2	LOC_Os02g50840.2	LLASVAGEISKSELISSSPSPRNSSANEQGC	SELIS(0.32)S(0.32)S(0.32)PS(0.041)PR	LOC_Os02g50840.2 LOC_Os02g50840.2|13102.m05772|protein BAH domain containing protein, putative, expressed;LOC_Os02g50840.1 LOC_Os02g50840.1|13102.m05771|protein BAH domain containing protein, putative, expressed	UID412
LOC_Os02g50840.2;LOC_Os02g50840.1	0	0	0	0	0	0	S	2	___1	0.376102	0.00140708	56.225	31.882	45.257	-0.97383	841	841;841	LOC_Os02g50840.2	LOC_Os02g50840.2	LASVAGEISKSELISSSPSPRNSSANEQGCE	S(0.001)ELIS(0.326)S(0.376)S(0.326)PS(0.97)PR	LOC_Os02g50840.2 LOC_Os02g50840.2|13102.m05772|protein BAH domain containing protein, putative, expressed;LOC_Os02g50840.1 LOC_Os02g50840.1|13102.m05771|protein BAH domain containing protein, putative, expressed	UID413
LOC_Os02g50840.2;LOC_Os02g50840.1	0	0	0	0	0	0	S	2	___1	0.319718	0.00140708	56.225	31.882	56.225	-1.1246	842	842;842	LOC_Os02g50840.2	LOC_Os02g50840.2	ASVAGEISKSELISSSPSPRNSSANEQGCEG	SELIS(0.32)S(0.32)S(0.32)PS(0.041)PR	LOC_Os02g50840.2 LOC_Os02g50840.2|13102.m05772|protein BAH domain containing protein, putative, expressed;LOC_Os02g50840.1 LOC_Os02g50840.1|13102.m05771|protein BAH domain containing protein, putative, expressed	UID414
LOC_Os02g50840.2;LOC_Os02g50840.1	0	0	0	0	0	0	S	2	___1	0.970408	0.00171238	45.257	36.528	45.257	-0.97383	844	844;844	LOC_Os02g50840.2	LOC_Os02g50840.2	VAGEISKSELISSSPSPRNSSANEQGCEGDN	S(0.001)ELIS(0.326)S(0.376)S(0.326)PS(0.97)PR	LOC_Os02g50840.2 LOC_Os02g50840.2|13102.m05772|protein BAH domain containing protein, putative, expressed;LOC_Os02g50840.1 LOC_Os02g50840.1|13102.m05771|protein BAH domain containing protein, putative, expressed	UID415	2
LOC_Os02g50850.1;LOC_Os02g50850.2	0	0	0	0	0	0	S	3	___1	0.398422	4.17131e-10	55.061	51.787	51.398	-0.33698	757	757;125	LOC_Os02g50850.1	LOC_Os02g50850.1	LLASVAGEISKSELISSSASPRNSPGNEEGC	S(0.008)ELIS(0.398)S(0.398)S(0.398)AS(0.398)PRNS(0.398)PGNEEGCEGDNIGK	LOC_Os02g50850.1 LOC_Os02g50850.1|13102.m05773|protein BAH domain containing protein, putative, expressed;LOC_Os02g50850.2 LOC_Os02g50850.2|13102.m05774|protein BAH domain containing protein, putative, expressed	UID416
LOC_Os02g50850.1;LOC_Os02g50850.2	0	0	0	0	0	0	S	3	___1	0.398422	4.17131e-10	55.061	51.787	51.398	-0.33698	758	758;126	LOC_Os02g50850.1	LOC_Os02g50850.1	LASVAGEISKSELISSSASPRNSPGNEEGCE	S(0.008)ELIS(0.398)S(0.398)S(0.398)AS(0.398)PRNS(0.398)PGNEEGCEGDNIGK	LOC_Os02g50850.1 LOC_Os02g50850.1|13102.m05773|protein BAH domain containing protein, putative, expressed;LOC_Os02g50850.2 LOC_Os02g50850.2|13102.m05774|protein BAH domain containing protein, putative, expressed	UID417
LOC_Os02g50850.1;LOC_Os02g50850.2	0	0	0	0	0	0	S	3	___1	0.398422	4.17131e-10	55.061	51.787	51.398	-0.33698	759	759;127	LOC_Os02g50850.1	LOC_Os02g50850.1	ASVAGEISKSELISSSASPRNSPGNEEGCEG	S(0.008)ELIS(0.398)S(0.398)S(0.398)AS(0.398)PRNS(0.398)PGNEEGCEGDNIGK	LOC_Os02g50850.1 LOC_Os02g50850.1|13102.m05773|protein BAH domain containing protein, putative, expressed;LOC_Os02g50850.2 LOC_Os02g50850.2|13102.m05774|protein BAH domain containing protein, putative, expressed	UID418
LOC_Os02g50850.1;LOC_Os02g50850.2	0	0	0	0	0	0	S	3	___1	0.398422	4.17131e-10	55.061	51.787	51.398	-0.33698	761	761;129	LOC_Os02g50850.1	LOC_Os02g50850.1	VAGEISKSELISSSASPRNSPGNEEGCEGDN	S(0.008)ELIS(0.398)S(0.398)S(0.398)AS(0.398)PRNS(0.398)PGNEEGCEGDNIGK	LOC_Os02g50850.1 LOC_Os02g50850.1|13102.m05773|protein BAH domain containing protein, putative, expressed;LOC_Os02g50850.2 LOC_Os02g50850.2|13102.m05774|protein BAH domain containing protein, putative, expressed	UID419
LOC_Os02g50850.1;LOC_Os02g50850.2	0	0	0	0	0	0	S	3	___1	0.398422	4.17131e-10	55.061	51.787	51.398	-0.33698	765	765;133	LOC_Os02g50850.1	LOC_Os02g50850.1	ISKSELISSSASPRNSPGNEEGCEGDNIGKL	S(0.008)ELIS(0.398)S(0.398)S(0.398)AS(0.398)PRNS(0.398)PGNEEGCEGDNIGK	LOC_Os02g50850.1 LOC_Os02g50850.1|13102.m05773|protein BAH domain containing protein, putative, expressed;LOC_Os02g50850.2 LOC_Os02g50850.2|13102.m05774|protein BAH domain containing protein, putative, expressed	UID420
LOC_Os02g50880.1	25160000	57788000	39477000	18830000	13088000	16261000	S	3	___1	0.996175	7.07296e-26	87.21	75.825	87.21	0.90074	29	29	LOC_Os02g50880.1	LOC_Os02g50880.1	RGRKHKAAAENHAPASPVASTAADNPAPAAA	AAAENHAPAS(0.996)PVAS(0.003)T(0.001)AADNPAPAAAGR	LOC_Os02g50880.1 LOC_Os02g50880.1|13102.m05777|protein OsDegp3 - Putative Deg protease homologue, expressed	UID421	1
LOC_Os02g50880.1	15942000	0	0	0	0	0	S	4	___1	0.534092	0.000657762	43.497	32.709	43.497	-0.052375	63	63	LOC_Os02g50880.1	LOC_Os02g50880.1	GRKSRRHEAPADADGSRPPSPPRRGEAKPVA	RHEAPADADGS(0.534)RPPS(0.466)PPR	LOC_Os02g50880.1 LOC_Os02g50880.1|13102.m05777|protein OsDegp3 - Putative Deg protease homologue, expressed	UID422	1
LOC_Os02g50880.1	8907700	0	19278000	0	0	0	S	4	___1	0.880377	0.000607065	44.105	33.061	44.105	0.55727	67	67	LOC_Os02g50880.1	LOC_Os02g50880.1	RRHEAPADADGSRPPSPPRRGEAKPVANGGG	RHEAPADADGS(0.12)RPPS(0.88)PPR	LOC_Os02g50880.1 LOC_Os02g50880.1|13102.m05777|protein OsDegp3 - Putative Deg protease homologue, expressed	UID423	1
LOC_Os02g50970.1	8287600	7746100	0	3885500	0	4147600	S	3	___1	1	0.00489396	45.973	31.815	43.382	-0.70023	102	102	LOC_Os02g50970.1	LOC_Os02g50970.1	GAEERRQSVAAERRRSQEEEWERRRSQEEEA	RRS(1)QEEEWER	LOC_Os02g50970.1 LOC_Os02g50970.1|13102.m05787|protein protein kinase domain containing protein, expressed	UID424	1
LOC_Os02g50970.1	0	0	0	0	0	0	S	2	___1	0.435142	1.72594e-07	44.632	37.43	43.162	0.8295	519	519	LOC_Os02g50970.1	LOC_Os02g50970.1	RSTDDIAAAKNKERSSVTINSSSTSPSPSSP	S(0.403)S(0.435)VT(0.14)INS(0.196)S(0.197)S(0.198)T(0.198)S(0.198)PS(0.06)PS(0.193)S(0.766)PEVGS(0.009)T(0.008)PAVR	LOC_Os02g50970.1 LOC_Os02g50970.1|13102.m05787|protein protein kinase domain containing protein, expressed	UID425
LOC_Os02g50970.1	0	0	0	0	0	0	S	2	___1	0.195714	8.06316e-07	43.162	36.123	43.162	0.8295	524	524	LOC_Os02g50970.1	LOC_Os02g50970.1	IAAAKNKERSSVTINSSSTSPSPSSPEVGST	S(0.403)S(0.435)VT(0.14)INS(0.196)S(0.197)S(0.198)T(0.198)S(0.198)PS(0.06)PS(0.193)S(0.766)PEVGS(0.009)T(0.008)PAVR	LOC_Os02g50970.1 LOC_Os02g50970.1|13102.m05787|protein protein kinase domain containing protein, expressed	UID426
LOC_Os02g50970.1	0	0	0	0	0	0	S	2	___1	0.196797	8.06316e-07	43.162	36.123	43.162	0.8295	525	525	LOC_Os02g50970.1	LOC_Os02g50970.1	AAAKNKERSSVTINSSSTSPSPSSPEVGSTP	S(0.403)S(0.435)VT(0.14)INS(0.196)S(0.197)S(0.198)T(0.198)S(0.198)PS(0.06)PS(0.193)S(0.766)PEVGS(0.009)T(0.008)PAVR	LOC_Os02g50970.1 LOC_Os02g50970.1|13102.m05787|protein protein kinase domain containing protein, expressed	UID427
LOC_Os02g50970.1	0	0	0	0	0	0	S	2	___1	0.19757	8.06316e-07	43.162	36.123	43.162	0.8295	526	526	LOC_Os02g50970.1	LOC_Os02g50970.1	AAKNKERSSVTINSSSTSPSPSSPEVGSTPA	S(0.403)S(0.435)VT(0.14)INS(0.196)S(0.197)S(0.198)T(0.198)S(0.198)PS(0.06)PS(0.193)S(0.766)PEVGS(0.009)T(0.008)PAVR	LOC_Os02g50970.1 LOC_Os02g50970.1|13102.m05787|protein protein kinase domain containing protein, expressed	UID428
LOC_Os02g50970.1	0	0	0	0	0	0	S	2	___1	0.197983	2.37994e-07	43.497	32.392	43.162	0.8295	528	528	LOC_Os02g50970.1	LOC_Os02g50970.1	KNKERSSVTINSSSTSPSPSSPEVGSTPAVR	S(0.403)S(0.435)VT(0.14)INS(0.196)S(0.197)S(0.198)T(0.198)S(0.198)PS(0.06)PS(0.193)S(0.766)PEVGS(0.009)T(0.008)PAVR	LOC_Os02g50970.1 LOC_Os02g50970.1|13102.m05787|protein protein kinase domain containing protein, expressed	UID429
LOC_Os02g50970.1	0	0	0	0	0	0	S	2	___1	0.470884	1.72594e-07	44.632	37.43	44.632	0.44657	532	532	LOC_Os02g50970.1	LOC_Os02g50970.1	RSSVTINSSSTSPSPSSPEVGSTPAVRRMKV	S(0.228)S(0.248)VT(0.057)INS(0.086)S(0.092)S(0.099)T(0.106)S(0.115)PS(0.035)PS(0.471)S(0.433)PEVGS(0.016)T(0.015)PAVR	LOC_Os02g50970.1 LOC_Os02g50970.1|13102.m05787|protein protein kinase domain containing protein, expressed	UID430
LOC_Os02g50970.1	0	0	0	0	0	0	S	2	___1	0.765838	8.06316e-07	43.162	36.123	43.162	0.8295	533	533	LOC_Os02g50970.1	LOC_Os02g50970.1	SSVTINSSSTSPSPSSPEVGSTPAVRRMKVK	S(0.403)S(0.435)VT(0.14)INS(0.196)S(0.197)S(0.198)T(0.198)S(0.198)PS(0.06)PS(0.193)S(0.766)PEVGS(0.009)T(0.008)PAVR	LOC_Os02g50970.1 LOC_Os02g50970.1|13102.m05787|protein protein kinase domain containing protein, expressed	UID431	3
LOC_Os02g52150.2;LOC_Os02g52150.1	5045300	0	0	5102400	4862000	3119100	S	4	___1	0.999793	1.36573e-07	82.102	58.251	82.102	1.0634	58	58;58	LOC_Os02g52150.2	LOC_Os02g52150.2	AYNTGAQLRRHERDESDDDSGRGYDTRRPTR	RHERDES(1)DDDSGR	LOC_Os02g52150.2 LOC_Os02g52150.2|13102.m05943|protein heat shock 22 kDa protein, mitochondrial precursor, putative, expressed;LOC_Os02g52150.1 LOC_Os02g52150.1|13102.m05944|protein heat shock 22 kDa protein, mitochondrial precursor, putative, expressed	UID432	1
LOC_Os02g52250.1	0	0	0	0	0	0	S	3	___1	0.577604	1.43199e-09	75.71	68.757	73.435	0.053638	239	239	LOC_Os02g52250.1	LOC_Os02g52250.1	EPPKFKHKRVPRASGSPPVPVMHSPPRPVTV	AS(0.423)GS(0.578)PPVPVMHS(0.998)PPRPVT(0.001)VK	LOC_Os02g52250.1 LOC_Os02g52250.1|13102.m05956|protein SKIP/SNW domain containing protein, expressed	UID433	2
LOC_Os02g52250.1	0	0	0	0	0	0	S	3	___1	0.999209	1.43199e-09	75.71	68.757	75.71	-0.43036	247	247	LOC_Os02g52250.1	LOC_Os02g52250.1	RVPRASGSPPVPVMHSPPRPVTVKDQQDWKI	AS(0.472)GS(0.528)PPVPVMHS(0.999)PPRPVT(0.001)VK	LOC_Os02g52250.1 LOC_Os02g52250.1|13102.m05956|protein SKIP/SNW domain containing protein, expressed	UID434	2
LOC_Os06g10880.2;LOC_Os06g10880.1;LOC_Os08g36790.1;LOC_Os02g52780.2;LOC_Os02g52780.1;LOC_Os09g28310.1	24340000	21540000	17679000	8637400	10488000	8249200	S	2	___1	0.999707	0.0121259	78.516	47.443	78.516	0.44371	84	84;84;49;98;98;116	LOC_Os06g10880.2	LOC_Os06g10880.2	VGDAQQQQQPIQRQGSLTLPRTLSQKTVDEV	QGS(1)LTLPR	LOC_Os06g10880.2 LOC_Os06g10880.2|13106.m01179|protein bZIP transcription factor, putative, expressed;LOC_Os06g10880.1 LOC_Os06g10880.1|13106.m01177|protein bZIP transcription factor, putative, expressed;LOC_Os08g36790.1 LOC_Os08g36790.1|13108.m03865|prote	UID435	1
LOC_Os02g52950.1	0	0	0	0	0	0	S	3	___1	0.999957	1.19929e-08	71.427	58.197	71.427	-1.4964	19	19	LOC_Os02g52950.1	LOC_Os02g52950.1	KRPSQSAMDAGAAPASPSPPRSSKKRSSRPK	RPSQSAMDAGAAPAS(1)PS(1)PPR	LOC_Os02g52950.1 LOC_Os02g52950.1|13102.m06039|protein expressed protein	UID436	2
LOC_Os02g52950.1	0	0	0	0	0	0	S	3	___1	0.999981	1.19929e-08	71.427	58.197	71.427	-1.4964	21	21	LOC_Os02g52950.1	LOC_Os02g52950.1	PSQSAMDAGAAPASPSPPRSSKKRSSRPKPR	RPSQSAMDAGAAPAS(1)PS(1)PPR	LOC_Os02g52950.1 LOC_Os02g52950.1|13102.m06039|protein expressed protein	UID437	2
LOC_Os02g53150.1	0	0	0	0	0	0	S	2	___1	0.333329	1.02825e-18	91.743	73.826	91.743	-0.81182	53	53	LOC_Os02g53150.1	LOC_Os02g53150.1	PLAQPAPVVSNKGAESDSSGEEESEEEEEED	GAES(0.333)DS(0.333)S(0.333)GEEESEEEEEEDLVR	LOC_Os02g53150.1 LOC_Os02g53150.1|13102.m06062|protein expressed protein	UID438
LOC_Os02g53150.1	0	0	0	0	0	0	S	2	___1	0.333329	1.02825e-18	91.743	73.826	91.743	-0.81182	55	55	LOC_Os02g53150.1	LOC_Os02g53150.1	AQPAPVVSNKGAESDSSGEEESEEEEEEDLV	GAES(0.333)DS(0.333)S(0.333)GEEESEEEEEEDLVR	LOC_Os02g53150.1 LOC_Os02g53150.1|13102.m06062|protein expressed protein	UID439
LOC_Os02g53150.1	0	0	0	0	0	0	S	2	___1	0.333329	1.02825e-18	91.743	73.826	91.743	-0.81182	56	56	LOC_Os02g53150.1	LOC_Os02g53150.1	QPAPVVSNKGAESDSSGEEESEEEEEEDLVR	GAES(0.333)DS(0.333)S(0.333)GEEESEEEEEEDLVR	LOC_Os02g53150.1 LOC_Os02g53150.1|13102.m06062|protein expressed protein	UID440
LOC_Os02g54500.1	9203500	4942400	8060100	2649200	0	1803800	S	3	___1	0.983616	2.57197e-05	68.552	52.246	68.552	0.086924	937	937	LOC_Os02g54500.1	LOC_Os02g54500.1	SGRDFENASTDSEKLSPRFLSYFQLRSPFKR	SGRDFENASTDS(0.016)EKLS(0.984)PR	LOC_Os02g54500.1 LOC_Os02g54500.1|13102.m06241|protein WD40-like, putative, expressed	UID441	1
LOC_Os02g54780.1	0	0	0	0	0	0	S	2	___1	0.33181	6.09001e-09	52.453	46.909	49.606	-0.20976	14	14	LOC_Os02g54780.1	LOC_Os02g54780.1	__MGGAHSREDLDLTSSDDEDDDEEYDAQTA	EDLDLT(0.332)S(0.332)S(0.332)DDEDDDEEY(0.005)DAQTATSAASR	LOC_Os02g54780.1 LOC_Os02g54780.1|13102.m06272|protein CYPRO4, putative, expressed	UID442
LOC_Os02g54780.1	0	0	0	0	0	0	S	2	___1	0.33181	6.09001e-09	52.453	46.909	49.606	-0.20976	15	15	LOC_Os02g54780.1	LOC_Os02g54780.1	_MGGAHSREDLDLTSSDDEDDDEEYDAQTAT	EDLDLT(0.332)S(0.332)S(0.332)DDEDDDEEY(0.005)DAQTATSAASR	LOC_Os02g54780.1 LOC_Os02g54780.1|13102.m06272|protein CYPRO4, putative, expressed	UID443
LOC_Os02g54910.1	0	0	0	0	0	0	S	2	___1	0.322319	0.000191388	66.621	56.668	66.621	0.12274	4	4	LOC_Os02g54910.1	LOC_Os02g54910.1	____________MASSSSPPPPPQIRCASFN	AS(0.033)S(0.322)S(0.322)S(0.322)PPPPPQIR	LOC_Os02g54910.1 LOC_Os02g54910.1|13102.m06289|protein atATG18b, putative, expressed	UID444
LOC_Os02g54910.1	0	0	0	0	0	0	S	2	___1	0.440577	0.000191388	66.621	56.668	66.299	1.1795	5	5	LOC_Os02g54910.1	LOC_Os02g54910.1	___________MASSSSPPPPPQIRCASFNQ	AS(0.047)S(0.072)S(0.441)S(0.441)PPPPPQIR	LOC_Os02g54910.1 LOC_Os02g54910.1|13102.m06289|protein atATG18b, putative, expressed	UID445
LOC_Os02g54910.1	0	0	0	0	0	0	S	2	___1	0.440577	0.000191388	66.621	56.668	66.299	1.1795	6	6	LOC_Os02g54910.1	LOC_Os02g54910.1	__________MASSSSPPPPPQIRCASFNQD	AS(0.047)S(0.072)S(0.441)S(0.441)PPPPPQIR	LOC_Os02g54910.1 LOC_Os02g54910.1|13102.m06289|protein atATG18b, putative, expressed	UID446
LOC_Os02g54990.2	5370900	0	3961500	3852100	0	0	S	2	___1	0.995845	0.000474998	55.173	36.393	46.746	0.63921	314	314	LOC_Os02g54990.2	LOC_Os02g54990.2	AVRAGSSATVLSAPDSPRAGADKPLLPFSKA	AGS(0.001)S(0.001)AT(0.001)VLS(0.002)APDS(0.996)PR	LOC_Os02g54990.2 LOC_Os02g54990.2|13102.m06298|protein TMS membrane protein/tumour differentially expressed protein, putative, expressed	UID447	1
LOC_Os02g55120.1	0	0	0	0	0	0	S	2	___1	0.258223	1.2475e-165	191.09	179.13	119.31	-0.46542	51	51	LOC_Os02g55120.1	LOC_Os02g55120.1	MARRPRLVVVARYNASSSSSYESDEEEEEGF	Y(0.002)NAS(0.258)S(0.165)S(0.165)S(0.107)S(0.107)Y(0.087)ES(0.107)DEEEEEGFGGGGGWGR	LOC_Os02g55120.1 LOC_Os02g55120.1|13102.m06313|protein translation initiation factor IF-3, putative, expressed	UID448
LOC_Os02g55120.1	0	0	0	0	0	0	S	2	___1	0.19497	1.2475e-165	191.09	179.13	191.09	-0.16503	52	52	LOC_Os02g55120.1	LOC_Os02g55120.1	ARRPRLVVVARYNASSSSSYESDEEEEEGFG	Y(0.001)NAS(0.195)S(0.195)S(0.195)S(0.103)S(0.103)Y(0.075)ES(0.133)DEEEEEGFGGGGGWGR	LOC_Os02g55120.1 LOC_Os02g55120.1|13102.m06313|protein translation initiation factor IF-3, putative, expressed	UID449
LOC_Os02g55120.1	0	0	0	0	0	0	S	2	___1	0.19497	1.2475e-165	191.09	179.13	191.09	-0.16503	53	53	LOC_Os02g55120.1	LOC_Os02g55120.1	RRPRLVVVARYNASSSSSYESDEEEEEGFGG	Y(0.001)NAS(0.195)S(0.195)S(0.195)S(0.103)S(0.103)Y(0.075)ES(0.133)DEEEEEGFGGGGGWGR	LOC_Os02g55120.1 LOC_Os02g55120.1|13102.m06313|protein translation initiation factor IF-3, putative, expressed	UID450
LOC_Os02g55120.1	0	0	0	0	0	0	S	2	___1	0.148891	1.3533e-113	169.04	161.42	169.04	-0.56538	54	54	LOC_Os02g55120.1	LOC_Os02g55120.1	RPRLVVVARYNASSSSSYESDEEEEEGFGGG	Y(0.001)NAS(0.149)S(0.149)S(0.149)S(0.149)S(0.149)Y(0.106)ES(0.149)DEEEEEGFGGGGGWGR	LOC_Os02g55120.1 LOC_Os02g55120.1|13102.m06313|protein translation initiation factor IF-3, putative, expressed	UID451
LOC_Os02g55120.1	0	0	0	0	0	0	S	2	___1	0.148891	1.3533e-113	169.04	161.42	169.04	-0.56538	55	55	LOC_Os02g55120.1	LOC_Os02g55120.1	PRLVVVARYNASSSSSYESDEEEEEGFGGGG	Y(0.001)NAS(0.149)S(0.149)S(0.149)S(0.149)S(0.149)Y(0.106)ES(0.149)DEEEEEGFGGGGGWGR	LOC_Os02g55120.1 LOC_Os02g55120.1|13102.m06313|protein translation initiation factor IF-3, putative, expressed	UID452
LOC_Os02g55120.1	15267000	0	0	0	0	15430000	S	2	___1	0.842813	1.3533e-113	169.04	161.42	139	-0.21461	58	58	LOC_Os02g55120.1	LOC_Os02g55120.1	VVVARYNASSSSSYESDEEEEEGFGGGGGWG	YNAS(0.027)S(0.027)S(0.027)S(0.027)S(0.027)Y(0.021)ES(0.843)DEEEEEGFGGGGGWGR	LOC_Os02g55120.1 LOC_Os02g55120.1|13102.m06313|protein translation initiation factor IF-3, putative, expressed	UID453	1
LOC_Os02g56000.2;LOC_Os02g56000.1	28722000	18486000	0	0	0	0	S	3	___1	0.499955	8.68443e-12	48.305	41.652	48.305	-0.1033	2	2;2	LOC_Os02g56000.2	LOC_Os02g56000.2	______________MSSPPPAAAAAMAVDDA	S(0.5)S(0.5)PPPAAAAAMAVDDADDDQLASMSTEDIVR	LOC_Os02g56000.2 LOC_Os02g56000.2|13102.m06430|protein 26S protease regulatory subunit 6A, putative, expressed;LOC_Os02g56000.1 LOC_Os02g56000.1|13102.m06429|protein 26S protease regulatory subunit 6A, putative, expressed	UID454	1
LOC_Os02g56000.2;LOC_Os02g56000.1	28722000	18486000	0	0	0	0	S	3	___1	0.499955	8.68443e-12	48.305	41.652	48.305	-0.1033	3	3;3	LOC_Os02g56000.2	LOC_Os02g56000.2	_____________MSSPPPAAAAAMAVDDAD	S(0.5)S(0.5)PPPAAAAAMAVDDADDDQLASMSTEDIVR	LOC_Os02g56000.2 LOC_Os02g56000.2|13102.m06430|protein 26S protease regulatory subunit 6A, putative, expressed;LOC_Os02g56000.1 LOC_Os02g56000.1|13102.m06429|protein 26S protease regulatory subunit 6A, putative, expressed	UID455	1
LOC_Os02g56210.1	11636000	9964500	10611000	8607700	0	8732800	S	2	___1	0.57213	2.36802e-05	73.848	62.577	73.848	0.23856	272	272	LOC_Os02g56210.1	LOC_Os02g56210.1	KSDTSARGTVWKAKNSSTGAAPVENPVITRT	NS(0.572)S(0.382)T(0.046)GAAPVENPVITR	LOC_Os02g56210.1 LOC_Os02g56210.1|13102.m06458|protein hydrolase, NUDIX family, domain containing protein, expressed	UID456	1
LOC_Os02g56210.1	0	0	0	0	0	0	S	2	___1	0.333331	0.000449458	53.528	41.914	53.528	-1.2628	273	273	LOC_Os02g56210.1	LOC_Os02g56210.1	SDTSARGTVWKAKNSSTGAAPVENPVITRTG	NS(0.333)S(0.333)T(0.333)GAAPVENPVITR	LOC_Os02g56210.1 LOC_Os02g56210.1|13102.m06458|protein hydrolase, NUDIX family, domain containing protein, expressed	UID457
LOC_Os02g56270.1	0	0	0	0	0	0	S	3	___1	1	2.1551e-24	114.01	105.3	114.01	0.7074	295	295	LOC_Os02g56270.1	LOC_Os02g56270.1	ADGPTQDERPMERKPSNQQIASPPPNYEDVT	KPS(1)NQQIAS(1)PPPNYEDVTR	LOC_Os02g56270.1 LOC_Os02g56270.1|13102.m06464|protein ENTH domain containing protein, expressed	UID458	2
LOC_Os02g56270.1	20325000	23424000	15568000	9701800	11342000	8082100	S	3	___1	1	2.1551e-24	114.01	105.3	106.12	-0.04741	301	301	LOC_Os02g56270.1	LOC_Os02g56270.1	DERPMERKPSNQQIASPPPNYEDVTRDTQDN	KPS(1)NQQIAS(1)PPPNYEDVTR	LOC_Os02g56270.1 LOC_Os02g56270.1|13102.m06464|protein ENTH domain containing protein, expressed	UID459	1;2
LOC_Os02g56480.1	0	0	0	0	0	0	S	4	___1	0.994781	1.77922e-07	44.021	36.989	44.021	-0.030117	286	286	LOC_Os02g56480.1	LOC_Os02g56480.1	DDRHTTNPVSDHVVVSPVVSPGEFQRQIQGL	NDDRHT(0.002)T(0.002)NPVS(0.005)DHVVVS(0.995)PVVS(0.996)PGEFQR	LOC_Os02g56480.1 LOC_Os02g56480.1|13102.m06488|protein PB1 domain containing protein, expressed	UID460	2
LOC_Os02g56480.1	0	0	0	0	0	0	S	4	___1	0.995639	1.77922e-07	44.021	36.989	44.021	-0.030117	290	290	LOC_Os02g56480.1	LOC_Os02g56480.1	TTNPVSDHVVVSPVVSPGEFQRQIQGLEKLQ	NDDRHT(0.002)T(0.002)NPVS(0.005)DHVVVS(0.995)PVVS(0.996)PGEFQR	LOC_Os02g56480.1 LOC_Os02g56480.1|13102.m06488|protein PB1 domain containing protein, expressed	UID461	2
LOC_Os02g56740.2;LOC_Os02g56740.1	7282800	2741100	2647900	6988800	6889500	5933300	S	3	___1	0.968951	3.95748e-24	83.881	77.653	83.881	-0.081887	287	287;557	LOC_Os02g56740.2	LOC_Os02g56740.2	KNRPTVLDQDDDSDVSAVEDDDYSKFEKEVE	NRPTVLDQDDDS(0.024)DVS(0.969)AVEDDDY(0.006)S(0.001)KFEK	LOC_Os02g56740.2 LOC_Os02g56740.2|13102.m06521|protein translation initiation factor eIF-2B subunit epsilon, putative, expressed;LOC_Os02g56740.1 LOC_Os02g56740.1|13102.m06520|protein translation initiation factor eIF-2B subunit epsilon, putative, expresse	UID462	1
LOC_Os02g57390.1	0	0	0	0	0	0	S	2	___1	1	0.00112802	72.547	52.218	59.8	1.7196	305	305	LOC_Os02g57390.1	LOC_Os02g57390.1	SRSTTPDPQLIRRTPSPCLPPVGVRMGSTDK	T(1)PS(1)PCLPPVGVR	LOC_Os02g57390.1 LOC_Os02g57390.1|13102.m06614|protein pumilio-family RNA binding protein, putative, expressed	UID463	2
LOC_Os02g57500.1	0	0	0	0	2146300	2535500	S	2	___1	0.981341	0.00283588	48.283	18.029	48.283	-0.58112	28	28	LOC_Os02g57500.1	LOC_Os02g57500.1	PAAAAAPAAGGERAPSPSPPPPPRLPALKSA	APS(0.981)PS(0.019)PPPPPR	LOC_Os02g57500.1 LOC_Os02g57500.1|13102.m06637|protein expressed protein	UID464	1
LOC_Os02g57640.1	6873300	10199000	5973400	0	5989500	6051800	S	2	___1	0.999411	4.95872e-21	95.662	75.458	87.287	0.99729	6	6	LOC_Os02g57640.1	LOC_Os02g57640.1	__________MEAPGSPYASSPESAPKRAPR	MEAPGS(0.999)PY(0.001)AS(0.251)S(0.741)PES(0.008)APK	LOC_Os02g57640.1 LOC_Os02g57640.1|13102.m06663|protein KH domain containing protein, putative, expressed	UID465	1;2
LOC_Os02g57640.1	0	0	0	0	0	0	S	2	___1	0.620898	1.53224e-05	68.944	42.237	68.944	0.14317	10	10	LOC_Os02g57640.1	LOC_Os02g57640.1	______MEAPGSPYASSPESAPKRAPRSSPP	MEAPGS(0.956)PY(0.044)AS(0.621)S(0.372)PES(0.008)APK	LOC_Os02g57640.1 LOC_Os02g57640.1|13102.m06663|protein KH domain containing protein, putative, expressed	UID466	2
LOC_Os02g57640.1	0	0	0	0	0	0	S	2	___1	0.934944	4.95872e-21	95.662	75.458	81.346	0.97252	11	11	LOC_Os02g57640.1	LOC_Os02g57640.1	_____MEAPGSPYASSPESAPKRAPRSSPPP	MEAPGS(0.974)PY(0.026)AS(0.049)S(0.935)PES(0.016)APK	LOC_Os02g57640.1 LOC_Os02g57640.1|13102.m06663|protein KH domain containing protein, putative, expressed	UID467	2
LOC_Os02g57640.1	36186000	16055000	122860000	46782000	0	3717500	S	4	___1	0.49999	5.77373e-18	86.732	79.02	86.732	0.53127	22	22	LOC_Os02g57640.1	LOC_Os02g57640.1	PYASSPESAPKRAPRSSPPPPQQQASSEDDK	S(0.5)S(0.5)PPPPQQQASSEDDKEKPTHLR	LOC_Os02g57640.1 LOC_Os02g57640.1|13102.m06663|protein KH domain containing protein, putative, expressed	UID468	1
LOC_Os02g57640.1	36186000	16055000	122860000	46782000	0	3717500	S	4	___1	0.547859	2.67568e-46	129.72	112.58	129.72	0.77131	23	23	LOC_Os02g57640.1	LOC_Os02g57640.1	YASSPESAPKRAPRSSPPPPQQQASSEDDKE	S(0.452)S(0.548)PPPPQQQAS(0.043)S(0.957)EDDKEKPTHLR	LOC_Os02g57640.1 LOC_Os02g57640.1|13102.m06663|protein KH domain containing protein, putative, expressed	UID469	1;2
LOC_Os02g57640.1	0	0	0	0	0	0	S	3	___1	0.536711	9.8631e-39	103.21	92.707	103.21	-0.56701	32	32	LOC_Os02g57640.1	LOC_Os02g57640.1	KRAPRSSPPPPQQQASSEDDKEKPTHLRFLV	S(0.463)S(0.537)PPPPQQQAS(0.537)S(0.463)EDDKEKPTHLR	LOC_Os02g57640.1 LOC_Os02g57640.1|13102.m06663|protein KH domain containing protein, putative, expressed	UID470	2
LOC_Os02g57640.1	0	0	0	0	0	0	S	4	___1	0.956888	2.67568e-46	129.72	112.58	129.72	0.77131	33	33	LOC_Os02g57640.1	LOC_Os02g57640.1	RAPRSSPPPPQQQASSEDDKEKPTHLRFLVS	S(0.452)S(0.548)PPPPQQQAS(0.043)S(0.957)EDDKEKPTHLR	LOC_Os02g57640.1 LOC_Os02g57640.1|13102.m06663|protein KH domain containing protein, putative, expressed	UID471	2
LOC_Os02g57660.2;LOC_Os02g57660.1	31547000	26277000	26229000	9480400	12293000	11191000	S	2	___1	0.995976	1.14964e-12	124.67	87.477	124.67	0.053258	346	346;346	LOC_Os02g57660.2	LOC_Os02g57660.2	IGHDATGSSGLERSESINDSDLPMLEREYMQ	S(0.004)ES(0.996)INDSDLPMLER	LOC_Os02g57660.2 LOC_Os02g57660.2|13102.m12346|protein phosphatidylinositol-4-phosphate 5-kinase, putative, expressed;LOC_Os02g57660.1 LOC_Os02g57660.1|13102.m06665|protein phosphatidylinositol-4-phosphate 5-kinase, putative, expressed	UID472	1
LOC_Os02g57660.2;LOC_Os02g57660.1	35682000	32861000	21728000	0	0	0	S	2	___1	1	2.37452e-06	136.52	86.8	132.01	-1.3814	17	17;17	LOC_Os02g57660.2	LOC_Os02g57660.2	TAPAVLPNELEGISRSQRVELFRDASCNIEK	S(1)QRVELFR	LOC_Os02g57660.2 LOC_Os02g57660.2|13102.m12346|protein phosphatidylinositol-4-phosphate 5-kinase, putative, expressed;LOC_Os02g57660.1 LOC_Os02g57660.1|13102.m06665|protein phosphatidylinositol-4-phosphate 5-kinase, putative, expressed	UID473	1
LOC_Os02g57760.1	4008800	1947100	2657500	1211300	0	1528900	S	2	___1	0.682791	0.00241209	42.743	27.172	42.743	0.20051	82	82	LOC_Os02g57760.1	LOC_Os02g57760.1	VLERLLRLLASRGVFSEHTGSSSPSPRRFSL	GVFS(0.683)EHT(0.076)GS(0.076)S(0.076)S(0.076)PS(0.014)PR	LOC_Os02g57760.1 LOC_Os02g57760.1|13102.m06678|protein O-methyltransferase, putative, expressed	UID474	1
LOC_Os02g58340.1	4027900	3519600	1671200	0	0	0	S	3	___1	1	0.000165618	58.32	43.176	56.548	-2.0765	754	754	LOC_Os02g58340.1	LOC_Os02g58340.1	KSPLEVFVSFRGREPSPEALLRHNGLLPVAA	GREPS(1)PEALLR	LOC_Os02g58340.1 LOC_Os02g58340.1|13102.m06757|protein oligopeptidase, putative, expressed	UID475	1
LOC_Os02g58410.1	0	0	0	0	0	0	S	3	___1	0.976978	0.000447103	46.953	36.554	46.953	-0.01856	1061	1061	LOC_Os02g58410.1	LOC_Os02g58410.1	NSLFMELAPRAPFGHSPVDPRTPSYSKHTDG	APFGHS(0.977)PVDPRT(0.802)PS(0.133)Y(0.061)S(0.027)K	LOC_Os02g58410.1 LOC_Os02g58410.1|13102.m06764|protein expressed protein	UID476	2
LOC_Os02g58440.1	2517700	5944600	1963200	2725400	3178300	2290800	S	3	___1	0.994552	0.0013412	54.7	31.271	46.964	-0.86782	412	412	LOC_Os02g58440.1	LOC_Os02g58440.1	LQPEKERDRGPRARLSPPSQTDLRGKLHDRL	ARLS(0.995)PPS(0.004)QT(0.001)DLR	LOC_Os02g58440.1 LOC_Os02g58440.1|13102.m06767|protein zinc finger C-x8-C-x5-C-x3-H type family protein, expressed	UID477	1
LOC_Os02g58440.1	0	0	0	0	0	0	S	4	___1	0.354535	1.02931e-07	40.937	29.421	40.937	-0.72634	528	528	LOC_Os02g58440.1	LOC_Os02g58440.1	KRKREADSGNATDFGSKREEHSGGDEEGSQN	EADS(0.145)GNAT(0.145)DFGS(0.355)KREEHS(0.355)GGDEEGS(0.001)QNDFR	LOC_Os02g58440.1 LOC_Os02g58440.1|13102.m06767|protein zinc finger C-x8-C-x5-C-x3-H type family protein, expressed	UID478
LOC_Os02g58440.1	0	0	0	0	0	0	S	4	___1	0.354535	1.02931e-07	40.937	29.421	40.937	-0.72634	534	534	LOC_Os02g58440.1	LOC_Os02g58440.1	DSGNATDFGSKREEHSGGDEEGSQNDFRNIE	EADS(0.145)GNAT(0.145)DFGS(0.355)KREEHS(0.355)GGDEEGS(0.001)QNDFR	LOC_Os02g58440.1 LOC_Os02g58440.1|13102.m06767|protein zinc finger C-x8-C-x5-C-x3-H type family protein, expressed	UID479
LOC_Os02g58440.1	9661900	0	8375500	8750300	0	13167000	S	3	___1	0.976616	1.66527e-14	75.112	63.652	75.112	0.83513	250	250	LOC_Os02g58440.1	LOC_Os02g58440.1	LAENGVEMGEFVREPSPGSDVLTGGADDNTE	EPS(0.977)PGS(0.023)DVLTGGADDNTEQSLREDR	LOC_Os02g58440.1 LOC_Os02g58440.1|13102.m06767|protein zinc finger C-x8-C-x5-C-x3-H type family protein, expressed	UID480	1
LOC_Os02g58440.1	0	0	0	0	0	0	S	3	___1	0.498391	2.03299e-05	40.937	33.576	40.937	1.1683	253	253	LOC_Os02g58440.1	LOC_Os02g58440.1	NGVEMGEFVREPSPGSDVLTGGADDNTEQSL	EPS(0.498)PGS(0.498)DVLT(0.003)GGADDNTEQSLREDR	LOC_Os02g58440.1 LOC_Os02g58440.1|13102.m06767|protein zinc finger C-x8-C-x5-C-x3-H type family protein, expressed	UID481
LOC_Os02g58480.1	2170400	3894300	2363900	0	1092600	0	S	2	___1	0.527347	0.00148181	50.675	35.703	41.052	0.15133	8	8	LOC_Os02g58480.1	LOC_Os02g58480.1	________MAVGLRRSDSIADMMPEALRQSR	S(0.527)DS(0.473)IADMMPEALR	LOC_Os02g58480.1 LOC_Os02g58480.1|13102.m06771|protein sucrose synthase, putative, expressed	UID482	1
LOC_Os02g58480.1	2170400	3894300	2363900	0	1092600	0	S	3	___1	0.807261	0.00148181	50.675	35.703	41.86	0.19465	10	10	LOC_Os02g58480.1	LOC_Os02g58480.1	______MAVGLRRSDSIADMMPEALRQSRYQ	RS(0.193)DS(0.807)IADMMPEALR	LOC_Os02g58480.1 LOC_Os02g58480.1|13102.m06771|protein sucrose synthase, putative, expressed	UID483	1
LOC_Os02g58570.1	0	0	0	0	0	0	S	4	___1	0.587135	4.30483e-08	41.434	39.377	41.434	0.06854	160	160	LOC_Os02g58570.1	LOC_Os02g58570.1	VDGYGSMKGLIRLRTSPHPANPSDDDDDANS	LRT(0.587)S(0.587)PHPANPS(0.56)DDDDDANS(0.56)S(0.56)GS(0.147)DVEEHVEVER	LOC_Os02g58570.1 LOC_Os02g58570.1|13102.m06783|protein PRLI-interacting factor A, putative, expressed	UID484	3
LOC_Os02g58570.1	0	0	0	0	0	0	S	4	___1	0.559523	4.30483e-08	41.434	39.377	41.434	0.06854	167	167	LOC_Os02g58570.1	LOC_Os02g58570.1	KGLIRLRTSPHPANPSDDDDDANSSGSDVEE	LRT(0.587)S(0.587)PHPANPS(0.56)DDDDDANS(0.56)S(0.56)GS(0.147)DVEEHVEVER	LOC_Os02g58570.1 LOC_Os02g58570.1|13102.m06783|protein PRLI-interacting factor A, putative, expressed	UID485	3
LOC_Os02g58570.1	0	0	0	0	0	0	S	4	___1	0.559523	4.30483e-08	41.434	39.377	41.434	0.06854	175	175	LOC_Os02g58570.1	LOC_Os02g58570.1	SPHPANPSDDDDDANSSGSDVEEHVEVERRL	LRT(0.587)S(0.587)PHPANPS(0.56)DDDDDANS(0.56)S(0.56)GS(0.147)DVEEHVEVER	LOC_Os02g58570.1 LOC_Os02g58570.1|13102.m06783|protein PRLI-interacting factor A, putative, expressed	UID486	3
LOC_Os02g58570.1	0	0	0	0	0	0	S	4	___1	0.559523	4.30483e-08	41.434	39.377	41.434	0.06854	176	176	LOC_Os02g58570.1	LOC_Os02g58570.1	PHPANPSDDDDDANSSGSDVEEHVEVERRLD	LRT(0.587)S(0.587)PHPANPS(0.56)DDDDDANS(0.56)S(0.56)GS(0.147)DVEEHVEVER	LOC_Os02g58570.1 LOC_Os02g58570.1|13102.m06783|protein PRLI-interacting factor A, putative, expressed	UID487	3
LOC_Os03g02310.1	0	0	0	0	0	0	S	2	___1	0.284247	0.000618116	70.977	61.29	70.977	0.43694	161	161	LOC_Os03g02310.1	LOC_Os03g02310.1	EANTNRQRPFELYADSESDSDS_________	QRPFELY(0.003)ADS(0.284)ES(0.284)DS(0.284)DS(0.144)	LOC_Os03g02310.1 LOC_Os03g02310.1|13103.m00184|protein RNA binding protein, putative, expressed	UID488
LOC_Os03g02310.1	0	0	0	0	0	0	S	2	___1	0.284247	0.000618116	70.977	61.29	70.977	0.43694	163	163	LOC_Os03g02310.1	LOC_Os03g02310.1	NTNRQRPFELYADSESDSDS___________	QRPFELY(0.003)ADS(0.284)ES(0.284)DS(0.284)DS(0.144)	LOC_Os03g02310.1 LOC_Os03g02310.1|13103.m00184|protein RNA binding protein, putative, expressed	UID489
LOC_Os03g02310.1	0	0	0	0	0	0	S	2	___1	0.284247	0.000618116	70.977	61.29	70.977	0.43694	165	165	LOC_Os03g02310.1	LOC_Os03g02310.1	NRQRPFELYADSESDSDS_____________	QRPFELY(0.003)ADS(0.284)ES(0.284)DS(0.284)DS(0.144)	LOC_Os03g02310.1 LOC_Os03g02310.1|13103.m00184|protein RNA binding protein, putative, expressed	UID490
LOC_Os03g02310.1	0	0	0	0	0	0	S	2	___1	0.281897	0.000915915	58.676	48.989	48.004	0.10939	167	167	LOC_Os03g02310.1	LOC_Os03g02310.1	QRPFELYADSESDSDS_______________	QRPFELY(0.001)ADS(0.239)ES(0.239)DS(0.239)DS(0.282)	LOC_Os03g02310.1 LOC_Os03g02310.1|13103.m00184|protein RNA binding protein, putative, expressed	UID491
LOC_Os03g03440.2;LOC_Os03g03440.1	0	0	0	0	0	0	S	3	___1	0.958659	1.50168e-05	46.027	29.342	45.901	0.62403	81	81;81	LOC_Os03g03440.2	LOC_Os03g03440.2	TDLVEKAGGVGVAPPSPSPSEGKAEPGPART	AGGVGVAPPS(0.959)PS(0.605)PS(0.437)EGKAEPGPAR	LOC_Os03g03440.2 LOC_Os03g03440.2|13103.m00328|protein expressed protein;LOC_Os03g03440.1 LOC_Os03g03440.1|13103.m00327|protein expressed protein	UID492	2
LOC_Os03g03440.2;LOC_Os03g03440.1	0	0	0	0	0	0	S	3	___1	0.604568	1.50168e-05	45.901	36.211	45.901	0.62403	83	83;83	LOC_Os03g03440.2	LOC_Os03g03440.2	LVEKAGGVGVAPPSPSPSEGKAEPGPARTAS	AGGVGVAPPS(0.959)PS(0.605)PS(0.437)EGKAEPGPAR	LOC_Os03g03440.2 LOC_Os03g03440.2|13103.m00328|protein expressed protein;LOC_Os03g03440.1 LOC_Os03g03440.1|13103.m00327|protein expressed protein	UID493	2
LOC_Os03g03440.2;LOC_Os03g03440.1	0	0	0	0	0	0	S	2	___1	0.886967	2.91355e-05	46.027	29.342	46.027	-0.047852	85	85;85	LOC_Os03g03440.2	LOC_Os03g03440.2	EKAGGVGVAPPSPSPSEGKAEPGPARTASGR	AGGVGVAPPS(0.887)PS(0.226)PS(0.887)EGKAEPGPAR	LOC_Os03g03440.2 LOC_Os03g03440.2|13103.m00328|protein expressed protein;LOC_Os03g03440.1 LOC_Os03g03440.1|13103.m00327|protein expressed protein	UID494	2
LOC_Os03g03720.1;LOC_Os03g03720.2;LOC_Os04g38600.3;LOC_Os04g38600.2;LOC_Os04g38600.1	6716000	0	4369500	0	0	0	S	2	___1	0.747802	5.49066e-05	74.987	64.464	70.622	-0.16053	276	288;162;276;279;283	LOC_Os03g03720.1;LOC_Os04g38600.3	LOC_Os04g38600.3	DLRRARAAALNIVPTSTGAAKAVALVLPNLK;DLRRARAAALNIVPTSTGAAKAVALVLPQLK	AAALNIVPT(0.126)S(0.748)T(0.126)GAAK	LOC_Os03g03720.1 LOC_Os03g03720.1|13103.m00369|protein glyceraldehyde-3-phosphate dehydrogenase, putative, expressed;LOC_Os03g03720.2 LOC_Os03g03720.2|13103.m00368|protein glyceraldehyde-3-phosphate dehydrogenase, putative, expressed;LOC_Os04g38600.3 LOC_O	UID495	1
LOC_Os03g03720.1	2804700	3054800	2956100	980120	986990	897340	S	2	___1	0.999993	0.000402896	51.774	43.261	51.774	2.2462	102	102	LOC_Os03g03720.1	LOC_Os03g03720.1	RIGRNFLRCWHERENSPLEVVVVNDSGGVRN	ENS(1)PLEVVVVNDSGGVR	LOC_Os03g03720.1 LOC_Os03g03720.1|13103.m00369|protein glyceraldehyde-3-phosphate dehydrogenase, putative, expressed	UID496	1
LOC_Os03g03830.1	0	0	24058000	0	0	0	S	3	___1	0.727395	1.00735e-30	94.802	84.544	67.913	-0.50505	849	849	LOC_Os03g03830.1	LOC_Os03g03830.1	DHAAESDLGYDFGEESVRSPSSAGRSASGSP	AGDHAAES(0.002)DLGY(0.027)DFGEES(0.727)VRS(0.291)PS(0.251)S(0.702)AGR	LOC_Os03g03830.1 LOC_Os03g03830.1|13103.m00382|protein EF hand family protein, putative, expressed	UID497	1;2
LOC_Os03g03830.1	21131000	27282000	0	0	0	0	S	4	___1	0.722074	2.74029e-46	106.37	99.014	106.37	-0.28013	852	852	LOC_Os03g03830.1	LOC_Os03g03830.1	AESDLGYDFGEESVRSPSSAGRSASGSPFVS	AGDHAAESDLGY(0.025)DFGEES(0.061)VRS(0.722)PS(0.148)S(0.044)AGR	LOC_Os03g03830.1 LOC_Os03g03830.1|13103.m00382|protein EF hand family protein, putative, expressed	UID498	1
LOC_Os03g03830.1	0	0	0	0	0	0	S	4	___1	0.485829	5.03427e-14	65.093	52.228	41.133	0.25259	854	854	LOC_Os03g03830.1	LOC_Os03g03830.1	SDLGYDFGEESVRSPSSAGRSASGSPFVSSN	AGDHAAES(0.003)DLGY(0.397)DFGEES(0.324)VRS(0.373)PS(0.486)S(0.416)AGR	LOC_Os03g03830.1 LOC_Os03g03830.1|13103.m00382|protein EF hand family protein, putative, expressed	UID499
LOC_Os03g03830.1	0	0	0	0	0	0	S	3	___1	0.751058	2.02957e-17	70.028	61.141	70.028	0.019843	855	855	LOC_Os03g03830.1	LOC_Os03g03830.1	DLGYDFGEESVRSPSSAGRSASGSPFVSSNF	AGDHAAES(0.097)DLGY(0.79)DFGEES(0.091)VRS(0.039)PS(0.233)S(0.751)AGR	LOC_Os03g03830.1 LOC_Os03g03830.1|13103.m00382|protein EF hand family protein, putative, expressed	UID500	2
LOC_Os03g03830.1	5743500	6459500	0	5235600	0	5438900	S	2	___1	0.999979	7.93026e-06	77.593	65.066	77.593	-0.29377	1032	1032	LOC_Os03g03830.1	LOC_Os03g03830.1	DSINNSKGENVTGFDSPKSSTNFGRFDSFDD	GENVTGFDS(1)PK	LOC_Os03g03830.1 LOC_Os03g03830.1|13103.m00382|protein EF hand family protein, putative, expressed	UID501	1
LOC_Os03g03830.1	0	0	0	0	0	0	S	2	___1	0.4019	7.62451e-05	43.534	38.357	43.534	0.72966	961	961	LOC_Os03g03830.1	LOC_Os03g03830.1	VGSPSGASTYGKKKSSFFDDSVPSSPAYTSG	S(0.373)S(0.402)FFDDS(0.172)VPS(0.2)S(0.795)PAY(0.023)T(0.028)S(0.007)GFS(0.001)PK	LOC_Os03g03830.1 LOC_Os03g03830.1|13103.m00382|protein EF hand family protein, putative, expressed	UID502
LOC_Os03g03830.1	0	0	0	0	0	0	S	2	___1	0.54766	1.82022e-05	50.563	42.838	49.31	0.63669	966	966	LOC_Os03g03830.1	LOC_Os03g03830.1	GASTYGKKKSSFFDDSVPSSPAYTSGFSPKF	S(0.145)S(0.149)FFDDS(0.548)VPS(0.548)S(0.583)PAY(0.019)T(0.005)S(0.002)GFS(0.002)PK	LOC_Os03g03830.1 LOC_Os03g03830.1|13103.m00382|protein EF hand family protein, putative, expressed	UID503	2
LOC_Os03g03830.1	0	0	0	0	0	0	S	2	___1	0.54776	1.82022e-05	50.563	42.838	49.31	0.63669	969	969	LOC_Os03g03830.1	LOC_Os03g03830.1	TYGKKKSSFFDDSVPSSPAYTSGFSPKFSES	S(0.145)S(0.149)FFDDS(0.548)VPS(0.548)S(0.583)PAY(0.019)T(0.005)S(0.002)GFS(0.002)PK	LOC_Os03g03830.1 LOC_Os03g03830.1|13103.m00382|protein EF hand family protein, putative, expressed	UID504	2
LOC_Os03g03830.1	0	0	0	0	0	0	S	2	___1	0.797877	1.82022e-05	50.563	42.838	40.085	0.57324	970	970	LOC_Os03g03830.1	LOC_Os03g03830.1	YGKKKSSFFDDSVPSSPAYTSGFSPKFSESR	S(0.183)S(0.196)FFDDS(0.327)VPS(0.402)S(0.798)PAY(0.038)T(0.025)S(0.024)GFS(0.007)PK	LOC_Os03g03830.1 LOC_Os03g03830.1|13103.m00382|protein EF hand family protein, putative, expressed	UID505	2
LOC_Os10g39670.1;LOC_Os03g04050.1	0	0	0	0	0	0	S	2	___1	0.259209	0.000128843	56.783	36.676	56.094	0.50637	235	235;224	LOC_Os10g39670.1	LOC_Os10g39670.1	RLSCFGLMKNSRDGKSYSTNLAYTPPEYLRN	S(0.259)Y(0.222)S(0.259)T(0.259)NLAYTPPEYLR	LOC_Os10g39670.1 LOC_Os10g39670.1|13110.m03644|protein protein kinase family protein, putative, expressed;LOC_Os03g04050.1 LOC_Os03g04050.1|13103.m00412|protein protein kinase family protein, putative, expressed	UID506
LOC_Os10g39670.1;LOC_Os03g04050.1	0	0	0	0	0	0	S	2	___1	0.411963	0.000128843	56.783	36.676	42.001	-0.22011	237	237;226	LOC_Os10g39670.1	LOC_Os10g39670.1	SCFGLMKNSRDGKSYSTNLAYTPPEYLRNGR	S(0.064)Y(0.057)S(0.412)T(0.412)NLAY(0.047)T(0.008)PPEYLR	LOC_Os10g39670.1 LOC_Os10g39670.1|13110.m03644|protein protein kinase family protein, putative, expressed;LOC_Os03g04050.1 LOC_Os03g04050.1|13103.m00412|protein protein kinase family protein, putative, expressed	UID507
LOC_Os03g04710.2;LOC_Os03g04710.1	2885100	0	0	1525700	2007000	1439600	S	3	___1	0.94532	0.000746777	66.246	52.088	47.754	-1.5302	109	109;109	LOC_Os03g04710.2	LOC_Os03g04710.2	KCAPRSKPTTLETIQSFTQRGGASTDEEEEE	SKPT(0.001)T(0.001)LET(0.001)IQS(0.945)FT(0.052)QR	LOC_Os03g04710.2 LOC_Os03g04710.2|13103.m00492|protein expressed protein;LOC_Os03g04710.1 LOC_Os03g04710.1|13103.m00491|protein expressed protein	UID508	1
LOC_Os03g05390.13;LOC_Os03g05390.9;LOC_Os03g05390.8;LOC_Os03g05390.7;LOC_Os03g05390.12;LOC_Os03g05390.11;LOC_Os03g05390.10;LOC_Os03g05390.6;LOC_Os03g05390.5;LOC_Os03g05390.4;LOC_Os03g05390.3;LOC_Os03g05390.2;LOC_Os03g05390.1	0	0	0	0	0	0	S	2	___1	0.801184	4.00617e-05	73.11	61.636	48.112	-1.1166	274	274;244;244;244;244;244;244;274;274;274;274;274;274	LOC_Os03g05390.13	LOC_Os03g05390.13	RSNSVRSTSANENLRSRSVNSEADIQLAIKS	S(0.801)RS(0.801)VNS(0.398)EADIQLAIK	LOC_Os03g05390.13 LOC_Os03g05390.13|13103.m00571|protein Citrate transporter protein, putative, expressed;LOC_Os03g05390.9 LOC_Os03g05390.9|13103.m00573|protein Citrate transporter protein, putative, expressed;LOC_Os03g05390.8 LOC_Os03g05390.8|13103.m00572	UID509	2
LOC_Os03g05390.13;LOC_Os03g05390.9;LOC_Os03g05390.8;LOC_Os03g05390.7;LOC_Os03g05390.12;LOC_Os03g05390.11;LOC_Os03g05390.10;LOC_Os03g05390.6;LOC_Os03g05390.5;LOC_Os03g05390.4;LOC_Os03g05390.3;LOC_Os03g05390.2;LOC_Os03g05390.1	0	0	0	0	0	0	S	2	___1	0.811239	4.00617e-05	73.11	61.636	45.863	-2.0809	276	276;246;246;246;246;246;246;276;276;276;276;276;276	LOC_Os03g05390.13	LOC_Os03g05390.13	NSVRSTSANENLRSRSVNSEADIQLAIKSLR	S(0.787)RS(0.811)VNS(0.402)EADIQLAIK	LOC_Os03g05390.13 LOC_Os03g05390.13|13103.m00571|protein Citrate transporter protein, putative, expressed;LOC_Os03g05390.9 LOC_Os03g05390.9|13103.m00573|protein Citrate transporter protein, putative, expressed;LOC_Os03g05390.8 LOC_Os03g05390.8|13103.m00572	UID510	2
LOC_Os03g05390.13;LOC_Os03g05390.9;LOC_Os03g05390.8;LOC_Os03g05390.7;LOC_Os03g05390.12;LOC_Os03g05390.11;LOC_Os03g05390.10;LOC_Os03g05390.6;LOC_Os03g05390.5;LOC_Os03g05390.4;LOC_Os03g05390.3;LOC_Os03g05390.2;LOC_Os03g05390.1	0	0	0	0	0	0	S	3	___1	0.998545	4.00617e-05	73.11	61.636	73.11	-0.066737	279	279;249;249;249;249;249;249;279;279;279;279;279;279	LOC_Os03g05390.13	LOC_Os03g05390.13	RSTSANENLRSRSVNSEADIQLAIKSLRASS	S(0.501)RS(0.501)VNS(0.999)EADIQLAIK	LOC_Os03g05390.13 LOC_Os03g05390.13|13103.m00571|protein Citrate transporter protein, putative, expressed;LOC_Os03g05390.9 LOC_Os03g05390.9|13103.m00573|protein Citrate transporter protein, putative, expressed;LOC_Os03g05390.8 LOC_Os03g05390.8|13103.m00572	UID511	2
LOC_Os03g06170.1	98816000	79785000	62047000	40601000	33474000	32472000	S	2	___1	0.992988	4.98821e-18	146.5	105.78	136.27	0.88678	10	10	LOC_Os03g06170.1	LOC_Os03g06170.1	______MAAAAAAATSPRNYTDFVPPHQLVE	AAAAAAAT(0.007)S(0.993)PR	LOC_Os03g06170.1 LOC_Os03g06170.1|13103.m00672|protein hsp20/alpha crystallin family protein, putative, expressed	UID512	1
LOC_Os03g06930.1	20441000	0	6526800	8806600	0	7256400	S	3	___1	0.688592	1.95499e-07	55.158	47.354	42.828	-0.55036	438	438	LOC_Os03g06930.1	LOC_Os03g06930.1	GKDEAISSEDRDEFQSPSSAAAARHAGVAGQ	GKDEAIS(0.126)S(0.126)EDRDEFQS(0.689)PS(0.037)S(0.023)AAAAR	LOC_Os03g06930.1 LOC_Os03g06930.1|13103.m00763|protein homeodomain protein, putative, expressed	UID513	1
LOC_Os03g07380.1	20922000	11291000	0	9651800	0	0	S	2	___1	0.5	1.58693e-07	86.898	69.531	76.143	-0.02715	60	60	LOC_Os03g07380.1	LOC_Os03g07380.1	IREMRKQNKKELSRTSLGGDDDLLAQQKQQQ	T(0.5)S(0.5)LGGDDDLLAQQK	LOC_Os03g07380.1 LOC_Os03g07380.1|13103.m00821|protein expressed protein	UID514	1
LOC_Os03g07580.1	0	0	0	0	0	0	S	3	___1	0.872345	0.000853795	50.392	39.605	50.392	0.52661	247	247	LOC_Os03g07580.1	LOC_Os03g07580.1	NVDSPNSSAKGLRLRSLSPLHGSSLKVSRRP	LRS(0.872)LS(0.257)PLHGS(0.689)S(0.182)LK	LOC_Os03g07580.1 LOC_Os03g07580.1|13103.m00852|protein OsNucAP1 - Putative Nucleoporin Autopeptidase homologue, expressed	UID515	2
LOC_Os03g07580.1	0	0	0	0	0	0	S	3	___1	0.689447	0.000853795	50.392	39.605	50.392	0.52661	254	254	LOC_Os03g07580.1	LOC_Os03g07580.1	SAKGLRLRSLSPLHGSSLKVSRRPGVIGRRE	LRS(0.872)LS(0.257)PLHGS(0.689)S(0.182)LK	LOC_Os03g07580.1 LOC_Os03g07580.1|13103.m00852|protein OsNucAP1 - Putative Nucleoporin Autopeptidase homologue, expressed	UID516	2
LOC_Os03g08820.1	0	2261800	283130	0	2149000	1727800	S	2	___1	0.980959	0.0011615	53.967	38.765	53.967	1.2398	389	389	LOC_Os03g08820.1	LOC_Os03g08820.1	KMDDPDIFERIDIGGSPVSAARDEKVNNDSD	IDIGGS(0.981)PVS(0.019)AAR	LOC_Os03g08820.1 LOC_Os03g08820.1|13103.m01021|protein expressed protein	UID517	1
LOC_Os03g08850.1	16552000	13311000	6164500	0	0	4974400	S	2	___1	1	1.07987e-05	77.185	58.917	50.563	1.4729	2	2	LOC_Os03g08850.1	LOC_Os03g08850.1	______________MSEEDDDQPPPLPAQKR	S(1)EEDDDQPPPLPAQK	LOC_Os03g08850.1 LOC_Os03g08850.1|13103.m01025|protein AUXIN SIGNALING F-BOX 2, putative, expressed	UID518	1
LOC_Os03g09020.1	10416000	9037200	4509400	7709100	6802700	7031300	S	2	___1	1	6.51207e-05	107.83	78.022	65.5	0.63159	5	5	LOC_Os03g09020.1	LOC_Os03g09020.1	___________MEDQSLKPIRCKAAVCRAAS	MEDQS(1)LKPIR	LOC_Os03g09020.1 LOC_Os03g09020.1|13103.m30166|protein dehydrogenase, putative, expressed	UID519	1
LOC_Os03g10090.1	74304000	63402000	66273000	18641000	17545000	15121000	S	2	___1	1	3.68935e-64	161.84	145.92	126.63	1.0433	250	250	LOC_Os03g10090.1	LOC_Os03g10090.1	RLLDIKKAVGIPEDASDGEDVVAIVRANKAS	AVGIPEDAS(1)DGEDVVAIVR	LOC_Os03g10090.1 LOC_Os03g10090.1|13103.m01125|protein transporter family protein, putative, expressed	UID520	1
LOC_Os03g10090.1	31113000	0	10516000	11083000	8172100	0	S	4	___1	0.499932	0.000167367	45.784	35.863	45.784	-0.20143	503	503	LOC_Os03g10090.1	LOC_Os03g10090.1	KLFGKDTDDDDDVDTSRHERKRSTELSAQH_	LFGKDTDDDDDVDT(0.5)S(0.5)RHER	LOC_Os03g10090.1 LOC_Os03g10090.1|13103.m01125|protein transporter family protein, putative, expressed	UID521	1
LOC_Os03g10180.1	0	0	0	0	0	0	S	2	___1	0.91785	2.41503e-13	94.017	75.958	94.017	-1.1926	123	123	LOC_Os03g10180.1	LOC_Os03g10180.1	RLHSSFSMKFNGGLDSSVPTSPSRHTSNKND	FNGGLDS(0.918)S(0.082)VPT(0.03)S(0.951)PS(0.018)R	LOC_Os03g10180.1 LOC_Os03g10180.1|13103.m01134|protein expressed protein	UID522	2
LOC_Os03g10180.1	0	0	0	0	0	0	S	2	___1	0.603444	0.00039806	50.102	35.895	44.132	-0.79109	124	124	LOC_Os03g10180.1	LOC_Os03g10180.1	LHSSFSMKFNGGLDSSVPTSPSRHTSNKNDD	FNGGLDS(0.558)S(0.603)VPT(0.344)S(0.473)PS(0.021)R	LOC_Os03g10180.1 LOC_Os03g10180.1|13103.m01134|protein expressed protein	UID523	2
LOC_Os03g10180.1	21905000	19848000	8394200	0	8505200	0	S	2	___1	0.951295	4.38442e-15	97.631	84.227	94.017	-1.1926	128	128	LOC_Os03g10180.1	LOC_Os03g10180.1	FSMKFNGGLDSSVPTSPSRHTSNKNDDGISY	FNGGLDS(0.918)S(0.082)VPT(0.03)S(0.951)PS(0.018)R	LOC_Os03g10180.1 LOC_Os03g10180.1|13103.m01134|protein expressed protein	UID524	1;2
LOC_Os03g10180.1	0	0	0	0	0	0	S	2	___1	1	0.000350471	121.68	109.96	111.52	-0.06633	370	370	LOC_Os03g10180.1	LOC_Os03g10180.1	GSRVKGKVKDFMKIFSPESSPKSKRDRTSSG	IFS(1)PES(0.076)S(0.924)PK	LOC_Os03g10180.1 LOC_Os03g10180.1|13103.m01134|protein expressed protein	UID525	2
LOC_Os03g10180.1	0	0	0	0	0	0	S	2	___1	0.967381	0.000350471	121.68	109.96	105.94	-0.36954	374	374	LOC_Os03g10180.1	LOC_Os03g10180.1	KGKVKDFMKIFSPESSPKSKRDRTSSGKNGS	IFS(1)PES(0.033)S(0.967)PK	LOC_Os03g10180.1 LOC_Os03g10180.1|13103.m01134|protein expressed protein	UID526	2
LOC_Os03g10180.1	9181300	10785000	5310000	3055400	2372500	2476900	S	2	___1	0.939342	0.0195501	53.751	39.087	53.751	-1.1603	114	114	LOC_Os03g10180.1	LOC_Os03g10180.1	AQASPGSTSRLHSSFSMKFNGGLDSSVPTSP	LHS(0.014)S(0.047)FS(0.939)MK	LOC_Os03g10180.1 LOC_Os03g10180.1|13103.m01134|protein expressed protein	UID527	1
LOC_Os03g10180.1	40060000	22066000	34121000	15437000	15184000	16544000	S	2	___1	0.980867	7.93026e-06	103.44	84.336	69.451	1.2936	339	339	LOC_Os03g10180.1	LOC_Os03g10180.1	TKHNTNNAKNNVLGASPSSKSSRSPSGEKSR	NNVLGAS(0.981)PS(0.017)S(0.002)K	LOC_Os03g10180.1 LOC_Os03g10180.1|13103.m01134|protein expressed protein	UID528	1
LOC_Os03g10180.1	0	0	0	0	0	0	S	2	___1	0.452307	1.24012e-05	89.805	75.131	89.805	-0.1448	341	341	LOC_Os03g10180.1	LOC_Os03g10180.1	HNTNNAKNNVLGASPSSKSSRSPSGEKSRGS	NNVLGAS(0.452)PS(0.452)S(0.095)K	LOC_Os03g10180.1 LOC_Os03g10180.1|13103.m01134|protein expressed protein	UID529
LOC_Os03g10180.1	16670000	0	0	0	0	0	S	3	___1	0.982008	2.26057e-06	53.089	43.559	46.296	1.2157	102	102	LOC_Os03g10180.1	LOC_Os03g10180.1	RGGAAGDLDVFGAQASPGSTSRLHSSFSMKF	RGGAAGDLDVFGAQAS(0.982)PGS(0.751)T(0.206)S(0.06)R	LOC_Os03g10180.1 LOC_Os03g10180.1|13103.m01134|protein expressed protein	UID530	1;2
LOC_Os03g10180.1	0	0	0	0	0	0	S	3	___1	0.75136	2.26057e-06	52.329	42.672	46.296	1.2157	105	105	LOC_Os03g10180.1	LOC_Os03g10180.1	AAGDLDVFGAQASPGSTSRLHSSFSMKFNGG	RGGAAGDLDVFGAQAS(0.982)PGS(0.751)T(0.206)S(0.06)R	LOC_Os03g10180.1 LOC_Os03g10180.1|13103.m01134|protein expressed protein	UID531	2
LOC_Os03g10880.2;LOC_Os03g10880.1	0	0	0	0	0	0	S	3	___1	0.586598	1.04968e-14	74.65	72.037	61.89	0.30224	307	307;377	LOC_Os03g10880.2	LOC_Os03g10880.2	TDPPPRLDYTTDDDFSSAASPPHSDVAQVGR	LDY(0.15)T(0.515)T(0.53)DDDFS(0.587)S(0.589)AAS(0.628)PPHS(0.002)DVAQVGR	LOC_Os03g10880.2 LOC_Os03g10880.2|13103.m01225|protein BTBN5 - Bric-a-Brac, Tramtrack, Broad Complex BTB domain with non-phototropic hypocotyl 3 NPH3 and coiled-coil domains, expressed;LOC_Os03g10880.1 LOC_Os03g10880.1|13103.m01224|protein BTBN5 - Bric-a-B	UID532	3
LOC_Os03g10880.2;LOC_Os03g10880.1	0	0	0	0	0	0	S	3	___1	0.588642	1.04968e-14	74.65	72.037	61.89	0.30224	308	308;378	LOC_Os03g10880.2	LOC_Os03g10880.2	DPPPRLDYTTDDDFSSAASPPHSDVAQVGRL	LDY(0.15)T(0.515)T(0.53)DDDFS(0.587)S(0.589)AAS(0.628)PPHS(0.002)DVAQVGR	LOC_Os03g10880.2 LOC_Os03g10880.2|13103.m01225|protein BTBN5 - Bric-a-Brac, Tramtrack, Broad Complex BTB domain with non-phototropic hypocotyl 3 NPH3 and coiled-coil domains, expressed;LOC_Os03g10880.1 LOC_Os03g10880.1|13103.m01224|protein BTBN5 - Bric-a-B	UID533	3
LOC_Os03g10880.2;LOC_Os03g10880.1	0	0	15167000	0	0	0	S	3	___1	0.998875	7.71536e-47	130.01	126.95	130.01	-1.2035	311	311;381	LOC_Os03g10880.2	LOC_Os03g10880.2	PRLDYTTDDDFSSAASPPHSDVAQVGRLMDS	LDY(0.714)T(0.131)T(0.155)DDDFS(0.001)S(0.001)AAS(0.999)PPHSDVAQVGR	LOC_Os03g10880.2 LOC_Os03g10880.2|13103.m01225|protein BTBN5 - Bric-a-Brac, Tramtrack, Broad Complex BTB domain with non-phototropic hypocotyl 3 NPH3 and coiled-coil domains, expressed;LOC_Os03g10880.1 LOC_Os03g10880.1|13103.m01224|protein BTBN5 - Bric-a-B	UID534	1;2;3
LOC_Os03g11050.3;LOC_Os03g11050.1	40393000	14647000	14809000	12605000	11411000	14617000	S	3	___1	0.751816	9.73651e-22	114.52	102	102.03	0.01457	216	216;216	LOC_Os03g11050.3	LOC_Os03g11050.3	DVLKQKKDRANLRRVSSFEALHSATKALPAD	RVS(0.752)S(0.248)FEALHSATK	LOC_Os03g11050.3 LOC_Os03g11050.3|13103.m01245|protein mannose-1-phosphate guanyltransferase, putative, expressed;LOC_Os03g11050.1 LOC_Os03g11050.1|13103.m01243|protein mannose-1-phosphate guanyltransferase, putative, expressed	UID535	1
LOC_Os03g11050.3;LOC_Os03g11050.1	195860000	289800000	203570000	52594000	45067000	0	S	2	___1	0.854412	3.431e-10	114.52	102	91.858	0.057989	217	217;217	LOC_Os03g11050.3	LOC_Os03g11050.3	VLKQKKDRANLRRVSSFEALHSATKALPADY	VS(0.146)S(0.854)FEALHSATK	LOC_Os03g11050.3 LOC_Os03g11050.3|13103.m01245|protein mannose-1-phosphate guanyltransferase, putative, expressed;LOC_Os03g11050.1 LOC_Os03g11050.1|13103.m01243|protein mannose-1-phosphate guanyltransferase, putative, expressed	UID536	1
LOC_Os03g11240.1	4146900	0	0	3637900	3108600	0	S	3	___1	0.783132	4.53567e-21	99.407	89.948	99.407	-0.70361	505	505	LOC_Os03g11240.1	LOC_Os03g11240.1	NDRNGQNRSRFARTRSSPELTDPSVEGYSRG	T(0.176)RS(0.783)S(0.04)PELTDPSVEGYSR	LOC_Os03g11240.1 LOC_Os03g11240.1|13103.m01267|protein nucleotidyltransferase, putative, expressed	UID537	1
LOC_Os03g11240.1	4146900	0	0	3637900	3108600	0	S	3	___1	0.575111	1.69192e-05	70.99	63.093	63.706	-1.2821	506	506	LOC_Os03g11240.1	LOC_Os03g11240.1	DRNGQNRSRFARTRSSPELTDPSVEGYSRGR	T(0.116)RS(0.304)S(0.575)PELT(0.004)DPSVEGYSR	LOC_Os03g11240.1 LOC_Os03g11240.1|13103.m01267|protein nucleotidyltransferase, putative, expressed	UID538	1
LOC_Os03g11300.2;LOC_Os03g11300.1	0	2274200	2348100	1617400	1860700	1680800	S	3	___1	0.999943	7.79521e-05	45.369	35.448	45.369	0.50444	71	71;111	LOC_Os03g11300.2	LOC_Os03g11300.2	SMKKPTGGSKISRWFSGKEPAEDNDDGPANV	WFS(1)GKEPAEDNDDGPANVSVR	LOC_Os03g11300.2 LOC_Os03g11300.2|13103.m12941|protein expressed protein;LOC_Os03g11300.1 LOC_Os03g11300.1|13103.m01273|protein expressed protein	UID539	1
LOC_Os03g11580.1	0	0	0	0	0	0	S	3	___1	0.499845	8.24549e-05	44.382	35.336	44.382	-2.8076	873	873	LOC_Os03g11580.1	LOC_Os03g11580.1	VVDNLSPEPLGAKDWSSDMPGDIDNDESVDK	DWS(0.5)S(0.5)DMPGDIDNDESVDKNKR	LOC_Os03g11580.1 LOC_Os03g11580.1|13103.m01306|protein expressed protein	UID540
LOC_Os03g11580.1	0	0	0	0	0	0	S	3	___1	0.499845	8.24549e-05	44.382	35.336	44.382	-2.8076	874	874	LOC_Os03g11580.1	LOC_Os03g11580.1	VDNLSPEPLGAKDWSSDMPGDIDNDESVDKN	DWS(0.5)S(0.5)DMPGDIDNDESVDKNKR	LOC_Os03g11580.1 LOC_Os03g11580.1|13103.m01306|protein expressed protein	UID541
LOC_Os03g11580.1	0	0	0	0	0	0	S	2	___1	0.999297	0.000169609	60.401	53.96	55.426	-1.8194	388	388	LOC_Os03g11580.1	LOC_Os03g11580.1	SQWKRSRGQSPQGRRSCSPLSQSLSSGRQSN	S(0.999)CS(0.999)PLS(0.001)QSLSSGR	LOC_Os03g11580.1 LOC_Os03g11580.1|13103.m01306|protein expressed protein	UID542	2
LOC_Os03g11580.1	0	0	0	0	0	0	S	2	___1	0.999297	0.000169609	60.401	53.96	55.426	-1.8194	390	390	LOC_Os03g11580.1	LOC_Os03g11580.1	WKRSRGQSPQGRRSCSPLSQSLSSGRQSNSP	S(0.999)CS(0.999)PLS(0.001)QSLSSGR	LOC_Os03g11580.1 LOC_Os03g11580.1|13103.m01306|protein expressed protein	UID543	2
LOC_Os03g12250.1	92159000	84759000	84243000	20070000	23876000	23709000	S	2	___1	0.988658	1.00466e-31	121.27	88.038	110.22	-0.037638	666	666	LOC_Os03g12250.1	LOC_Os03g12250.1	DEIRRSSLGDRPATDSAGEGEEPSL______	SSLGDRPAT(0.011)DS(0.989)AGEGEEPSL	LOC_Os03g12250.1 LOC_Os03g12250.1|13103.m01397|protein atypical receptor-like kinase MARK, putative, expressed	UID544	1
LOC_Os03g12300.2;LOC_Os03g12300.1	5549800	5644500	5540500	3642600	2754500	3382400	S	2	___1	0.845208	0.000570512	66.023	42.172	56.493	-0.097364	493	493;675	LOC_Os03g12300.2	LOC_Os03g12300.2	QQHRVHLKNQLQSQKSASAIVLSQEIQRYEE	S(0.845)AS(0.155)AIVLSQEIQR	LOC_Os03g12300.2 LOC_Os03g12300.2|13103.m01403|protein HEAT repeat family protein, putative, expressed;LOC_Os03g12300.1 LOC_Os03g12300.1|13103.m01402|protein HEAT repeat family protein, putative, expressed	UID545	1
LOC_Os03g14250.1	0	0	0	0	0	0	S	2	___1	0.350676	4.44159e-05	59.185	48.55	59.185	-0.07298	739	739	LOC_Os03g14250.1	LOC_Os03g14250.1	LEPLKDSISGPCLPRSSSDPEIEGPTDSGCD	S(0.351)S(0.351)S(0.299)DPEIEGPTDSGCDVK	LOC_Os03g14250.1 LOC_Os03g14250.1|13103.m01666|protein plant protein of unknown function DUF869 domain containing protein, expressed	UID546
LOC_Os03g14250.1	0	0	0	0	0	0	S	2	___1	0.350676	4.44159e-05	59.185	48.55	59.185	-0.07298	740	740	LOC_Os03g14250.1	LOC_Os03g14250.1	EPLKDSISGPCLPRSSSDPEIEGPTDSGCDV	S(0.351)S(0.351)S(0.299)DPEIEGPTDSGCDVK	LOC_Os03g14250.1 LOC_Os03g14250.1|13103.m01666|protein plant protein of unknown function DUF869 domain containing protein, expressed	UID547
LOC_Os03g14260.2;LOC_Os03g14260.1	0	0	0	0	0	0	S	3	___1	0.397548	9.43005e-10	78.373	56.175	54.117	0.3141	284	284;284	LOC_Os03g14260.2	LOC_Os03g14260.2	IGDIDGAITPLARTTSSAAAGAGGAAAHDGA	T(0.102)T(0.102)S(0.398)S(0.398)AAAGAGGAAAHDGAFETR	LOC_Os03g14260.2 LOC_Os03g14260.2|13103.m01670|protein guanine nucleotide exchange family protein, putative, expressed;LOC_Os03g14260.1 LOC_Os03g14260.1|13103.m01669|protein guanine nucleotide exchange family protein, putative, expressed	UID548
LOC_Os03g14260.2;LOC_Os03g14260.1	0	0	0	0	0	0	S	3	___1	0.397548	9.43005e-10	78.373	56.175	54.117	0.3141	285	285;285	LOC_Os03g14260.2	LOC_Os03g14260.2	GDIDGAITPLARTTSSAAAGAGGAAAHDGAF	T(0.102)T(0.102)S(0.398)S(0.398)AAAGAGGAAAHDGAFETR	LOC_Os03g14260.2 LOC_Os03g14260.2|13103.m01670|protein guanine nucleotide exchange family protein, putative, expressed;LOC_Os03g14260.1 LOC_Os03g14260.1|13103.m01669|protein guanine nucleotide exchange family protein, putative, expressed	UID549
LOC_Os03g15650.2;LOC_Os03g15650.3;LOC_Os03g15650.1	18621000	33194000	11145000	11708000	9492400	9354100	S	2	___1	0.995592	0.000525032	89.403	52.557	47.288	-1.1037	133	133;272;337	LOC_Os03g15650.2	LOC_Os03g15650.2	RRDSDASSNPVERVQSISDLEKKGAAELLKD	VQS(0.996)IS(0.004)DLEKK	LOC_Os03g15650.2 LOC_Os03g15650.2|13103.m01833|protein vacuolar sorting protein, putative, expressed;LOC_Os03g15650.3 LOC_Os03g15650.3|13103.m12959|protein vacuolar sorting protein, putative, expressed;LOC_Os03g15650.1 LOC_Os03g15650.1|13103.m01834|protein	UID550	1
LOC_Os03g15900.2	22464000	19944000	31255000	9950700	13585000	11761000	S	2	___1	1	5.66734e-83	186.58	139.52	135.02	1.2065	956	956	LOC_Os03g15900.2	LOC_Os03g15900.2	EEPPSYSTSVLQKRESFENPLAGRGGRSFGS	RES(1)FENPLAGR	LOC_Os03g15900.2 LOC_Os03g15900.2|13103.m01874|protein SH3 domain containing protein, expressed	UID551	1
LOC_Os03g15920.3;LOC_Os03g15920.2;LOC_Os03g15920.1	3488600	0	0	0	0	0	S	3	___1	0.554293	0.000194632	47.568	36.933	47.568	0.6456	7	7;7;7	LOC_Os03g15920.3	LOC_Os03g15920.3	_________MSRPARSDAHLSPEGEAAMEAE	S(0.554)DAHLS(0.446)PEGEAAMEAEVR	LOC_Os03g15920.3 LOC_Os03g15920.3|13103.m01879|protein expressed protein;LOC_Os03g15920.2 LOC_Os03g15920.2|13103.m01878|protein expressed protein;LOC_Os03g15920.1 LOC_Os03g15920.1|13103.m01877|protein expressed protein	UID552	1
LOC_Os03g15920.3;LOC_Os03g15920.2;LOC_Os03g15920.1	0	6278000	6660900	0	2856500	2435500	S	3	___1	0.859706	4.61665e-05	56.529	45.584	56.529	0.62213	12	12;12;12	LOC_Os03g15920.3	LOC_Os03g15920.3	____MSRPARSDAHLSPEGEAAMEAEVREYY	S(0.14)DAHLS(0.86)PEGEAAMEAEVR	LOC_Os03g15920.3 LOC_Os03g15920.3|13103.m01879|protein expressed protein;LOC_Os03g15920.2 LOC_Os03g15920.2|13103.m01878|protein expressed protein;LOC_Os03g15920.1 LOC_Os03g15920.1|13103.m01877|protein expressed protein	UID553	1
LOC_Os03g16000.1	0	0	0	0	0	0	S	4	___1	0.357358	3.69034e-12	50.706	44.503	50.706	0.38959	288	288	LOC_Os03g16000.1	LOC_Os03g16000.1	SDPKTAATHEHSRSTSEDHIFTNTSEPTRTE	S(0.32)T(0.32)S(0.357)EDHIFT(0.001)NT(0.001)S(0.001)EPTRTETSEPTRTETSEPTR	LOC_Os03g16000.1 LOC_Os03g16000.1|13103.m01890|protein src homology-3 domain protein 3, putative, expressed	UID554
LOC_Os03g16369.2;LOC_Os03g16369.1	0	0	0	0	0	0	S	4	___1	0.995517	3.68703e-23	91.615	83.903	66.98	-0.24836	789	789;789	LOC_Os03g16369.2	LOC_Os03g16369.2	ASKLKLKHAETVDMASDLEKDRESDSDADAR	HAET(0.002)VDMAS(0.996)DLEKDRES(0.949)DS(0.053)DADAR	LOC_Os03g16369.2 LOC_Os03g16369.2|13103.m01947|protein retrotransposon protein, putative, unclassified, expressed;LOC_Os03g16369.1 LOC_Os03g16369.1|13103.m01946|protein retrotransposon protein, putative, unclassified, expressed	UID555	2
LOC_Os03g16369.2;LOC_Os03g16369.1	0	0	0	0	0	0	S	4	___1	0.979312	3.68703e-23	91.615	83.903	91.615	0.41204	797	797;797	LOC_Os03g16369.2	LOC_Os03g16369.2	AETVDMASDLEKDRESDSDADARKKGSYNGR	HAET(0.015)VDMAS(0.985)DLEKDRES(0.979)DS(0.021)DADAR	LOC_Os03g16369.2 LOC_Os03g16369.2|13103.m01947|protein retrotransposon protein, putative, unclassified, expressed;LOC_Os03g16369.1 LOC_Os03g16369.1|13103.m01946|protein retrotransposon protein, putative, unclassified, expressed	UID556	2
LOC_Os03g16369.2;LOC_Os03g16369.1	0	0	0	0	0	0	S	4	___1	0.537612	7.50309e-08	56.533	42.941	56.533	-0.11652	799	799;799	LOC_Os03g16369.2	LOC_Os03g16369.2	TVDMASDLEKDRESDSDADARKKGSYNGRDE	HAET(0.001)VDMAS(0.923)DLEKDRES(0.538)DS(0.538)DADAR	LOC_Os03g16369.2 LOC_Os03g16369.2|13103.m01947|protein retrotransposon protein, putative, unclassified, expressed;LOC_Os03g16369.1 LOC_Os03g16369.1|13103.m01946|protein retrotransposon protein, putative, unclassified, expressed	UID557	2
LOC_Os03g16369.2;LOC_Os03g16369.1	0	0	0	0	0	0	S	4	___1	1	0.00063798	67.08	53.31	45.077	-0.069859	280	280;280	LOC_Os03g16369.2	LOC_Os03g16369.2	RSPYSRRSPSVPRHRSPSPHRRSHIRRKSPP	HRS(1)PS(1)PHRR	LOC_Os03g16369.2 LOC_Os03g16369.2|13103.m01947|protein retrotransposon protein, putative, unclassified, expressed;LOC_Os03g16369.1 LOC_Os03g16369.1|13103.m01946|protein retrotransposon protein, putative, unclassified, expressed	UID558	2
LOC_Os03g16369.2;LOC_Os03g16369.1	0	0	0	0	0	0	S	4	___1	1	0.00063798	67.08	53.31	45.077	-0.069859	282	282;282	LOC_Os03g16369.2	LOC_Os03g16369.2	PYSRRSPSVPRHRSPSPHRRSHIRRKSPPFV	HRS(1)PS(1)PHRR	LOC_Os03g16369.2 LOC_Os03g16369.2|13103.m01947|protein retrotransposon protein, putative, unclassified, expressed;LOC_Os03g16369.1 LOC_Os03g16369.1|13103.m01946|protein retrotransposon protein, putative, unclassified, expressed	UID559	2
LOC_Os03g16369.2;LOC_Os03g16369.1	0	0	0	0	0	0	S	2	___1	1	0.00633163	56.729	51.874	48.794	0.44254	336	336;336	LOC_Os03g16369.2	LOC_Os03g16369.2	RHRSPRRRSSLDRHWSPSPGRRRPRSPSPGR	HWS(1)PS(1)PGR	LOC_Os03g16369.2 LOC_Os03g16369.2|13103.m01947|protein retrotransposon protein, putative, unclassified, expressed;LOC_Os03g16369.1 LOC_Os03g16369.1|13103.m01946|protein retrotransposon protein, putative, unclassified, expressed	UID560	2
LOC_Os03g16369.2;LOC_Os03g16369.1	0	0	0	0	0	0	S	2	___1	1	0.00633163	56.729	51.874	48.794	0.44254	338	338;338	LOC_Os03g16369.2	LOC_Os03g16369.2	RSPRRRSSLDRHWSPSPGRRRPRSPSPGRRR	HWS(1)PS(1)PGR	LOC_Os03g16369.2 LOC_Os03g16369.2|13103.m01947|protein retrotransposon protein, putative, unclassified, expressed;LOC_Os03g16369.1 LOC_Os03g16369.1|13103.m01946|protein retrotransposon protein, putative, unclassified, expressed	UID561	2
LOC_Os03g16369.2;LOC_Os03g16369.1	0	0	0	0	0	0	S	2	___1	0.993876	0.000403144	48.177	41.289	48.177	0.95394	674	674;674	LOC_Os03g16369.2	LOC_Os03g16369.2	DGMASKKYPAKIDDDSESEDGSPFRKDKRKA	IDDDS(0.994)ES(0.023)EDGS(0.983)PFRK	LOC_Os03g16369.2 LOC_Os03g16369.2|13103.m01947|protein retrotransposon protein, putative, unclassified, expressed;LOC_Os03g16369.1 LOC_Os03g16369.1|13103.m01946|protein retrotransposon protein, putative, unclassified, expressed	UID562	2
LOC_Os03g16369.2;LOC_Os03g16369.1	0	0	0	0	0	0	S	2	___1	0.984083	0.000403144	48.177	41.289	46.746	0.95639	680	680;680	LOC_Os03g16369.2	LOC_Os03g16369.2	KYPAKIDDDSESEDGSPFRKDKRKAHGNNNI	IDDDS(0.894)ES(0.122)EDGS(0.984)PFR	LOC_Os03g16369.2 LOC_Os03g16369.2|13103.m01947|protein retrotransposon protein, putative, unclassified, expressed;LOC_Os03g16369.1 LOC_Os03g16369.1|13103.m01946|protein retrotransposon protein, putative, unclassified, expressed	UID563	2
LOC_Os03g16369.2;LOC_Os03g16369.1	0	0	0	0	0	0	S	4	___1	1	0.000567652	58.674	44.416	51.013	-2.1715	301	301;301	LOC_Os03g16369.2	LOC_Os03g16369.2	RSHIRRKSPPFVRQRSPSPHHRRSPGRAPRS	QRS(1)PS(1)PHHRR	LOC_Os03g16369.2 LOC_Os03g16369.2|13103.m01947|protein retrotransposon protein, putative, unclassified, expressed;LOC_Os03g16369.1 LOC_Os03g16369.1|13103.m01946|protein retrotransposon protein, putative, unclassified, expressed	UID564	2
LOC_Os03g16369.2;LOC_Os03g16369.1	0	0	0	0	0	0	S	4	___1	1	0.000567652	58.674	44.416	51.013	-2.1715	303	303;303	LOC_Os03g16369.2	LOC_Os03g16369.2	HIRRKSPPFVRQRSPSPHHRRSPGRAPRSPS	QRS(1)PS(1)PHHRR	LOC_Os03g16369.2 LOC_Os03g16369.2|13103.m01947|protein retrotransposon protein, putative, unclassified, expressed;LOC_Os03g16369.1 LOC_Os03g16369.1|13103.m01946|protein retrotransposon protein, putative, unclassified, expressed	UID565	2
LOC_Os03g16800.2;LOC_Os03g16800.1	43421000	16302000	0	17154000	0	16488000	S	3	___1	1	1.69957e-09	61.45	52.482	54.934	-0.4657	363	363;363	LOC_Os03g16800.2	LOC_Os03g16800.2	ETLEEFMRDRAKRPKSPPREPEPEPVKEEEP	S(1)PPREPEPEPVKEEEPEPDMNEIK	LOC_Os03g16800.2 LOC_Os03g16800.2|13103.m02000|protein clathrin assembly protein, putative, expressed;LOC_Os03g16800.1 LOC_Os03g16800.1|13103.m01999|protein clathrin assembly protein, putative, expressed	UID566	1
LOC_Os03g17020.2;LOC_Os03g17020.1	10808000	8676300	13443000	13437000	12670000	11529000	S	3	___1	0.999996	3.1953e-63	158.89	147.85	139.83	0.074456	173	173;173	LOC_Os03g17020.2	LOC_Os03g17020.2	DDWDDDFRPDMRRNQSVGSFGESGAESGRQP	NQS(1)VGSFGESGAESGRQPPR	LOC_Os03g17020.2 LOC_Os03g17020.2|13103.m02036|protein GTPase-activating protein, putative, expressed;LOC_Os03g17020.1 LOC_Os03g17020.1|13103.m02035|protein GTPase-activating protein, putative, expressed	UID567	1
LOC_Os03g19530.1	31036000	26192000	25868000	8977900	9387300	9834000	S	2	___1	1	2.06099e-44	159.22	138.44	156.17	0.18156	99	99	LOC_Os03g19530.1	LOC_Os03g19530.1	APPPAPKPEALRRADSDDEDDPVESFLRAKK	RADS(1)DDEDDPVESFLR	LOC_Os03g19530.1 LOC_Os03g19530.1|13103.m02337|protein DEAD-box ATP-dependent RNA helicase, putative, expressed	UID568	1
LOC_Os03g19590.1	0	0	0	0	0	0	S	3	___1	0.806557	0.000485824	46.461	29.165	46.461	-2.0729	28	28	LOC_Os03g19590.1	LOC_Os03g19590.1	PSSARPAAPRHQHHHSQSSGGSTSRAGGGGG	HQHHHS(0.807)QS(0.207)S(0.466)GGS(0.172)T(0.185)S(0.162)R	LOC_Os03g19590.1 LOC_Os03g19590.1|13103.m02346|protein phytochrome B, putative, expressed	UID569	2
LOC_Os03g19590.1	0	0	0	0	0	0	S	3	___1	0.733426	4.16425e-05	57.173	40.057	57.173	-1.1255	30	30	LOC_Os03g19590.1	LOC_Os03g19590.1	SARPAAPRHQHHHSQSSGGSTSRAGGGGGGG	HQHHHS(0.167)QS(0.733)S(0.734)GGS(0.171)T(0.089)S(0.105)R	LOC_Os03g19590.1 LOC_Os03g19590.1|13103.m02346|protein phytochrome B, putative, expressed	UID570	2
LOC_Os03g19590.1	0	0	0	0	0	0	S	3	___1	0.734295	4.16425e-05	57.173	40.057	57.173	-1.1255	31	31	LOC_Os03g19590.1	LOC_Os03g19590.1	ARPAAPRHQHHHSQSSGGSTSRAGGGGGGGG	HQHHHS(0.167)QS(0.733)S(0.734)GGS(0.171)T(0.089)S(0.105)R	LOC_Os03g19590.1 LOC_Os03g19590.1|13103.m02346|protein phytochrome B, putative, expressed	UID571	2
LOC_Os03g20340.1	0	0	0	0	0	0	S	2	___1	0.999951	1.09467e-13	80.98	62.22	80.98	-1.2428	47	47	LOC_Os03g20340.1	LOC_Os03g20340.1	FPPYGGGGNHVRRACSVGVVGGGGGAGSPPG	ACS(1)VGVVGGGGGAGS(0.021)PPGS(0.979)PGR	LOC_Os03g20340.1 LOC_Os03g20340.1|13103.m02436|protein SNF1-related protein kinase regulatory subunit beta-1, putative, expressed	UID572	2
LOC_Os03g20340.1	0	0	0	0	0	0	S	2	___1	0.517098	3.08136e-08	63.998	50.798	63.998	-1.2688	59	59	LOC_Os03g20340.1	LOC_Os03g20340.1	RACSVGVVGGGGGAGSPPGSPGRSLSPRMFV	ACS(0.486)VGVVGGGGGAGS(0.517)PPGS(0.997)PGR	LOC_Os03g20340.1 LOC_Os03g20340.1|13103.m02436|protein SNF1-related protein kinase regulatory subunit beta-1, putative, expressed	UID573	2
LOC_Os03g20340.1	0	0	0	0	0	0	S	2	___1	0.996964	1.09467e-13	80.98	62.22	63.998	-1.2688	63	63	LOC_Os03g20340.1	LOC_Os03g20340.1	VGVVGGGGGAGSPPGSPGRSLSPRMFVPQTP	ACS(0.486)VGVVGGGGGAGS(0.517)PPGS(0.997)PGR	LOC_Os03g20340.1 LOC_Os03g20340.1|13103.m02436|protein SNF1-related protein kinase regulatory subunit beta-1, putative, expressed	UID574	2
LOC_Os03g20530.1	2914900	4594700	3036600	0	0	0	S	2	___1	0.69244	0.013611	41.383	27.703	41.383	-0.48118	299	299	LOC_Os03g20530.1	LOC_Os03g20530.1	PEHVASEKLASENSVSFSRKQENSDSFSRKQ	LAS(0.002)ENS(0.092)VS(0.692)FS(0.214)R	LOC_Os03g20530.1 LOC_Os03g20530.1|13103.m02462|protein DUF630/DUF632 domains containing protein, putative, expressed	UID575
LOC_Os03g21380.2;LOC_Os03g21380.1	0	0	0	0	0	0	S	2	___1	1	0.0308345	43.442	22.922	43.442	1.34	26	26;26	LOC_Os03g21380.2	LOC_Os03g21380.2	SLSRKPSPSFRLRNGSLNALRLRRVFDLFDR	NGS(1)LNALR	LOC_Os03g21380.2 LOC_Os03g21380.2|13103.m02562|protein OsCML27 - Calmodulin-related calcium sensor protein, expressed;LOC_Os03g21380.1 LOC_Os03g21380.1|13103.m02561|protein OsCML27 - Calmodulin-related calcium sensor protein, expressed	UID576	1
LOC_Os03g21560.1	1885100	7565400	3691600	0	0	0	S	3	___1	0.999874	0.00616674	41.644	18.268	41.644	-0.011046	112	112	LOC_Os03g21560.1	LOC_Os03g21560.1	RELSNSWVAKYRREKSLLGRPSFREMYSALN	EKS(1)LLGRPSFR	LOC_Os03g21560.1 LOC_Os03g21560.1|13103.m02585|protein photosystem II 11 kD protein, putative, expressed	UID577	1
LOC_Os03g21640.2;LOC_Os03g21640.1	3220000	2255700	987630	0	1880800	1913000	S	2	___1	0.999056	0.00266923	48.741	25.365	48.741	0.52247	583	583;583	LOC_Os03g21640.2	LOC_Os03g21640.2	LMGYSSASELLRLRRSPDLYESFGERTPAAR	S(0.999)PDLY(0.001)ESFGER	LOC_Os03g21640.2 LOC_Os03g21640.2|13103.m02597|protein expressed protein;LOC_Os03g21640.1 LOC_Os03g21640.1|13103.m02596|protein expressed protein	UID578	1
LOC_Os03g22900.1	32331000	27167000	26579000	11239000	11710000	11250000	S	3	___1	0.999923	1.69768e-46	129.32	124.87	129.32	0.55218	87	87	LOC_Os03g22900.1	LOC_Os03g22900.1	SHGLHRKRKRNLDGASDDDEVDAYSNQITEE	NLDGAS(1)DDDEVDAYSNQITEEHYR	LOC_Os03g22900.1 LOC_Os03g22900.1|13103.m02769|protein SNF2 family N-terminal domain containing protein, expressed	UID579	1
LOC_Os03g24180.1	0	0	1833000	1817900	0	1528800	S	2	___1	0.5	0.000461925	52.79	38.795	52.79	-0.85704	2	2	LOC_Os03g24180.1	LOC_Os03g24180.1	______________MSSAPAAGGAFDRYQRA	S(0.5)S(0.5)APAAGGAFDR	LOC_Os03g24180.1 LOC_Os03g24180.1|13103.m02856|protein pleckstrin homology domain-containing protein, putative, expressed	UID580	1
LOC_Os03g24180.1	0	0	1833000	1817900	0	1528800	S	2	___1	0.5	0.000461925	52.79	38.795	52.79	-0.85704	3	3	LOC_Os03g24180.1	LOC_Os03g24180.1	_____________MSSAPAAGGAFDRYQRAG	S(0.5)S(0.5)APAAGGAFDR	LOC_Os03g24180.1 LOC_Os03g24180.1|13103.m02856|protein pleckstrin homology domain-containing protein, putative, expressed	UID581	1
LOC_Os03g24339.1	3877700	2996800	4868200	2839700	2566500	2294200	S	2	___1	1	0.0219479	58.596	20.32	58.596	0.033788	857	857	LOC_Os03g24339.1	LOC_Os03g24339.1	VVDTPAFKEGSQKQLSPLNRIIRSTSTNDNI	QLS(1)PLNR	LOC_Os03g24339.1 LOC_Os03g24339.1|13103.m02875|protein PWWP domain containing protein, expressed	UID582	1
LOC_Os03g24890.1	0	0	0	0	0	0	S	2	___1	1	0.00380186	49.418	31.382	49.418	-0.47887	218	218	LOC_Os03g24890.1	LOC_Os03g24890.1	SPHGQDKRHHRSNGRSASPDELERHVSPSNN	S(1)AS(1)PDELER	LOC_Os03g24890.1 LOC_Os03g24890.1|13103.m02932|protein RNA recognition motif containing protein, putative, expressed	UID583	2
LOC_Os03g24890.1	0	0	0	0	0	0	S	2	___1	1	0.00380186	49.418	31.382	49.418	-0.47887	220	220	LOC_Os03g24890.1	LOC_Os03g24890.1	HGQDKRHHRSNGRSASPDELERHVSPSNNGH	S(1)AS(1)PDELER	LOC_Os03g24890.1 LOC_Os03g24890.1|13103.m02932|protein RNA recognition motif containing protein, putative, expressed	UID584	2
LOC_Os07g44710.1;LOC_Os03g25070.1;LOC_Os06g50030.1;LOC_Os10g36710.1	6670500	9022100	4024000	0	1979400	2401000	S	2	___1	1	0.000400851	63.624	34.475	57.348	-0.12108	94	94;100;110;111	LOC_Os07g44710.1	LOC_Os07g44710.1	STPARGGLKRPFPPPSPAKHIRALLARRHGS	RPFPPPS(1)PAK	LOC_Os07g44710.1 LOC_Os07g44710.1|13107.m04707|protein CAMK_CAMK_like.36 - CAMK includes calcium/calmodulin depedent protein kinases, expressed;LOC_Os03g25070.1 LOC_Os03g25070.1|13103.m02955|protein CAMK_CAMK_like.18 - CAMK includes calcium/calmodulin depe	UID585	1
LOC_Os07g44710.1;LOC_Os03g25070.1;LOC_Os06g50030.1;LOC_Os10g36710.1;LOC_Os07g42770.1	79788000	59157000	52880000	23133000	19646000	20308000	S	2	___1	0.999819	0.0120664	98.009	61.882	98.009	-0.17104	351	351;357;382;388;209	LOC_Os07g44710.1	LOC_Os07g44710.1	YILLCGSRPFWARTESGIFRAVLKAEPSFDE	TES(1)GIFR	LOC_Os07g44710.1 LOC_Os07g44710.1|13107.m04707|protein CAMK_CAMK_like.36 - CAMK includes calcium/calmodulin depedent protein kinases, expressed;LOC_Os03g25070.1 LOC_Os03g25070.1|13103.m02955|protein CAMK_CAMK_like.18 - CAMK includes calcium/calmodulin depe	UID586	1
LOC_Os03g25140.1	29075000	19682000	25467000	9437200	9695400	9459100	S	3	___1	1	2.94216e-23	117.37	106.74	90.316	0.93597	598	598	LOC_Os03g25140.1	LOC_Os03g25140.1	ADRDTDAKEAIPRADSGLAFEEERPGLLARI	ADS(1)GLAFEEERPGLLAR	LOC_Os03g25140.1 LOC_Os03g25140.1|13103.m02963|protein peptidyl-prolyl isomerase PASTICCINO1, putative, expressed	UID587	1
LOC_Os03g25430.1	10299000	19542000	9311000	7718400	8144400	0	S	2	___1	1	1.70595e-07	47.392	40.955	47.392	1.1868	193	193	LOC_Os03g25430.1	LOC_Os03g25430.1	GIWRPTSDKHGRDADSDDDALPDAAAAVAVP	DADS(1)DDDALPDAAAAVAVPAPANGEVR	LOC_Os03g25430.1 LOC_Os03g25430.1|13103.m02999|protein transcription regulator, putative, expressed	UID588	1
LOC_Os03g25450.1	0	0	0	0	0	0	S	2	___1	0.499565	0.000402275	42.041	27.784	40.577	2.3379	2	2	LOC_Os03g25450.1	LOC_Os03g25450.1	______________MSTPPPAAAASPATDQG	S(0.5)T(0.5)PPPAAAAS(0.001)PATDQGK	LOC_Os03g25450.1 LOC_Os03g25450.1|13103.m03002|protein h/ACA ribonucleoprotein complex subunit 4, putative, expressed	UID589
LOC_Os03g25720.1	0	4117900	0	0	2621900	2653700	S	3	___1	0.995126	4.01801e-06	48.422	38.764	48.422	1.3544	64	64	LOC_Os03g25720.1	LOC_Os03g25720.1	AAAAGASSAASADGASPRGRGGGGGGLAAGG	KLGIPAAAAAAGASSAAS(0.004)ADGAS(0.995)PR	LOC_Os03g25720.1 LOC_Os03g25720.1|13103.m03031|protein GA20734-PA, putative, expressed	UID590	1
LOC_Os03g25970.2;LOC_Os03g25970.1	16871000	15315000	13591000	0	7020700	6191900	S	2	___1	0.516975	3.95238e-08	80.632	71.903	80.632	-0.19964	523	523;523	LOC_Os03g25970.2	LOC_Os03g25970.2	VSGGGYGAYGGYSGRSGSSGLSGPSSFSYGK	S(0.517)GS(0.413)S(0.071)GLSGPSSFSYGK	LOC_Os03g25970.2 LOC_Os03g25970.2|13103.m03055|protein KH domain-containing protein, putative, expressed;LOC_Os03g25970.1 LOC_Os03g25970.1|13103.m03054|protein KH domain-containing protein, putative, expressed	UID591	1
LOC_Os03g26630.2;LOC_Os03g26630.1	17751000	27687000	29044000	14992000	14632000	12942000	S	3	___1	0.99995	2.27673e-21	79.898	70.689	79.898	0.60501	366	366;366	LOC_Os03g26630.2	LOC_Os03g26630.2	SLEYIDSTANVDEGGSPEKLNLDRSSGDESM	NQSSLEYIDSTANVDEGGS(1)PEKLNLDR	LOC_Os03g26630.2 LOC_Os03g26630.2|13103.m03117|protein SAP domain containing protein, expressed;LOC_Os03g26630.1 LOC_Os03g26630.1|13103.m03116|protein SAP domain containing protein, expressed	UID592	1
LOC_Os03g26630.2;LOC_Os03g26630.1	0	0	0	0	0	0	S	2	___1	0.490975	9.77807e-05	46.408	39.875	46.408	-0.51236	375	375;375	LOC_Os03g26630.2	LOC_Os03g26630.2	NVDEGGSPEKLNLDRSSGDESMEEDVMEIKQ	S(0.491)S(0.491)GDES(0.018)MEEDVMEIK	LOC_Os03g26630.2 LOC_Os03g26630.2|13103.m03117|protein SAP domain containing protein, expressed;LOC_Os03g26630.1 LOC_Os03g26630.1|13103.m03116|protein SAP domain containing protein, expressed	UID593
LOC_Os03g26630.2;LOC_Os03g26630.1	0	0	0	0	0	0	S	2	___1	0.490975	9.77807e-05	46.408	39.875	46.408	-0.51236	376	376;376	LOC_Os03g26630.2	LOC_Os03g26630.2	VDEGGSPEKLNLDRSSGDESMEEDVMEIKQV	S(0.491)S(0.491)GDES(0.018)MEEDVMEIK	LOC_Os03g26630.2 LOC_Os03g26630.2|13103.m03117|protein SAP domain containing protein, expressed;LOC_Os03g26630.1 LOC_Os03g26630.1|13103.m03116|protein SAP domain containing protein, expressed	UID594
LOC_Os03g26630.2;LOC_Os03g26630.1	10955000	9133600	0	3169800	3624900	3447000	S	2	___1	0.942039	0.000514479	62.408	46.836	62.408	0.95537	380	380;380	LOC_Os03g26630.2	LOC_Os03g26630.2	GSPEKLNLDRSSGDESMEEDVMEIKQVESNI	S(0.029)S(0.029)GDES(0.942)MEEDVMEIK	LOC_Os03g26630.2 LOC_Os03g26630.2|13103.m03117|protein SAP domain containing protein, expressed;LOC_Os03g26630.1 LOC_Os03g26630.1|13103.m03116|protein SAP domain containing protein, expressed	UID595	1
LOC_Os03g27460.3;LOC_Os03g27460.2;LOC_Os03g27460.1	0	4671300	0	0	0	0	S	2	___1	0.835327	0.000318728	55.656	41.236	45.33	0.65757	351	351;351;351	LOC_Os03g27460.3	LOC_Os03g27460.3	QAEEVRGININEEAQSTDGATRGHVHARGNV	GININEEAQS(0.835)T(0.139)DGAT(0.025)R	LOC_Os03g27460.3 LOC_Os03g27460.3|13103.m03216|protein heat shock protein DnaJ, putative, expressed;LOC_Os03g27460.2 LOC_Os03g27460.2|13103.m03215|protein heat shock protein DnaJ, putative, expressed;LOC_Os03g27460.1 LOC_Os03g27460.1|13103.m03214|protein h	UID596	1
LOC_Os03g27840.1	0	0	0	0	0	0	S	2	___1	0.99923	0.000103053	60.49	42.05	60.49	-1.3694	360	360	LOC_Os03g27840.1	LOC_Os03g27840.1	FGGSDDTSDLKVAGISPPSSPIRVGIPNRSS	VAGIS(0.999)PPS(0.553)S(0.448)PIR	LOC_Os03g27840.1 LOC_Os03g27840.1|13103.m03255|protein splicing factor, arginine/serine-rich 16, putative, expressed	UID597	2
LOC_Os03g27840.1	0	0	0	0	0	0	S	2	___1	0.554958	0.000103053	60.49	42.05	51.286	-1.2608	363	363	LOC_Os03g27840.1	LOC_Os03g27840.1	SDDTSDLKVAGISPPSSPIRVGIPNRSSGGQ	VAGIS(0.997)PPS(0.555)S(0.448)PIR	LOC_Os03g27840.1 LOC_Os03g27840.1|13103.m03255|protein splicing factor, arginine/serine-rich 16, putative, expressed	UID598	2
LOC_Os03g27990.1	0	0	0	0	0	0	S	2	___1	0.497922	0.000279898	58.752	44.789	58.752	0.35429	740	740	LOC_Os03g27990.1	LOC_Os03g27990.1	LVQRSSMGSVLSGGESISRRYDNSGDYTF__	SSMGSVLS(0.004)GGES(0.498)IS(0.498)R	LOC_Os03g27990.1 LOC_Os03g27990.1|13103.m03273|protein STRUBBELIG-RECEPTOR FAMILY 7 precursor, putative, expressed	UID599
LOC_Os03g27990.1	0	0	0	0	0	0	S	2	___1	0.497922	0.000279898	58.752	44.789	58.752	0.35429	742	742	LOC_Os03g27990.1	LOC_Os03g27990.1	QRSSMGSVLSGGESISRRYDNSGDYTF____	SSMGSVLS(0.004)GGES(0.498)IS(0.498)R	LOC_Os03g27990.1 LOC_Os03g27990.1|13103.m03273|protein STRUBBELIG-RECEPTOR FAMILY 7 precursor, putative, expressed	UID600
LOC_Os03g27990.1	2279900	1725600	1969700	853910	782790	698190	S	2	___1	0.867276	0.012118	40.715	28.668	40.715	0.29727	381	381	LOC_Os03g27990.1	LOC_Os03g27990.1	LRPIASGKFNQLRTISIISPTAKEGLQKTVS	T(0.112)IS(0.867)IIS(0.019)PT(0.001)AK	LOC_Os03g27990.1 LOC_Os03g27990.1|13103.m03273|protein STRUBBELIG-RECEPTOR FAMILY 7 precursor, putative, expressed	UID601	1
LOC_Os03g28300.2;LOC_Os03g28300.1	28925000	23695000	21711000	12029000	13455000	11829000	S	2	___1	1	0.000584913	118.71	54	118.71	0.082085	412	412;412	LOC_Os03g28300.2	LOC_Os03g28300.2	VSHSASHNKTEMHKRSLDFPTPSRCHDDTYN	S(1)LDFPTPSR	LOC_Os03g28300.2 LOC_Os03g28300.2|13103.m03302|protein protein kinase domain containing protein, expressed;LOC_Os03g28300.1 LOC_Os03g28300.1|13103.m03303|protein protein kinase domain containing protein, expressed	UID602	1
LOC_Os03g28300.2;LOC_Os03g28300.1	0	0	0	0	0	0	S	3	___1	0.666498	1.62803e-05	43.198	35.301	43.198	-0.2647	533	533;533	LOC_Os03g28300.2	LOC_Os03g28300.2	RSVGADRISPQIRTPSQESKDNVAPFIEESE	T(0.666)PS(0.666)QES(0.667)KDNVAPFIEESEACETK	LOC_Os03g28300.2 LOC_Os03g28300.2|13103.m03302|protein protein kinase domain containing protein, expressed;LOC_Os03g28300.1 LOC_Os03g28300.1|13103.m03303|protein protein kinase domain containing protein, expressed	UID603
LOC_Os03g28300.2;LOC_Os03g28300.1	0	0	0	0	0	0	S	3	___1	0.666506	1.62803e-05	43.198	35.301	43.198	-0.2647	536	536;536	LOC_Os03g28300.2	LOC_Os03g28300.2	GADRISPQIRTPSQESKDNVAPFIEESEACE	T(0.666)PS(0.666)QES(0.667)KDNVAPFIEESEACETK	LOC_Os03g28300.2 LOC_Os03g28300.2|13103.m03302|protein protein kinase domain containing protein, expressed;LOC_Os03g28300.1 LOC_Os03g28300.1|13103.m03303|protein protein kinase domain containing protein, expressed	UID604
LOC_Os03g28330.5;LOC_Os03g28330.4;LOC_Os03g28330.3;LOC_Os03g28330.2;LOC_Os03g28330.1	6578000	8282600	0	0	0	0	S	3	___1	1	0.000104143	67.275	35.678	67.275	0.30777	11	11;11;11;11;11	LOC_Os03g28330.5	LOC_Os03g28330.5	_____MGEAAGDRVLSRLHSVRERIGDSLSA	VLS(1)RLHS(1)VRER	LOC_Os03g28330.5 LOC_Os03g28330.5|13103.m03309|protein sucrose synthase, putative, expressed;LOC_Os03g28330.4 LOC_Os03g28330.4|13103.m03307|protein sucrose synthase, putative, expressed;LOC_Os03g28330.3 LOC_Os03g28330.3|13103.m03306|protein sucrose synthas	UID605	1;2
LOC_Os03g28330.5;LOC_Os03g28330.4;LOC_Os03g28330.3;LOC_Os03g28330.2;LOC_Os03g28330.1	11794000	8663500	6935000	0	32360000	0	S	3	___1	1	0.000316046	90.64	7.4343	67.275	0.30777	15	15;15;15;15;15	LOC_Os03g28330.5	LOC_Os03g28330.5	_MGEAAGDRVLSRLHSVRERIGDSLSAHPNE	VLS(1)RLHS(1)VRER	LOC_Os03g28330.5 LOC_Os03g28330.5|13103.m03309|protein sucrose synthase, putative, expressed;LOC_Os03g28330.4 LOC_Os03g28330.4|13103.m03307|protein sucrose synthase, putative, expressed;LOC_Os03g28330.3 LOC_Os03g28330.3|13103.m03306|protein sucrose synthas	UID606	1;2
LOC_Os03g29970.1	102030000	91368000	85794000	0	42722000	0	S	2	___1	1	0	308.89	281.94	285.95	-0.32024	4	4	LOC_Os03g29970.1	LOC_Os03g29970.1	____________MPDSDNDSGGPSNYAGGEL	PDS(1)DNDS(1)GGPSNYAGGELSSPR	LOC_Os03g29970.1 LOC_Os03g29970.1|13103.m03433|protein histone-like transcription factor and archaeal histone, putative, expressed	UID607	1;2;3
LOC_Os03g29970.1	0	0	0	36566000	0	40021000	S	2	___1	1	0	308.89	281.94	308.45	-0.43123	8	8	LOC_Os03g29970.1	LOC_Os03g29970.1	________MPDSDNDSGGPSNYAGGELSSPR	PDS(1)DNDS(1)GGPSNYAGGELSSPR	LOC_Os03g29970.1 LOC_Os03g29970.1|13103.m03433|protein histone-like transcription factor and archaeal histone, putative, expressed	UID608	1;2;3
LOC_Os03g29970.1	0	0	0	0	0	0	S	2	___1	0.977462	1.06432e-15	87.772	82.049	63.184	0.39619	12	12	LOC_Os03g29970.1	LOC_Os03g29970.1	____MPDSDNDSGGPSNYAGGELSSPREQDR	PDS(0.978)DNDS(0.978)GGPS(0.977)NY(0.067)AGGELSSPR	LOC_Os03g29970.1 LOC_Os03g29970.1|13103.m03433|protein histone-like transcription factor and archaeal histone, putative, expressed	UID609	2;3
LOC_Os03g29970.1	0	0	0	0	0	0	S	3	___1	0.60385	9.52328e-53	116.36	113.47	116.36	-0.38536	20	20	LOC_Os03g29970.1	LOC_Os03g29970.1	DNDSGGPSNYAGGELSSPREQDRFLPIANVS	PDS(1)DNDS(1)GGPSNYAGGELS(0.604)S(0.396)PREQDR	LOC_Os03g29970.1 LOC_Os03g29970.1|13103.m03433|protein histone-like transcription factor and archaeal histone, putative, expressed	UID610	2;3
LOC_Os03g29970.1	0	0	0	0	0	0	S	2	___1	0.854022	3.48418e-25	95.48	89.756	95.48	0.17272	21	21	LOC_Os03g29970.1	LOC_Os03g29970.1	NDSGGPSNYAGGELSSPREQDRFLPIANVSR	PDS(0.999)DNDS(0.982)GGPS(0.019)NYAGGELS(0.146)S(0.854)PR	LOC_Os03g29970.1 LOC_Os03g29970.1|13103.m03433|protein histone-like transcription factor and archaeal histone, putative, expressed	UID611	3
LOC_Os03g30570.2;LOC_Os03g30570.1;LOC_Os07g41160.2;LOC_Os07g41160.1	0	0	0	0	0	0	S	3	___1	0.353138	0.000308795	70.412	53.193	70.412	0.53704	90	90;90;96;96	LOC_Os03g30570.2	LOC_Os03g30570.2	DGDPSPAAPLPLLRTSSLPTETEEERWRRRE	T(0.353)S(0.353)S(0.293)LPT(0.001)ETEEERWR	LOC_Os03g30570.2 LOC_Os03g30570.2|13103.m03497|protein protein of unknown function DUF1675 domain containing protein, expressed;LOC_Os03g30570.1 LOC_Os03g30570.1|13103.m03496|protein protein of unknown function DUF1675 domain containing protein, expressed;	UID612
LOC_Os03g30570.2;LOC_Os03g30570.1;LOC_Os07g41160.2;LOC_Os07g41160.1	0	0	0	0	0	0	S	3	___1	0.332911	0.00167086	44.601	29.831	44.601	0.84356	91	91;91;97;97	LOC_Os03g30570.2	LOC_Os03g30570.2	GDPSPAAPLPLLRTSSLPTETEEERWRRREM	T(0.333)S(0.333)S(0.333)LPT(0.001)ETEEERWR	LOC_Os03g30570.2 LOC_Os03g30570.2|13103.m03497|protein protein of unknown function DUF1675 domain containing protein, expressed;LOC_Os03g30570.1 LOC_Os03g30570.1|13103.m03496|protein protein of unknown function DUF1675 domain containing protein, expressed;	UID613
LOC_Os03g30790.1	3658300	2115100	1804600	1321300	0	1142200	S	2	___1	0.988851	7.50092e-05	65.395	53.548	65.395	0.17845	2	2	LOC_Os03g30790.1	LOC_Os03g30790.1	______________MSDGSVESPSLHRTPPP	S(0.989)DGS(0.011)VESPSLHR	LOC_Os03g30790.1 LOC_Os03g30790.1|13103.m03520|protein erlin-2 precursor, putative, expressed	UID614	1
LOC_Os03g31750.2;LOC_Os05g33570.2;LOC_Os03g31750.1;LOC_Os03g31750.3;LOC_Os05g33570.1	3107600	4115500	3385500	11924000	0	8612400	S	3	___1	0.5	0.000839444	58.676	38.915	55.401	-0.092408	309	309;463;468;473;528	LOC_Os03g31750.2	LOC_Os03g31750.2	MNAAAGILTARGGMTSHAAVVARGWGKCCVA	GGMT(0.5)S(0.5)HAAVVAR	LOC_Os03g31750.2 LOC_Os03g31750.2|13103.m03630|protein pyruvate, phosphate dikinase, chloroplast precursor, putative, expressed;LOC_Os05g33570.2 LOC_Os05g33570.2|13105.m03476|protein pyruvate, phosphate dikinase, chloroplast precursor, putative, expressed;	UID615	1
LOC_Os03g34300.2;LOC_Os03g34300.1	0	0	0	0	0	0	S	2	___1	0.363781	0.000292424	66.387	47.791	66.387	0.92351	304	304;304	LOC_Os03g34300.2	LOC_Os03g34300.2	LTTVLSVVYSAVRAGSSTTFLSPPSSPRSAM	AGS(0.364)S(0.364)T(0.125)T(0.147)FLS(0.002)PPS(0.549)S(0.45)PR	LOC_Os03g34300.2 LOC_Os03g34300.2|13103.m03881|protein TMS membrane protein/tumour differentially expressed protein, putative, expressed;LOC_Os03g34300.1 LOC_Os03g34300.1|13103.m03880|protein TMS membrane protein/tumour differentially expressed protein, pu	UID616
LOC_Os03g34300.2;LOC_Os03g34300.1	0	0	0	0	0	0	S	2	___1	0.527919	0.000147419	66.387	47.791	59.673	0.76539	305	305;305	LOC_Os03g34300.2	LOC_Os03g34300.2	TTVLSVVYSAVRAGSSTTFLSPPSSPRSAML	AGS(0.083)S(0.528)T(0.143)T(0.173)FLS(0.074)PPS(0.547)S(0.452)PR	LOC_Os03g34300.2 LOC_Os03g34300.2|13103.m03881|protein TMS membrane protein/tumour differentially expressed protein, putative, expressed;LOC_Os03g34300.1 LOC_Os03g34300.1|13103.m03880|protein TMS membrane protein/tumour differentially expressed protein, pu	UID617	2
LOC_Os03g34300.2;LOC_Os03g34300.1	0	0	0	0	0	0	S	2	___1	0.738083	0.000713113	45.864	20.928	45.864	1.2676	310	310;310	LOC_Os03g34300.2	LOC_Os03g34300.2	VVYSAVRAGSSTTFLSPPSSPRSAMLLTGWT	AGS(0.074)S(0.082)T(0.091)T(0.019)FLS(0.738)PPS(0.527)S(0.469)PR	LOC_Os03g34300.2 LOC_Os03g34300.2|13103.m03881|protein TMS membrane protein/tumour differentially expressed protein, putative, expressed;LOC_Os03g34300.1 LOC_Os03g34300.1|13103.m03880|protein TMS membrane protein/tumour differentially expressed protein, pu	UID618	2
LOC_Os03g34300.2;LOC_Os03g34300.1	0	0	0	0	0	0	S	2	___1	0.549239	0.000147419	66.387	47.791	66.387	0.92351	313	313;313	LOC_Os03g34300.2	LOC_Os03g34300.2	SAVRAGSSTTFLSPPSSPRSAMLLTGWTSAA	AGS(0.364)S(0.364)T(0.125)T(0.147)FLS(0.002)PPS(0.549)S(0.45)PR	LOC_Os03g34300.2 LOC_Os03g34300.2|13103.m03881|protein TMS membrane protein/tumour differentially expressed protein, putative, expressed;LOC_Os03g34300.1 LOC_Os03g34300.1|13103.m03880|protein TMS membrane protein/tumour differentially expressed protein, pu	UID619	2
LOC_Os03g34300.2;LOC_Os03g34300.1	0	0	0	0	0	0	S	2	___1	0.766114	0.000218986	62.237	37.301	62.237	0.89648	314	314;314	LOC_Os03g34300.2	LOC_Os03g34300.2	AVRAGSSTTFLSPPSSPRSAMLLTGWTSAAS	AGS(0.084)S(0.468)T(0.183)T(0.229)FLS(0.039)PPS(0.231)S(0.766)PR	LOC_Os03g34300.2 LOC_Os03g34300.2|13103.m03881|protein TMS membrane protein/tumour differentially expressed protein, putative, expressed;LOC_Os03g34300.1 LOC_Os03g34300.1|13103.m03880|protein TMS membrane protein/tumour differentially expressed protein, pu	UID620	2
LOC_Os03g39610.1	8256300	7882600	6582000	3153900	2342700	2409900	S	2	___1	0.999847	1.10521e-09	88.087	79.155	88.087	-0.31314	41	41	LOC_Os03g39610.1	LOC_Os03g39610.1	VGDSGGRITMRRTVKSAPQSIWYGPDRPKYL	S(1)APQSIWYGPDRPK	LOC_Os03g39610.1 LOC_Os03g39610.1|13103.m04295|protein chlorophyll A-B binding protein, putative, expressed	UID621	1
LOC_Os03g40010.1	0	0	0	0	0	0	S	3	___1	0.734193	1.71067e-11	46.714	44.968	46.714	-0.68763	504	504	LOC_Os03g40010.1	LOC_Os03g40010.1	EYDTDEDEDDADPMKSDSEEDDYDSEKEKAK	ALEY(0.734)DT(0.503)DEDEDDADPMKS(0.734)DS(0.03)EEDDYDS(0.998)EKEK	LOC_Os03g40010.1 LOC_Os03g40010.1|13103.m04335|protein DEK C terminal domain containing protein, expressed	UID622	3
LOC_Os03g40010.1	0	0	0	0	0	0	S	4	___1	0.795658	3.65421e-33	86.936	84.571	64.668	0.20623	506	506	LOC_Os03g40010.1	LOC_Os03g40010.1	DTDEDEDDADPMKSDSEEDDYDSEKEKAKKN	ALEY(0.741)DT(0.254)DEDEDDADPMKS(0.05)DS(0.796)EEDDYDS(0.159)EKEK	LOC_Os03g40010.1 LOC_Os03g40010.1|13103.m04335|protein DEK C terminal domain containing protein, expressed	UID623	2
LOC_Os03g40010.1	0	0	0	0	0	0	S	3	___1	0.99997	1.22731e-32	84.903	81.62	79.018	1.3594	513	513	LOC_Os03g40010.1	LOC_Os03g40010.1	DADPMKSDSEEDDYDSEKEKAKKNSSDAKDT	ALEY(0.848)DT(0.151)DEDEDDADPMKS(0.001)DSEEDDYDS(1)EKEK	LOC_Os03g40010.1 LOC_Os03g40010.1|13103.m04335|protein DEK C terminal domain containing protein, expressed	UID624	2;3
LOC_Os03g40010.1	12031000	0	0	0	0	0	S	4	___1	0.556626	1.45e-06	50.492	39.503	50.492	0.00034149	446	446	LOC_Os03g40010.1	LOC_Os03g40010.1	AKLLDFIAEPHAMADSGHSDDQGSNSRKRKR	LLDFIAEPHAMADS(0.557)GHS(0.438)DDQGS(0.002)NS(0.003)R	LOC_Os03g40010.1 LOC_Os03g40010.1|13103.m04335|protein DEK C terminal domain containing protein, expressed	UID625	1
LOC_Os03g40010.1	38627000	36271000	38697000	0	2075000	2892100	S	4	___1	0.978122	8.03014e-31	100.06	92.945	70.632	-0.47731	449	449	LOC_Os03g40010.1	LOC_Os03g40010.1	LDFIAEPHAMADSGHSDDQGSNSRKRKRGST	LLDFIAEPHAMADS(0.021)GHS(0.978)DDQGS(0.001)NSR	LOC_Os03g40010.1 LOC_Os03g40010.1|13103.m04335|protein DEK C terminal domain containing protein, expressed	UID626	1
LOC_Os03g40550.1	65229000	0	54008000	0	14344000	11152000	S	3	___1	0.882598	3.78188e-21	79.762	71.865	48.389	0.77404	159	159	LOC_Os03g40550.1	LOC_Os03g40550.1	PKKRGRRKVKTVEELSDNEGEDLGEDLVPSN	T(0.117)VEELS(0.883)DNEGEDLGEDLVPSNDRQEK	LOC_Os03g40550.1 LOC_Os03g40550.1|13103.m04385|protein kinase, pfkB family, putative, expressed	UID627	1
LOC_Os03g43760.1	52544000	69003000	46035000	0	0	0	S	2	___1	0.997322	1.52664e-36	158.4	137.17	51.927	-0.65287	18	18	LOC_Os03g43760.1	LOC_Os03g43760.1	SSTSDIPEGREKLKRSGSLGSSDTAYVRADK	S(0.997)GS(0.997)LGS(0.004)S(0.001)DTAYVR	LOC_Os03g43760.1 LOC_Os03g43760.1|13103.m04705|protein protein kinase domain containing protein, expressed	UID628	1;2
LOC_Os03g43760.1	68217000	58986000	0	49623000	39573000	40548000	S	2	___1	0.997439	1.58478e-27	147.24	130.01	59.426	-0.83485	20	20	LOC_Os03g43760.1	LOC_Os03g43760.1	TSDIPEGREKLKRSGSLGSSDTAYVRADKID	S(0.997)GS(0.997)LGS(0.003)S(0.003)DTAYVR	LOC_Os03g43760.1 LOC_Os03g43760.1|13103.m04705|protein protein kinase domain containing protein, expressed	UID629	1;2
LOC_Os03g44310.1	0	0	0	0	0	0	S	3	___1	0.999974	6.42518e-47	107.52	104.76	107.52	-1.243	98	98	LOC_Os03g44310.1	LOC_Os03g44310.1	VMIPPPRHADHLAPGSPSPAASPSELGDDES	HADHLAPGS(1)PS(1)PAAS(0.984)PS(0.016)ELGDDESWSR	LOC_Os03g44310.1 LOC_Os03g44310.1|13103.m04769|protein initiation factor 2 subunit family domain containing protein, expressed	UID630	2;3
LOC_Os03g44310.1	0	0	0	0	0	0	S	3	___1	0.999973	6.42518e-47	107.52	104.76	107.52	-1.243	100	100	LOC_Os03g44310.1	LOC_Os03g44310.1	IPPPRHADHLAPGSPSPAASPSELGDDESWS	HADHLAPGS(1)PS(1)PAAS(0.984)PS(0.016)ELGDDESWSR	LOC_Os03g44310.1 LOC_Os03g44310.1|13103.m04769|protein initiation factor 2 subunit family domain containing protein, expressed	UID631	2;3
LOC_Os03g44310.1	0	0	0	0	0	0	S	3	___1	0.984192	6.42518e-47	107.52	104.76	107.52	-1.243	104	104	LOC_Os03g44310.1	LOC_Os03g44310.1	RHADHLAPGSPSPAASPSELGDDESWSRAPS	HADHLAPGS(1)PS(1)PAAS(0.984)PS(0.016)ELGDDESWSR	LOC_Os03g44310.1 LOC_Os03g44310.1|13103.m04769|protein initiation factor 2 subunit family domain containing protein, expressed	UID632	2;3
LOC_Os03g44500.1;LOC_Os12g42310.1	36392000	18415000	27551000	0	0	0	S	2	___1	0.999966	0.0022316	61.65	42.919	61.65	-1.0388	643	643;649	LOC_Os03g44500.1	LOC_Os03g44500.1	PENATAARKLLDRQMSINSVPKKVIASLLKP	QMS(1)INSVPK	LOC_Os03g44500.1 LOC_Os03g44500.1|13103.m04788|protein serine/threonine protein phosphatase, putative, expressed;LOC_Os12g42310.1 LOC_Os12g42310.1|13112.m04444|protein serine/threonine-protein phosphatase BSL2, putative, expressed	UID633	1
LOC_Os03g44800.1	0	0	0	0	0	0	S	2	___1	1	3.68496e-05	60.317	52.42	40.179	0.33986	295	295	LOC_Os03g44800.1	LOC_Os03g44800.1	DEALPEGTVQERNQCSDDDDELPESPAARNG	NQCS(1)DDDDELPES(1)PAAR	LOC_Os03g44800.1 LOC_Os03g44800.1|13103.m04826|protein DUF593 domain containing protein, expressed	UID634	2
LOC_Os03g44800.1	0	0	0	0	0	0	S	2	___1	1	3.68496e-05	60.317	52.42	40.179	0.33986	304	304	LOC_Os03g44800.1	LOC_Os03g44800.1	QERNQCSDDDDELPESPAARNGSEEEGSDSD	NQCS(1)DDDDELPES(1)PAAR	LOC_Os03g44800.1 LOC_Os03g44800.1|13103.m04826|protein DUF593 domain containing protein, expressed	UID635	2
LOC_Os03g45280.1	0	0	0	0	0	0	S	3	___1	0.913109	0	348.24	324.76	111.66	-1.5193	85	85	LOC_Os03g45280.1	LOC_Os03g45280.1	KEKKHGEEGHHHDGHSSSSSDSD________	HGEEGHHHDGHS(0.913)S(0.016)S(0.001)S(0.035)S(0.035)DS(0.001)D	LOC_Os03g45280.1 LOC_Os03g45280.1|13103.m04876|protein dehydrin, putative, expressed	UID636	1;2;3
LOC_Os03g45280.1	1285799936	0	0	0	1170599936	0	S	4	___1	0.838935	0	348.24	324.76	93.269	-1.5208	86	86	LOC_Os03g45280.1	LOC_Os03g45280.1	EKKHGEEGHHHDGHSSSSSDSD_________	HGEEGHHHDGHS(0.111)S(0.839)S(0.019)S(0.019)S(0.012)DS(0.001)D	LOC_Os03g45280.1 LOC_Os03g45280.1|13103.m04876|protein dehydrin, putative, expressed	UID637	1;2;3
LOC_Os03g45280.1	0	0	0	0	0	0	S	2	___1	0.851385	0	266.97	248.34	157.97	-0.14113	87	87	LOC_Os03g45280.1	LOC_Os03g45280.1	KKHGEEGHHHDGHSSSSSDSD__________	HGEEGHHHDGHS(0.033)S(0.015)S(0.851)S(0.212)S(0.877)DS(0.011)D	LOC_Os03g45280.1 LOC_Os03g45280.1|13103.m04876|protein dehydrin, putative, expressed	UID638	2;3
LOC_Os03g45280.1	0	0	0	0	0	0	S	3	___1	0.594299	1.22352e-77	172.27	155.74	71.08	0.65088	88	88	LOC_Os03g45280.1	LOC_Os03g45280.1	KHGEEGHHHDGHSSSSSDSD___________	HGEEGHHHDGHS(0.594)S(0.594)S(0.594)S(0.594)S(0.594)DS(0.029)D	LOC_Os03g45280.1 LOC_Os03g45280.1|13103.m04876|protein dehydrin, putative, expressed	UID639	2;3
LOC_Os03g45280.1	0	0	0	0	0	96906000	S	3	___1	0.916282	0	258.6	245.17	123.72	-0.017054	89	89	LOC_Os03g45280.1	LOC_Os03g45280.1	HGEEGHHHDGHSSSSSDSD____________	HGEEGHHHDGHS(0.06)S(0.462)S(0.466)S(0.05)S(0.916)DS(0.045)D	LOC_Os03g45280.1 LOC_Os03g45280.1|13103.m04876|protein dehydrin, putative, expressed	UID640	1;2;3
LOC_Os03g45280.1	0	0	0	0	0	0	S	2	___1	0.575883	2.89103e-93	183	170.02	83.53	-2.3916	91	91	LOC_Os03g45280.1	LOC_Os03g45280.1	EEGHHHDGHSSSSSDSD______________	KHGEEGHHHDGHS(0.485)S(0.485)S(0.485)S(0.485)S(0.485)DS(0.576)D	LOC_Os03g45280.1 LOC_Os03g45280.1|13103.m04876|protein dehydrin, putative, expressed	UID641	2;3
LOC_Os03g45340.1	6979000	5497200	5614800	1780000	1703700	1755000	S	2	___1	0.981398	9.12573e-06	77.912	53.057	66.533	2.294	157	157	LOC_Os03g45340.1	LOC_Os03g45340.1	RRAPAPAPAPLTPALSQRFLAERRPAPVPEP	APAPAPAPLT(0.019)PALS(0.981)QR	LOC_Os03g45340.1 LOC_Os03g45340.1|13103.m04884|protein hsp20/alpha crystallin family protein, putative, expressed	UID642	1
LOC_Os03g45340.1	0	0	0	0	0	0	S	3	___1	0.41276	3.98321e-08	47.719	41.355	46.956	1.0784	100	100	LOC_Os03g45340.1	LOC_Os03g45340.1	FENEALTITLPKKTPSPLTPSPTPSPVTPPP	KT(0.413)PS(0.413)PLT(0.413)PS(0.69)PT(0.69)PS(0.69)PVT(0.69)PPPQQPPQPEPR	LOC_Os03g45340.1 LOC_Os03g45340.1|13103.m04884|protein hsp20/alpha crystallin family protein, putative, expressed	UID643
LOC_Os03g45340.1	0	0	0	0	0	0	S	3	___1	0.69043	1.93751e-10	54.05	48.02	46.956	1.0784	105	105	LOC_Os03g45340.1	LOC_Os03g45340.1	LTITLPKKTPSPLTPSPTPSPVTPPPQQPPQ	KT(0.413)PS(0.413)PLT(0.413)PS(0.69)PT(0.69)PS(0.69)PVT(0.69)PPPQQPPQPEPR	LOC_Os03g45340.1 LOC_Os03g45340.1|13103.m04884|protein hsp20/alpha crystallin family protein, putative, expressed	UID644	4
LOC_Os03g45340.1	0	0	0	0	0	0	S	3	___1	0.69043	1.93751e-10	54.05	48.02	46.956	1.0784	109	109	LOC_Os03g45340.1	LOC_Os03g45340.1	LPKKTPSPLTPSPTPSPVTPPPQQPPQPEPR	KT(0.413)PS(0.413)PLT(0.413)PS(0.69)PT(0.69)PS(0.69)PVT(0.69)PPPQQPPQPEPR	LOC_Os03g45340.1 LOC_Os03g45340.1|13103.m04884|protein hsp20/alpha crystallin family protein, putative, expressed	UID645	4
LOC_Os03g46480.2;LOC_Os03g46480.1	55886000	77857000	24768000	0	25615000	34030000	S	2	___1	0.833391	1.12896e-06	50.938	41.888	49.528	0.17054	225	225;242	LOC_Os03g46480.2	LOC_Os03g46480.2	ASGDADEDAEPEQPSSPSVKKAEEKGIVVVY	S(0.001)AAEAS(0.007)GDADEDAEPEQPS(0.027)S(0.833)PS(0.132)VK	LOC_Os03g46480.2 LOC_Os03g46480.2|13103.m05005|protein ranBP1 domain containing protein, expressed;LOC_Os03g46480.1 LOC_Os03g46480.1|13103.m05004|protein ranBP1 domain containing protein, expressed	UID646	1
LOC_Os03g46920.1	0	0	0	0	0	0	S	2	___1	0.993179	2.05027e-09	89.629	79.348	80.469	0.85178	656	656	LOC_Os03g46920.1	LOC_Os03g46920.1	EAPADQAEPVVEKTLSGSGSSEGHLRVKGSQ	T(0.342)LS(0.993)GS(0.664)GS(0.168)S(0.833)EGHLR	LOC_Os03g46920.1 LOC_Os03g46920.1|13103.m05052|protein expressed protein	UID647	2;3
LOC_Os03g46920.1	0	0	0	0	0	0	S	2	___1	0.999175	2.05027e-09	89.629	79.348	67.997	1.211	658	658	LOC_Os03g46920.1	LOC_Os03g46920.1	PADQAEPVVEKTLSGSGSSEGHLRVKGSQLQ	T(0.017)LS(0.983)GS(0.999)GS(0.858)S(0.142)EGHLR	LOC_Os03g46920.1 LOC_Os03g46920.1|13103.m05052|protein expressed protein	UID648	3
LOC_Os03g46920.1	0	0	0	0	0	0	S	2	___1	0.90726	2.05027e-09	89.629	79.348	76.073	1.4104	660	660	LOC_Os03g46920.1	LOC_Os03g46920.1	DQAEPVVEKTLSGSGSSEGHLRVKGSQLQTP	T(0.025)LS(0.987)GS(0.987)GS(0.907)S(0.093)EGHLR	LOC_Os03g46920.1 LOC_Os03g46920.1|13103.m05052|protein expressed protein	UID649	2;3
LOC_Os03g46920.1	0	0	0	0	0	0	S	2	___1	0.872467	9.2106e-08	84.365	77.163	44.511	-0.27506	661	661	LOC_Os03g46920.1	LOC_Os03g46920.1	QAEPVVEKTLSGSGSSEGHLRVKGSQLQTPP	T(0.054)LS(0.842)GS(0.616)GS(0.616)S(0.872)EGHLR	LOC_Os03g46920.1 LOC_Os03g46920.1|13103.m05052|protein expressed protein	UID650	3
LOC_Os03g46920.1	8029300	0	2689500	0	2442800	3494300	S	3	___1	0.499978	0.000753585	41.554	31.358	41.554	1.7422	670	670	LOC_Os03g46920.1	LOC_Os03g46920.1	LSGSGSSEGHLRVKGSQLQTPPVADETERFG	VKGS(0.5)QLQT(0.5)PPVADETER	LOC_Os03g46920.1 LOC_Os03g46920.1|13103.m05052|protein expressed protein	UID651	1
LOC_Os03g47740.3;LOC_Os03g47740.2;LOC_Os03g47740.1	14580000	25712000	24149000	15682000	17697000	15442000	S	2	___1	0.983864	2.52197e-17	146.16	118.68	122.7	-0.32826	7	7;7;7	LOC_Os03g47740.3	LOC_Os03g47740.3	_________MATYYSSPGNERDSQAMYPADS	ATY(0.001)Y(0.002)S(0.013)S(0.984)PGNER	LOC_Os03g47740.3 LOC_Os03g47740.3|13103.m05144|protein homeodomain protein, putative, expressed;LOC_Os03g47740.2 LOC_Os03g47740.2|13103.m05142|protein homeodomain protein, putative, expressed;LOC_Os03g47740.1 LOC_Os03g47740.1|13103.m05143|protein homeodoma	UID652	1
LOC_Os03g47930.1	23664000	2849800	0	0	34960000	0	S	2	___1	0.927964	0.00351917	50.805	36.135	50.805	0.81535	148	148	LOC_Os03g47930.1	LOC_Os03g47930.1	AVHSPVSTTNLSKSQSFDSPTEKELTIDDIE	S(0.056)QS(0.928)FDS(0.015)PT(0.001)EK	LOC_Os03g47930.1 LOC_Os03g47930.1|13103.m05168|protein expressed protein	UID653	1
LOC_Os03g48140.1	11198000	12167000	5108300	0	4149900	3844300	S	2	___1	0.853712	0.000269296	58.674	34.471	58.674	1.1477	1100	1100	LOC_Os03g48140.1	LOC_Os03g48140.1	MESENKVLRQQAVAISPTAKSLAAYPKSPFQ	QQAVAIS(0.854)PT(0.146)AK	LOC_Os03g48140.1 LOC_Os03g48140.1|13103.m05194|protein myosin, putative, expressed	UID654	1
LOC_Os03g48300.3;LOC_Os03g48300.1	0	0	6634600	0	247040	0	S	2	___1	0.998668	0.000245435	63.128	43.119	63.128	1.1397	350	350;350	LOC_Os03g48300.3	LOC_Os03g48300.3	SNEPVQPTEGLTRQGSGIIGTFGQSEELRSV	QGS(0.999)GIIGT(0.001)FGQSEELR	LOC_Os03g48300.3 LOC_Os03g48300.3|13103.m05210|protein histidine acid phosphatase, putative, expressed;LOC_Os03g48300.1 LOC_Os03g48300.1|13103.m05208|protein histidine acid phosphatase, putative, expressed	UID655	1
LOC_Os03g48300.3;LOC_Os03g48300.1	0	0	0	0	15388000	0	S	3	___1	0.539312	0.000284798	49.577	42.686	46.953	0.67775	429	429;429	LOC_Os03g48300.3	LOC_Os03g48300.3	QDLLDATRQLVPPTRSGRESDSDAEDLEHIE	S(0.539)GRES(0.422)DS(0.039)DAEDLEHIEK	LOC_Os03g48300.3 LOC_Os03g48300.3|13103.m05210|protein histidine acid phosphatase, putative, expressed;LOC_Os03g48300.1 LOC_Os03g48300.1|13103.m05208|protein histidine acid phosphatase, putative, expressed	UID656	1;2
LOC_Os03g48300.3;LOC_Os03g48300.1	12027000	0	0	0	0	0	S	3	___1	0.59593	9.92131e-05	56.488	46.83	56.488	0.10864	433	433;433	LOC_Os03g48300.3	LOC_Os03g48300.3	DATRQLVPPTRSGRESDSDAEDLEHIEKLRQ	S(0.216)GRES(0.596)DS(0.188)DAEDLEHIEK	LOC_Os03g48300.3 LOC_Os03g48300.3|13103.m05210|protein histidine acid phosphatase, putative, expressed;LOC_Os03g48300.1 LOC_Os03g48300.1|13103.m05208|protein histidine acid phosphatase, putative, expressed	UID657	1
LOC_Os03g48300.3;LOC_Os03g48300.1	24425000	15288000	10268000	0	0	0	S	3	___1	0.990148	2.57116e-14	90.308	82.121	49.577	0.60145	435	435;435	LOC_Os03g48300.3	LOC_Os03g48300.3	TRQLVPPTRSGRESDSDAEDLEHIEKLRQVK	S(0.532)GRES(0.478)DS(0.99)DAEDLEHIEK	LOC_Os03g48300.3 LOC_Os03g48300.3|13103.m05210|protein histidine acid phosphatase, putative, expressed;LOC_Os03g48300.1 LOC_Os03g48300.1|13103.m05208|protein histidine acid phosphatase, putative, expressed	UID658	1;2
LOC_Os03g48930.1	165090000	151710000	141450000	65315000	63609000	60597000	S	2	___1	0.999227	2.33779e-102	179.09	159.05	76.768	-0.18069	198	198	LOC_Os03g48930.1	LOC_Os03g48930.1	DKEGAREYARRAYTDSPPEAATSEAATVAA_	RAY(0.004)T(0.996)DS(0.999)PPEAATSEAATVAA	LOC_Os03g48930.1 LOC_Os03g48930.1|13103.m05287|protein peptidase, T1 family, putative, expressed	UID659	1;2
LOC_Os03g49170.3;LOC_Os03g49170.1	0	0	0	0	0	0	S	2	___1	0.40267	0.0309167	54.787	34.128	54.787	0.075857	661	661;676	LOC_Os03g49170.3	LOC_Os03g49170.3	PDWGVNGEELGKLRRSSSFELRSGGDDPDLS	S(0.403)S(0.403)S(0.195)FELR	LOC_Os03g49170.3 LOC_Os03g49170.3|13103.m05322|protein zinc finger family protein, putative, expressed;LOC_Os03g49170.1 LOC_Os03g49170.1|13103.m05320|protein zinc finger family protein, putative, expressed	UID660
LOC_Os03g49170.3;LOC_Os03g49170.1	0	0	0	0	0	0	S	2	___1	0.40267	0.0309167	54.787	34.128	54.787	0.075857	662	662;677	LOC_Os03g49170.3	LOC_Os03g49170.3	DWGVNGEELGKLRRSSSFELRSGGDDPDLSW	S(0.403)S(0.403)S(0.195)FELR	LOC_Os03g49170.3 LOC_Os03g49170.3|13103.m05322|protein zinc finger family protein, putative, expressed;LOC_Os03g49170.1 LOC_Os03g49170.1|13103.m05320|protein zinc finger family protein, putative, expressed	UID661
LOC_Os03g49630.2;LOC_Os03g49630.1	36887000	0	0	30980000	0	23798000	S	3	___1	0.983948	1.27781e-08	65.423	61.546	65.423	-0.80855	228	228;228	LOC_Os03g49630.2	LOC_Os03g49630.2	VFGAENDQQCETHYDSDEAESKLSALEPEDS	VFGAENDQQCETHYDS(0.984)DEAES(0.016)K	LOC_Os03g49630.2 LOC_Os03g49630.2|13103.m05394|protein expressed protein;LOC_Os03g49630.1 LOC_Os03g49630.1|13103.m05393|protein expressed protein	UID662	1
LOC_Os03g49640.2;LOC_Os03g49640.1	2870400	3701600	0	0	1950000	0	S	2	___1	0.5	0.00220141	45.973	32.067	45.973	-1.3621	108	108;108	LOC_Os03g49640.2	LOC_Os03g49640.2	SLDLAVGGGGTDIRISGSVEGEVDELCRSLG	IS(0.5)GS(0.5)VEGEVDELCR	LOC_Os03g49640.2 LOC_Os03g49640.2|13103.m05396|protein STE_MEKK_ste11_MAP3K.14 - STE kinases include homologs to sterile 7, sterile 11 and sterile 20 from yeast, expressed;LOC_Os03g49640.1 LOC_Os03g49640.1|13103.m05395|protein STE_MEKK_ste11_MAP3K.14 - STE	UID663	1
LOC_Os03g49640.2;LOC_Os03g49640.1	2870400	3701600	0	0	1950000	0	S	2	___1	0.5	0.00220141	45.973	32.067	45.973	-1.3621	110	110;110	LOC_Os03g49640.2	LOC_Os03g49640.2	DLAVGGGGTDIRISGSVEGEVDELCRSLGLS	IS(0.5)GS(0.5)VEGEVDELCR	LOC_Os03g49640.2 LOC_Os03g49640.2|13103.m05396|protein STE_MEKK_ste11_MAP3K.14 - STE kinases include homologs to sterile 7, sterile 11 and sterile 20 from yeast, expressed;LOC_Os03g49640.1 LOC_Os03g49640.1|13103.m05395|protein STE_MEKK_ste11_MAP3K.14 - STE	UID664	1
LOC_Os03g49640.2;LOC_Os03g49640.1	8159700	8542100	9293800	2304900	2360600	2269700	S	2	___1	0.99994	0.000875683	51.875	31.448	51.875	-0.40622	93	93;93	LOC_Os03g49640.2	LOC_Os03g49640.2	SSMSADRSLGLRPSRSLDLAVGGGGTDIRIS	S(1)LDLAVGGGGTDIR	LOC_Os03g49640.2 LOC_Os03g49640.2|13103.m05396|protein STE_MEKK_ste11_MAP3K.14 - STE kinases include homologs to sterile 7, sterile 11 and sterile 20 from yeast, expressed;LOC_Os03g49640.1 LOC_Os03g49640.1|13103.m05395|protein STE_MEKK_ste11_MAP3K.14 - STE	UID665	1
LOC_Os03g50120.1	0	0	0	0	0	0	S	3	___1	0.487845	0.000249831	40.349	32.776	40.349	0.35603	419	419	LOC_Os03g50120.1	LOC_Os03g50120.1	WRNTRGADRSRSFDDSFDREDDGSDPDEGER	S(0.024)FDDS(0.488)FDREDDGS(0.488)DPDEGER	LOC_Os03g50120.1 LOC_Os03g50120.1|13103.m05451|protein zinc finger family protein, putative, expressed	UID666
LOC_Os03g50120.1	4880100	0	1919000	0	2045500	1351000	S	2	___1	0.910784	0.000249831	42.789	29.808	42.789	0.99134	427	427	LOC_Os03g50120.1	LOC_Os03g50120.1	RSRSFDDSFDREDDGSDPDEGERRRAKVRTR	S(0.045)FDDS(0.045)FDREDDGS(0.911)DPDEGER	LOC_Os03g50120.1 LOC_Os03g50120.1|13103.m05451|protein zinc finger family protein, putative, expressed	UID667	1
LOC_Os03g50290.3;LOC_Os03g50290.2;LOC_Os03g50290.1	44789000	42402000	37110000	14709000	14748000	14956000	S	2	___1	0.999997	9.15302e-28	140.46	106.07	137.61	-1.4244	2	2;2;2	LOC_Os03g50290.3	LOC_Os03g50290.3	______________MSPAEASREENVYMAKL	MS(1)PAEASREENVYMAK	LOC_Os03g50290.3 LOC_Os03g50290.3|13103.m05469|protein 14-3-3 protein, putative, expressed;LOC_Os03g50290.2 LOC_Os03g50290.2|13103.m05468|protein 14-3-3 protein, putative, expressed;LOC_Os03g50290.1 LOC_Os03g50290.1|13103.m05467|protein 14-3-3 protein, put	UID668	1
LOC_Os03g50390.2;LOC_Os03g50390.1	13408000	12246000	7121100	4625900	0	0	S	2	___1	1	7.44097e-10	73.887	63.277	56.29	2.0687	63	63;637	LOC_Os03g50390.2	LOC_Os03g50390.2	LVESYTQKDLPNAVGSPDVAKVSNSSINEES	DLPNAVGS(1)PDVAK	LOC_Os03g50390.2 LOC_Os03g50390.2|13103.m05480|protein AGC_AGC_other_GWLd.2 - ACG kinases include homologs to PKA, PKG and PKC, expressed;LOC_Os03g50390.1 LOC_Os03g50390.1|13103.m05479|protein AGC_AGC_other_GWLd.2 - ACG kinases include homologs to PKA, PKG	UID669
LOC_Os03g50390.2;LOC_Os03g50390.1	0	0	0	0	0	0	S	3	___1	1	0.00169683	44.998	25.16	44.391	-0.5185	261	261;835	LOC_Os03g50390.2	LOC_Os03g50390.2	DSASTVMDEEDDVVRSLRASPVHPVKDRTSI	S(1)LRAS(1)PVHPVKDR	LOC_Os03g50390.2 LOC_Os03g50390.2|13103.m05480|protein AGC_AGC_other_GWLd.2 - ACG kinases include homologs to PKA, PKG and PKC, expressed;LOC_Os03g50390.1 LOC_Os03g50390.1|13103.m05479|protein AGC_AGC_other_GWLd.2 - ACG kinases include homologs to PKA, PKG	UID670	2
LOC_Os03g50390.2;LOC_Os03g50390.1	0	0	0	0	0	0	S	3	___1	1	0.00169683	44.998	25.16	44.391	-0.5185	265	265;839	LOC_Os03g50390.2	LOC_Os03g50390.2	TVMDEEDDVVRSLRASPVHPVKDRTSIDDFE	S(1)LRAS(1)PVHPVKDR	LOC_Os03g50390.2 LOC_Os03g50390.2|13103.m05480|protein AGC_AGC_other_GWLd.2 - ACG kinases include homologs to PKA, PKG and PKC, expressed;LOC_Os03g50390.1 LOC_Os03g50390.1|13103.m05479|protein AGC_AGC_other_GWLd.2 - ACG kinases include homologs to PKA, PKG	UID671	2
LOC_Os03g50480.1;LOC_Os03g50480.2	131970000	0	136520000	0	0	0	S	3	___1	0.928202	2.35949e-14	77.51	70.064	77.51	-0.33091	124	124;47	LOC_Os03g50480.1	LOC_Os03g50480.1	GADGSKATGAFILTASHNPGGPTEDFGIKYN	ATGAFILT(0.071)AS(0.928)HNPGGPTEDFGIK	LOC_Os03g50480.1 LOC_Os03g50480.1|13103.m05489|protein phosphoglucomutase, putative, expressed;LOC_Os03g50480.2 LOC_Os03g50480.2|13103.m05490|protein phosphoglucomutase, putative, expressed	UID672	1
LOC_Os03g50730.2;LOC_Os03g50730.1	10793000	7821100	8489600	0	0	0	S	3	___1	1	0.00349682	44.807	23.577	44.807	0.20732	170	170;170	LOC_Os03g50730.2	LOC_Os03g50730.2	RPEANGGGKKLEKEDSLDWERYMKENGNVLG	KLEKEDS(1)LDWER	LOC_Os03g50730.2 LOC_Os03g50730.2|13103.m05517|protein transmembrane anterior posterior transformation 1, putative, expressed;LOC_Os03g50730.1 LOC_Os03g50730.1|13103.m05518|protein transmembrane anterior posterior transformation 1, putative, expressed	UID673	1
LOC_Os03g51080.1	0	0	0	0	0	0	S	3	___1	0.589661	2.66904e-07	62.781	46.642	50.271	-0.12626	10	10	LOC_Os03g51080.1	LOC_Os03g51080.1	______MVLSHGVSGSDESVHSTFASRYVRT	VLS(0.022)HGVS(0.49)GS(0.59)DES(0.875)VHS(0.017)T(0.005)FAS(0.002)R	LOC_Os03g51080.1 LOC_Os03g51080.1|13103.m05554|protein glutamate decarboxylase, putative, expressed	UID674	2
LOC_Os03g51080.1	0	0	0	0	0	0	S	3	___1	0.941396	2.66904e-07	62.781	46.642	62.781	-0.84922	13	13	LOC_Os03g51080.1	LOC_Os03g51080.1	___MVLSHGVSGSDESVHSTFASRYVRTSLP	VLS(0.006)HGVS(0.487)GS(0.551)DES(0.941)VHS(0.011)T(0.003)FASR	LOC_Os03g51080.1 LOC_Os03g51080.1|13103.m05554|protein glutamate decarboxylase, putative, expressed	UID675	2
LOC_Os03g51140.1	74211000	106950000	27183000	26841000	27335000	31858000	S	2	___1	0.999999	9.39942e-65	166.9	146.7	166.9	0.64655	399	399	LOC_Os03g51140.1	LOC_Os03g51140.1	FKVAGTSGKAILEGGSDDEGASTEAHGRAII	AILEGGS(1)DDEGASTEAHGR	LOC_Os03g51140.1 LOC_Os03g51140.1|13103.m05559|protein HEAT repeat family protein, putative, expressed	UID676	1
LOC_Os03g51250.1	19070000	18661000	13029000	6958200	6460900	6477900	S	2	___1	0.996876	0.0122436	60.478	22.317	60.478	0.46328	325	325	LOC_Os03g51250.1	LOC_Os03g51250.1	TAAPAAAPEKTSRAGSFSFKSGPPKLELQMG	AGS(0.997)FS(0.003)FK	LOC_Os03g51250.1 LOC_Os03g51250.1|13103.m05574|protein adenylyl cyclase-associated protein, putative, expressed	UID677	1
LOC_Os03g51520.2;LOC_Os03g51520.1	0	0	0	0	0	0	S	3	___1	0.577312	2.33375e-05	45.558	38.981	45.558	1.5626	616	616;616	LOC_Os03g51520.2	LOC_Os03g51520.2	SALGKEEHKKRLPVSSEGDNATDVNGRSSPS	RLPVS(0.18)S(0.577)EGDNAT(0.149)DVNGRS(0.32)S(0.619)PS(0.148)Y(0.007)R	LOC_Os03g51520.2 LOC_Os03g51520.2|13103.m05607|protein fip1 motif family protein, expressed;LOC_Os03g51520.1 LOC_Os03g51520.1|13103.m05606|protein fip1 motif family protein, expressed	UID678	2
LOC_Os03g51520.2;LOC_Os03g51520.1	0	0	0	0	0	0	S	3	___1	0.618669	2.33375e-05	45.558	38.981	45.558	1.5626	629	629;629	LOC_Os03g51520.2	LOC_Os03g51520.2	VSSEGDNATDVNGRSSPSYRTRGSPRGVRSS	RLPVS(0.18)S(0.577)EGDNAT(0.149)DVNGRS(0.32)S(0.619)PS(0.148)Y(0.007)R	LOC_Os03g51520.2 LOC_Os03g51520.2|13103.m05607|protein fip1 motif family protein, expressed;LOC_Os03g51520.1 LOC_Os03g51520.1|13103.m05606|protein fip1 motif family protein, expressed	UID679	2
LOC_Os03g52239.1	0	0	0	0	0	0	S	4	___1	0.517559	1.54477e-18	61.89	55.595	61.89	-0.18266	419	419	LOC_Os03g52239.1	LOC_Os03g52239.1	RGSAPNNPNSSKAAASSSGAAQSPSSASKEP	AAAS(0.518)S(0.488)S(0.488)GAAQS(0.488)PS(0.011)S(0.007)AS(0.001)KEPPQLSPADRFEHQR	LOC_Os03g52239.1 LOC_Os03g52239.1|13103.m05690|protein homeobox domain containing protein, expressed	UID680	2
LOC_Os03g52239.1	0	0	0	0	0	0	S	4	___1	0.488586	1.54477e-18	61.89	55.595	55.783	0.2675	420	420	LOC_Os03g52239.1	LOC_Os03g52239.1	GSAPNNPNSSKAAASSSGAAQSPSSASKEPP	AAAS(0.489)S(0.489)S(0.489)GAAQS(0.489)PS(0.034)S(0.009)AS(0.003)KEPPQLSPADRFEHQR	LOC_Os03g52239.1 LOC_Os03g52239.1|13103.m05690|protein homeobox domain containing protein, expressed	UID681
LOC_Os03g52239.1	0	0	0	0	0	0	S	4	___1	0.488586	1.54477e-18	61.89	55.595	55.783	0.2675	421	421	LOC_Os03g52239.1	LOC_Os03g52239.1	SAPNNPNSSKAAASSSGAAQSPSSASKEPPQ	AAAS(0.489)S(0.489)S(0.489)GAAQS(0.489)PS(0.034)S(0.009)AS(0.003)KEPPQLSPADRFEHQR	LOC_Os03g52239.1 LOC_Os03g52239.1|13103.m05690|protein homeobox domain containing protein, expressed	UID682
LOC_Os03g52239.1	0	0	0	0	0	0	S	4	___1	0.488586	1.54477e-18	61.89	55.595	55.783	0.2675	426	426	LOC_Os03g52239.1	LOC_Os03g52239.1	PNSSKAAASSSGAAQSPSSASKEPPQLSPAD	AAAS(0.489)S(0.489)S(0.489)GAAQS(0.489)PS(0.034)S(0.009)AS(0.003)KEPPQLSPADRFEHQR	LOC_Os03g52239.1 LOC_Os03g52239.1|13103.m05690|protein homeobox domain containing protein, expressed	UID683
LOC_Os03g52239.1;LOC_Os03g52239.3;LOC_Os03g52239.2	0	0	0	0	0	0	S	4	___1	0.477093	6.12273e-11	43.801	41.425	43.801	0.43778	638	638;169;189	LOC_Os03g52239.1	LOC_Os03g52239.1	MIEEMYQQECKELEGSSGAGDDPSGADDTHS	ELEGS(0.477)S(0.477)GAGDDPS(0.013)GADDT(0.013)HS(0.013)PT(0.003)T(0.003)T(0.003)AAAHHQHR	LOC_Os03g52239.1 LOC_Os03g52239.1|13103.m05690|protein homeobox domain containing protein, expressed;LOC_Os03g52239.3 LOC_Os03g52239.3|13103.m05689|protein homeobox domain containing protein, expressed;LOC_Os03g52239.2 LOC_Os03g52239.2|13103.m05691|protein	UID684
LOC_Os03g52239.1;LOC_Os03g52239.3;LOC_Os03g52239.2	0	0	0	0	0	0	S	4	___1	0.477093	6.12273e-11	43.801	41.425	43.801	0.43778	639	639;170;190	LOC_Os03g52239.1	LOC_Os03g52239.1	IEEMYQQECKELEGSSGAGDDPSGADDTHSP	ELEGS(0.477)S(0.477)GAGDDPS(0.013)GADDT(0.013)HS(0.013)PT(0.003)T(0.003)T(0.003)AAAHHQHR	LOC_Os03g52239.1 LOC_Os03g52239.1|13103.m05690|protein homeobox domain containing protein, expressed;LOC_Os03g52239.3 LOC_Os03g52239.3|13103.m05689|protein homeobox domain containing protein, expressed;LOC_Os03g52239.2 LOC_Os03g52239.2|13103.m05691|protein	UID685
LOC_Os03g52770.1	0	0	0	3315400	0	0	S	3	___1	0.721775	3.29046e-05	76.728	61.189	45.864	0.77662	620	620	LOC_Os03g52770.1	LOC_Os03g52770.1	KQVLPGLIRRHRHSDSTGSTTSSRSNPMRED	HRHS(0.149)DS(0.722)T(0.119)GS(0.004)T(0.005)T(0.001)SSR	LOC_Os03g52770.1 LOC_Os03g52770.1|13103.m05756|protein expressed protein	UID686	1
LOC_Os03g53270.2;LOC_Os03g53270.1	716030016	146200000	263040000	39803000	375120000	236140000	S	2	___1	1	4.29004e-43	147.92	135.75	147.92	-0.60778	160	160;217	LOC_Os03g53270.2	LOC_Os03g53270.2	FEHPLNELKPVPRVDSQGQMCGSNYKVDSEA	VDS(1)QGQMCGSNYKVDSEAK	LOC_Os03g53270.2 LOC_Os03g53270.2|13103.m05816|protein stem-specific protein TSJT1, putative, expressed;LOC_Os03g53270.1 LOC_Os03g53270.1|13103.m05815|protein stem-specific protein TSJT1, putative, expressed	UID687	1
LOC_Os03g53270.2;LOC_Os03g53270.1	590230016	517880000	469969984	176810000	219070000	191910000	S	2	___1	1	1.04528e-53	173.28	146.61	169.58	0.13932	186	186;243	LOC_Os03g53270.2	LOC_Os03g53270.2	VDSEAKKDSGIPRVGSAADWSNHF_______	VGS(1)AADWSNHF	LOC_Os03g53270.2 LOC_Os03g53270.2|13103.m05816|protein stem-specific protein TSJT1, putative, expressed;LOC_Os03g53270.1 LOC_Os03g53270.1|13103.m05815|protein stem-specific protein TSJT1, putative, expressed	UID688	1
LOC_Os03g55150.5;LOC_Os12g32240.1;LOC_Os07g40580.1;LOC_Os03g55150.6;LOC_Os03g55150.4;LOC_Os03g55150.1;LOC_Os07g02210.3;LOC_Os07g02210.2;LOC_Os07g02210.1	2857799936	3535599872	15393000	2480199936	1175100032	1740899968	S	2	___1	0.999971	0	264.17	217.71	64.711	-0.2534	2	2;2;2;2;2;2;2;2;2	LOC_Os03g55150.5	LOC_Os03g55150.5	______________MSDSEEHHFESKADAGA	S(1)DS(1)EEHHFESK	LOC_Os03g55150.5 LOC_Os03g55150.5|13103.m05999|protein eukaryotic translation initiation factor 5A, putative, expressed;LOC_Os12g32240.1 LOC_Os12g32240.1|13112.m03290|protein eukaryotic translation initiation factor 5A, putative, expressed;LOC_Os07g40580.1	UID689	1;2
LOC_Os03g55150.5;LOC_Os12g32240.1;LOC_Os07g40580.1;LOC_Os03g55150.6;LOC_Os03g55150.4;LOC_Os03g55150.1;LOC_Os07g02210.3;LOC_Os07g02210.2;LOC_Os07g02210.1	1012299968	951809984	1241900032	711329984	509520000	712750016	S	3	___1	0.999935	1.69101e-163	212.9	170.71	55.335	-0.21411	4	4;4;4;4;4;4;4;4;4	LOC_Os03g55150.5	LOC_Os03g55150.5	____________MSDSEEHHFESKADAGASK	S(1)DS(1)EEHHFESK	LOC_Os03g55150.5 LOC_Os03g55150.5|13103.m05999|protein eukaryotic translation initiation factor 5A, putative, expressed;LOC_Os12g32240.1 LOC_Os12g32240.1|13112.m03290|protein eukaryotic translation initiation factor 5A, putative, expressed;LOC_Os07g40580.1	UID690	1;2
LOC_Os03g55150.5;LOC_Os12g32240.1;LOC_Os07g40580.1;LOC_Os03g55150.6;LOC_Os03g55150.4;LOC_Os03g55150.1;LOC_Os07g02210.3;LOC_Os07g02210.2;LOC_Os07g02210.1	0	0	0	0	0	0	S	2	___1	0.988669	6.16573e-75	138.55	114.48	126.32	-0.28546	11	11;11;11;11;11;11;11;11;11	LOC_Os03g55150.5	LOC_Os03g55150.5	_____MSDSEEHHFESKADAGASKTYPQQAG	S(0.41)DS(0.601)EEHHFES(0.989)K	LOC_Os03g55150.5 LOC_Os03g55150.5|13103.m05999|protein eukaryotic translation initiation factor 5A, putative, expressed;LOC_Os12g32240.1 LOC_Os12g32240.1|13112.m03290|protein eukaryotic translation initiation factor 5A, putative, expressed;LOC_Os07g40580.1	UID691	2
LOC_Os03g55450.2;LOC_Os03g55450.1	8063700	3226200	3772900	2537300	3551500	2415200	S	2	___1	1	4.21196e-05	76.262	63.125	64.394	-0.50128	118	118;118	LOC_Os03g55450.2	LOC_Os03g55450.2	GIALQSARNVGAVVDSGDGDFARERAVAGKV	NVGAVVDS(1)GDGDFAR	LOC_Os03g55450.2 LOC_Os03g55450.2|13103.m06032|protein expressed protein;LOC_Os03g55450.1 LOC_Os03g55450.1|13103.m06033|protein expressed protein	UID692	1
LOC_Os03g55704.1	17592000	6680000	6893300	1619100	8653300	805380	S	2	___1	0.99893	3.50809e-15	109.35	80.806	109.35	0.6214	174	174	LOC_Os03g55704.1	LOC_Os03g55704.1	RRLQESKLREALEEASEDGSLAKSRDAALLD	LREALEEAS(0.999)EDGS(0.001)LAK	LOC_Os03g55704.1 LOC_Os03g55704.1|13103.m06066|protein expressed protein	UID693	1
LOC_Os03g55704.1	7212100	8243600	4541000	0	0	2801000	S	3	___1	1	1.60656e-17	70.151	58.363	70.151	-0.94163	203	203	LOC_Os03g55704.1	LOC_Os03g55704.1	LDDGGGGGDGGGEEGSGVGRSRSLARLNAQR	SRDAALLDDGGGGGDGGGEEGS(1)GVGR	LOC_Os03g55704.1 LOC_Os03g55704.1|13103.m06066|protein expressed protein	UID694	1
LOC_Os03g56790.1	21616000	10618000	18517000	7515000	0	0	S	3	___1	0.837507	2.47732e-16	110.56	90.725	110.56	-3.4739	8	8	LOC_Os03g56790.1	LOC_Os03g56790.1	________MAFMRSHSNASSGMGVAPDIRDT	S(0.161)HS(0.838)NAS(0.001)SGMGVAPDIR	LOC_Os03g56790.1 LOC_Os03g56790.1|13103.m06204|protein actin-depolymerizing factor, putative, expressed	UID695	1
LOC_Os03g57160.1	26496000	0	13513000	0	0	1239500	S	3	___1	1	1.79243e-75	120.67	109.25	120.67	-0.6348	773	773	LOC_Os03g57160.1	LOC_Os03g57160.1	QADSGSKIYGSTKADSVESGEKIGGHAVGHA	ADS(1)VES(1)GEKIGGHAVGHASR	LOC_Os03g57160.1 LOC_Os03g57160.1|13103.m06264|protein zinc ion binding protein, putative, expressed	UID696	1;2
LOC_Os03g57160.1	26496000	11880000	13513000	0	0	1239500	S	3	___1	1	1.79243e-75	120.67	109.25	120.67	-0.6348	776	776	LOC_Os03g57160.1	LOC_Os03g57160.1	SGSKIYGSTKADSVESGEKIGGHAVGHASRM	ADS(1)VES(1)GEKIGGHAVGHASR	LOC_Os03g57160.1 LOC_Os03g57160.1|13103.m06264|protein zinc ion binding protein, putative, expressed	UID697	1;2
LOC_Os03g57160.1	0	0	0	0	0	0	S	3	___1	0.633709	9.82385e-05	50.079	45.37	50.079	0.31721	914	914	LOC_Os03g57160.1	LOC_Os03g57160.1	FQSLGQAQNHAMRSDSAASLYMDDHVTPNHK	S(0.137)DS(0.634)AAS(0.634)LY(0.595)MDDHVTPNHK	LOC_Os03g57160.1 LOC_Os03g57160.1|13103.m06264|protein zinc ion binding protein, putative, expressed	UID698	2
LOC_Os03g57160.1	0	0	0	0	0	0	S	3	___1	0.633709	9.82385e-05	50.079	45.37	50.079	0.31721	917	917	LOC_Os03g57160.1	LOC_Os03g57160.1	LGQAQNHAMRSDSAASLYMDDHVTPNHKLAR	S(0.137)DS(0.634)AAS(0.634)LY(0.595)MDDHVTPNHK	LOC_Os03g57160.1 LOC_Os03g57160.1|13103.m06264|protein zinc ion binding protein, putative, expressed	UID699	2
LOC_Os03g57430.1	28616000	30249000	13618000	5019500	0	6994000	S	3	___1	0.989897	3.18917e-16	109.87	94.744	101.53	0.06287	325	325	LOC_Os03g57430.1	LOC_Os03g57430.1	PMDSVKHSLDPELNGSPSSKDKLRKDGSSKL	HSLDPELNGS(0.99)PS(0.008)S(0.002)KDK	LOC_Os03g57430.1 LOC_Os03g57430.1|13103.m06299|protein expressed protein	UID700	1
LOC_Os03g57430.1	0	28647000	11307000	0	0	0	S	3	___1	0.96137	1.14041e-08	72.033	60.067	72.033	1.7458	204	204	LOC_Os03g57430.1	LOC_Os03g57430.1	FLPSRTIGSDLTDGGSPIRDSPSSKRLLLGT	TIGSDLT(0.031)DGGS(0.961)PIRDS(0.005)PS(0.001)S(0.001)KR	LOC_Os03g57430.1 LOC_Os03g57430.1|13103.m06299|protein expressed protein	UID701	1
LOC_Os03g58170.2;LOC_Os03g58170.1	17059000	13673000	5974100	0	0	0	S	2	___1	0.999471	0.00779778	41.283	36.5	41.283	1.1294	182	182;241	LOC_Os03g58170.2	LOC_Os03g58170.2	VDAKAKKDSSIPRVGSAADWSSQY_______	VGS(0.999)AADWSSQY	LOC_Os03g58170.2 LOC_Os03g58170.2|13103.m06391|protein stem-specific protein TSJT1, putative, expressed;LOC_Os03g58170.1 LOC_Os03g58170.1|13103.m06390|protein stem-specific protein TSJT1, putative, expressed	UID702	1
LOC_Os03g59060.2;LOC_Os03g59060.1	66849000	64614000	27667000	0	23892000	20413000	S	2	___1	0.5	0.000139707	57.492	42.226	56.783	-0.52228	2	2;2	LOC_Os03g59060.2	LOC_Os03g59060.2	______________MSSPHGGLDDQIERLMQ	S(0.5)S(0.5)PHGGLDDQIER	LOC_Os03g59060.2 LOC_Os03g59060.2|13103.m06486|protein OsPP2Ac-2 - Phosphatase 2A isoform 2 belonging to family 2, expressed;LOC_Os03g59060.1 LOC_Os03g59060.1|13103.m06485|protein OsPP2Ac-2 - Phosphatase 2A isoform 2 belonging to family 2, expressed	UID703	1
LOC_Os03g59060.2;LOC_Os03g59060.1	66849000	64614000	27667000	0	23892000	20413000	S	2	___1	0.5	0.000139707	57.492	42.226	56.783	-0.52228	3	3;3	LOC_Os03g59060.2	LOC_Os03g59060.2	_____________MSSPHGGLDDQIERLMQC	S(0.5)S(0.5)PHGGLDDQIER	LOC_Os03g59060.2 LOC_Os03g59060.2|13103.m06486|protein OsPP2Ac-2 - Phosphatase 2A isoform 2 belonging to family 2, expressed;LOC_Os03g59060.1 LOC_Os03g59060.1|13103.m06485|protein OsPP2Ac-2 - Phosphatase 2A isoform 2 belonging to family 2, expressed	UID704	1
LOC_Os03g59680.1	41422000	34608000	34704000	14220000	0	0	S	2	___1	0.999512	8.08517e-24	122.42	99.948	114.59	1.1861	223	223	LOC_Os03g59680.1	LOC_Os03g59680.1	RKSKRIPKKRTLDGDSGDEDGGSGYLVKFKI	TLDGDS(1)GDEDGGSGYLVK	LOC_Os03g59680.1 LOC_Os03g59680.1|13103.m06550|protein PAPA-1-like conserved region family protein, expressed	UID705	1
LOC_Os03g60110.1	27121000	28099000	17868000	14806000	11766000	11127000	S	2	___1	1	0.00022245	126.62	55.765	94.114	-0.6861	16	16	LOC_Os03g60110.1	LOC_Os03g60110.1	MSGLYSPGFSPARNLSPQIRSNPTDVDSQYL	NLS(1)PQIR	LOC_Os03g60110.1 LOC_Os03g60110.1|13103.m06598|protein KH domain containing protein, putative, expressed	UID706	1
LOC_Os03g60800.1	3945200	7582200	3317000	2119900	1790800	1312100	S	2	___1	1	5.91258e-07	56.959	53.297	47.568	0.17264	3	3	LOC_Os03g60800.1	LOC_Os03g60800.1	_____________MASEAEAEVAAGPEVVLP	AS(1)EAEAEVAAGPEVVLPIGAQK	LOC_Os03g60800.1 LOC_Os03g60800.1|13103.m06679|protein transposon protein, putative, unclassified, expressed	UID707	1
LOC_Os03g61090.1	0	0	0	0	0	0	S	2	___1	0.59261	3.55071e-51	135.91	118.93	107.37	-3.3347	82	82	LOC_Os03g61090.1	LOC_Os03g61090.1	VETDPLLNKVDGAPPSGSTVSRKAPAKKPAA	VDGAPPS(0.593)GS(0.343)T(0.051)VS(0.013)R	LOC_Os03g61090.1 LOC_Os03g61090.1|13103.m06714|protein expressed protein	UID708	1
LOC_Os03g61090.1	32266000	64235000	98312000	0	78872000	0	S	2	___1	0.91234	2.5554e-68	143.25	117.21	143.25	-0.48135	84	84	LOC_Os03g61090.1	LOC_Os03g61090.1	TDPLLNKVDGAPPSGSTVSRKAPAKKPAASA	VDGAPPSGS(0.912)T(0.085)VS(0.002)R	LOC_Os03g61090.1 LOC_Os03g61090.1|13103.m06714|protein expressed protein	UID709	1
LOC_Os03g61090.1	0	0	0	0	0	0	S	3	___1	0.306579	3.33256e-23	88.668	85.253	88.668	0.91571	87	87	LOC_Os03g61090.1	LOC_Os03g61090.1	LLNKVDGAPPSGSTVSRKAPAKKPAASAADE	DQLVETDPLLNKVDGAPPS(0.246)GS(0.248)T(0.199)VS(0.307)R	LOC_Os03g61090.1 LOC_Os03g61090.1|13103.m06714|protein expressed protein	UID710
LOC_Os03g61160.4;LOC_Os03g61160.3;LOC_Os03g61160.2;LOC_Os03g61160.1	0	0	0	0	0	0	S	2	___1	1	0.00149463	44.511	33.987	44.511	0.6745	50	50;50;71;71	LOC_Os03g61160.4	LOC_Os03g61160.4	TTSPLASPRAAANVVSPLASPRAAGDISPLA	AAANVVS(1)PLAS(1)PR	LOC_Os03g61160.4 LOC_Os03g61160.4|13103.m06729|protein expressed protein;LOC_Os03g61160.3 LOC_Os03g61160.3|13103.m06731|protein expressed protein;LOC_Os03g61160.2 LOC_Os03g61160.2|13103.m06727|protein expressed protein;LOC_Os03g61160.1 LOC_Os03g61160.1|131	UID711	2
LOC_Os03g61160.4;LOC_Os03g61160.3;LOC_Os03g61160.2;LOC_Os03g61160.1	0	0	0	0	0	0	S	2	___1	1	0.00149463	44.511	33.987	44.511	0.6745	54	54;54;75;75	LOC_Os03g61160.4	LOC_Os03g61160.4	LASPRAAANVVSPLASPRAAGDISPLAASPG	AAANVVS(1)PLAS(1)PR	LOC_Os03g61160.4 LOC_Os03g61160.4|13103.m06729|protein expressed protein;LOC_Os03g61160.3 LOC_Os03g61160.3|13103.m06731|protein expressed protein;LOC_Os03g61160.2 LOC_Os03g61160.2|13103.m06727|protein expressed protein;LOC_Os03g61160.1 LOC_Os03g61160.1|131	UID712	2
LOC_Os03g62640.2	0	0	0	0	0	0	S	3	___1	0.633425	0.00931935	42.395	20.309	42.395	1.351	331	331	LOC_Os03g62640.2	LOC_Os03g62640.2	KRRKAPEDDRRSREYSKDRNGQASRDRDSER	S(0.002)REY(0.365)S(0.633)KDR	LOC_Os03g62640.2 LOC_Os03g62640.2|13103.m06926|protein RNA-binding protein Luc7-like, putative, expressed	UID713	1
LOC_Os03g63320.1	5281000	5589700	2360400	0	5509800	0	S	2	___1	1	2.86936e-06	63.727	59.179	42.277	-0.056529	168	168	LOC_Os03g63320.1	LOC_Os03g63320.1	AAAAARARVSGSRDASGDESDGVADWGLPNG	DAS(1)GDES(1)DGVADWGLPNGR	LOC_Os03g63320.1 LOC_Os03g63320.1|13103.m07018|protein SAM domain containing protein, putative, expressed	UID714	1;2
LOC_Os03g63320.1	2443000	0	0	0	5509800	0	S	2	___1	1	2.86936e-06	63.727	59.179	42.277	-0.056529	172	172	LOC_Os03g63320.1	LOC_Os03g63320.1	ARARVSGSRDASGDESDGVADWGLPNGRLPG	DAS(1)GDES(1)DGVADWGLPNGR	LOC_Os03g63320.1 LOC_Os03g63320.1|13103.m07018|protein SAM domain containing protein, putative, expressed	UID715	1;2
LOC_Os03g63670.2;LOC_Os03g63670.1	0	0	0	0	0	0	S	3	___1	0.782632	1.69741e-07	45.511	39.078	45.511	-1.7231	615	615;615	LOC_Os03g63670.2	LOC_Os03g63670.2	SEGRSANNEHIEGELSTDESDSESSAYLSSR	S(0.006)ANNEHIEGELS(0.783)T(0.783)DES(0.36)DS(0.052)ES(0.009)S(0.004)AY(0.002)LS(0.001)S(0.001)R	LOC_Os03g63670.2 LOC_Os03g63670.2|13103.m07060|protein expressed protein;LOC_Os03g63670.1 LOC_Os03g63670.1|13103.m07061|protein expressed protein	UID716	2
LOC_Os03g63940.1	8212800	7087000	6832200	0	0	0	S	2	___1	0.901831	7.70051e-06	79.693	52.724	69.108	1.1448	136	136	LOC_Os03g63940.1	LOC_Os03g63940.1	RMNMDVDNDNFQRTVSLSDGIIQEGPQRISE	T(0.065)VS(0.902)LS(0.033)DGIIQEGPQR	LOC_Os03g63940.1 LOC_Os03g63940.1|13103.m07097|protein CBS domain containing membrane protein, putative, expressed	UID717	1
LOC_Os03g64020.2;LOC_Os03g64020.1	259080000	231130000	223350000	110690000	112680000	102900000	S	3	___1	0.999814	1.20685e-45	144.17	128.91	65.428	0.099127	81	81;81	LOC_Os03g64020.2	LOC_Os03g64020.2	QDGDEVVDSNVLQYCSIDGKGKKAEKRSLGE	QDGDEVVDSNVLQYCS(1)IDGKGK	LOC_Os03g64020.2 LOC_Os03g64020.2|13103.m07107|protein expressed protein;LOC_Os03g64020.1 LOC_Os03g64020.1|13103.m07106|protein expressed protein	UID718	1
LOC_Os03g64280.1	37767000	38830000	21871000	14837000	15747000	15445000	S	2	___1	0.90359	0.00068763	122.19	86.919	103.83	0.35669	366	366	LOC_Os03g64280.1	LOC_Os03g64280.1	DGRSALHHFRIPPPSSPPH____________	IPPPS(0.096)S(0.904)PPH	LOC_Os03g64280.1 LOC_Os03g64280.1|13103.m07142|protein 1-aminocyclopropane-1-carboxylate oxidase homolog 1, putative, expressed	UID719	1
LOC_Os04g01290.3;LOC_Os04g01290.2;LOC_Os04g01290.1	12378000	5763300	4340000	4751300	5223600	0	S	2	___1	0.881327	0.000465529	59.757	34.54	55.314	-0.17732	295	295;295;407	LOC_Os04g01290.3	LOC_Os04g01290.3	SAINTIQANKVTDDGSQGIQGLMIR______	VT(0.119)DDGS(0.881)QGIQGLMIR	LOC_Os04g01290.3 LOC_Os04g01290.3|13104.m00036|protein proteasome subunit, putative, expressed;LOC_Os04g01290.2 LOC_Os04g01290.2|13104.m00037|protein proteasome subunit, putative, expressed;LOC_Os04g01290.1 LOC_Os04g01290.1|13104.m00035|protein proteasome	UID720	1
LOC_Os04g02000.2;LOC_Os04g02000.1	25312000	20159000	21775000	6501500	8506000	7933700	S	3	___1	1	1.36718e-37	157.56	132.38	51.942	-0.85899	137	137;231	LOC_Os04g02000.2	LOC_Os04g02000.2	TVPDTSSTLGTKRLASEELANEWDNKRLNPG	RLAS(1)EELANEWDNKR	LOC_Os04g02000.2 LOC_Os04g02000.2|13104.m00112|protein zinc finger family protein, putative, expressed;LOC_Os04g02000.1 LOC_Os04g02000.1|13104.m00113|protein zinc finger family protein, putative, expressed	UID721	1
LOC_Os04g02870.4;LOC_Os04g02870.3;LOC_Os04g02870.2;LOC_Os04g02870.1	0	0	0	0	0	0	S	3	___1	0.998747	5.05319e-21	98.703	80.608	71.428	-0.20473	200	200;200;210;210	LOC_Os04g02870.4	LOC_Os04g02870.4	PVYRSRPSPDYGRQRSPVYGSYDRSPVNDRY	QRS(0.999)PVY(0.028)GS(0.141)Y(0.002)DRS(0.83)PVNDR	LOC_Os04g02870.4 LOC_Os04g02870.4|13104.m00206|protein RNA recognition motif containing protein, putative, expressed;LOC_Os04g02870.3 LOC_Os04g02870.3|13104.m00208|protein RNA recognition motif containing protein, putative, expressed;LOC_Os04g02870.2 LOC_O	UID722	2
LOC_Os04g02870.4;LOC_Os04g02870.3;LOC_Os04g02870.2;LOC_Os04g02870.1	0	0	0	0	0	0	S	3	___1	0.997312	5.05319e-21	98.703	80.608	98.703	-0.47207	209	209;209;219;219	LOC_Os04g02870.4	LOC_Os04g02870.4	DYGRQRSPVYGSYDRSPVNDRYRSRSPVRRS	QRS(0.997)PVYGS(0.004)Y(0.001)DRS(0.997)PVNDR	LOC_Os04g02870.4 LOC_Os04g02870.4|13104.m00206|protein RNA recognition motif containing protein, putative, expressed;LOC_Os04g02870.3 LOC_Os04g02870.3|13104.m00208|protein RNA recognition motif containing protein, putative, expressed;LOC_Os04g02870.2 LOC_O	UID723	2
LOC_Os04g02870.4;LOC_Os04g02870.3;LOC_Os04g02870.2;LOC_Os04g02870.1	0	0	0	0	0	0	S	2	___1	1	0.0100769	91.069	60.382	91.069	0.70516	182	182;182;192;192	LOC_Os04g02870.4	LOC_Os04g02870.4	ARGGYGRRDDSPYRRSVSPVYRSRPSPDYGR	S(1)VS(1)PVYR	LOC_Os04g02870.4 LOC_Os04g02870.4|13104.m00206|protein RNA recognition motif containing protein, putative, expressed;LOC_Os04g02870.3 LOC_Os04g02870.3|13104.m00208|protein RNA recognition motif containing protein, putative, expressed;LOC_Os04g02870.2 LOC_O	UID724	2
LOC_Os04g02870.4;LOC_Os04g02870.3;LOC_Os04g02870.2;LOC_Os04g02870.1	0	0	0	0	0	0	S	2	___1	1	0.0100769	91.069	60.382	87.181	1.0872	184	184;184;194;194	LOC_Os04g02870.4	LOC_Os04g02870.4	GGYGRRDDSPYRRSVSPVYRSRPSPDYGRQR	S(1)VS(1)PVYR	LOC_Os04g02870.4 LOC_Os04g02870.4|13104.m00206|protein RNA recognition motif containing protein, putative, expressed;LOC_Os04g02870.3 LOC_Os04g02870.3|13104.m00208|protein RNA recognition motif containing protein, putative, expressed;LOC_Os04g02870.2 LOC_O	UID725	2
LOC_Os04g12530.1	11396000	10369000	9759000	0	0	0	S	3	___1	0.997443	5.453e-13	81.967	72.008	81.967	-1.3312	14	14	LOC_Os04g12530.1	LOC_Os04g12530.1	__MDNSVSDRSFLIDSDEEDDAAAAVEDGKR	S(0.003)FLIDS(0.997)DEEDDAAAAVEDGKR	LOC_Os04g12530.1 LOC_Os04g12530.1|13104.m01151|protein amino acid transporter family protein, putative	UID726	1
LOC_Os04g14760.1	0	0	0	0	0	0	S	2	___1	0.438831	2.86889e-05	62.377	50.511	62.377	-1.1023	4	4	LOC_Os04g14760.1	LOC_Os04g14760.1	____________MDDSGSSSPPAPAPSFRNR	MDDS(0.439)GS(0.187)S(0.187)S(0.187)PPAPAPSFR	LOC_Os04g14760.1 LOC_Os04g14760.1|13104.m01370|protein phosphoglycerate mutase, putative, expressed	UID727
LOC_Os04g14760.1	0	0	0	0	0	0	S	2	___1	0.316913	2.31889e-05	71.176	60.418	71.176	-0.57414	6	6	LOC_Os04g14760.1	LOC_Os04g14760.1	__________MDDSGSSSPPAPAPSFRNRYW	MDDS(0.049)GS(0.317)S(0.317)S(0.317)PPAPAPSFR	LOC_Os04g14760.1 LOC_Os04g14760.1|13104.m01370|protein phosphoglycerate mutase, putative, expressed	UID728
LOC_Os04g14760.1	0	16339000	0	17322000	0	0	S	2	___1	0.583902	2.15266e-05	71.344	54.627	71.344	0.091926	7	7	LOC_Os04g14760.1	LOC_Os04g14760.1	_________MDDSGSSSPPAPAPSFRNRYWI	MDDS(0.001)GS(0.012)S(0.584)S(0.403)PPAPAPSFR	LOC_Os04g14760.1 LOC_Os04g14760.1|13104.m01370|protein phosphoglycerate mutase, putative, expressed	UID729	1
LOC_Os04g14760.1	15592000	0	14948000	0	20582000	16526000	S	2	___1	0.9359	4.74024e-26	128.71	122.05	78.932	0.062921	8	8	LOC_Os04g14760.1	LOC_Os04g14760.1	________MDDSGSSSPPAPAPSFRNRYWIL	MDDS(0.011)GS(0.027)S(0.027)S(0.936)PPAPAPSFR	LOC_Os04g14760.1 LOC_Os04g14760.1|13104.m01370|protein phosphoglycerate mutase, putative, expressed	UID730	1
LOC_Os04g16450.1	4471100	9576600	6645700	0	449720	0	S	3	___1	0.991382	0.000169041	58.671	49.739	51.606	1.029	2	2	LOC_Os04g16450.1	LOC_Os04g16450.1	______________MSKEVSEEPEHVRPKDY	S(0.991)KEVS(0.009)EEPEHVRPK	LOC_Os04g16450.1 LOC_Os04g16450.1|13104.m01485|protein aquaporin protein, putative, expressed	UID731	1
LOC_Os04g16680.1	0	0	0	0	0	0	S	2	___1	0.494987	0.00986037	42.001	37.217	42.001	0.60691	379	379	LOC_Os04g16680.1	LOC_Os04g16680.1	GSKNEIIRFEETLYGSSRLTAGATVGAAA__	FEET(0.01)LYGS(0.495)S(0.495)R	LOC_Os04g16680.1 LOC_Os04g16680.1|13104.m01508|protein fructose-1,6-bisphosphatase, putative, expressed	UID732
LOC_Os04g16680.1	0	0	0	0	0	1823500	S	2	___1	0.599201	0.000863757	60.434	55.275	60.434	0.021019	380	380	LOC_Os04g16680.1	LOC_Os04g16680.1	SKNEIIRFEETLYGSSRLTAGATVGAAA___	FEET(0.001)LYGS(0.4)S(0.599)R	LOC_Os04g16680.1 LOC_Os04g16680.1|13104.m01508|protein fructose-1,6-bisphosphatase, putative, expressed	UID733	1
LOC_Os04g16874.1;LOC_Os10g21212.1	3442800	1084000	2986900	338910	0	0	S	2	___1	0.532146	0.00264385	44.188	35.607	44.188	-0.50529	278	278;344	LOC_Os04g16874.1	LOC_Os04g16874.1	GSAQGPTGLGKYLMRSPTGEVIFGGETMRFW	S(0.532)PT(0.468)GEVIFGGETMR	LOC_Os04g16874.1 LOC_Os04g16874.1|13104.m11742|protein photosystem II 44 kDa reaction center protein, putative, expressed;LOC_Os10g21212.1 LOC_Os10g21212.1|13110.m07805|protein photosystem II 44 kDa reaction center protein, putative	UID734	1
LOC_Os04g17650.1;LOC_Os04g24430.1	23673000	31521000	23987000	0	12243000	13123000	S	2	___1	0.999975	0.0123459	69.812	36.919	61.679	0.0047068	6	6;6	LOC_Os04g17650.1	LOC_Os04g17650.1	__________MASKLSFKRMDSIAETMPDAL	ASKLS(1)FK	LOC_Os04g17650.1 LOC_Os04g17650.1|13104.m01603|protein sucrose synthase, putative, expressed;LOC_Os04g24430.1 LOC_Os04g24430.1|13104.m02286|protein sucrose synthase, putative, expressed	UID735	1
LOC_Os04g23890.4;LOC_Os04g23890.3;LOC_Os04g23890.2;LOC_Os04g23890.1	0	0	0	0	0	0	S	3	___1	1	3.71013e-06	72.433	62.59	45.011	0.22194	269	269;269;269;269	LOC_Os04g23890.4	LOC_Os04g23890.4	ARAPADAALLTPPKMSDADKMAAMSPVVAPG	APADAALLT(1)PPKMS(1)DADK	LOC_Os04g23890.4 LOC_Os04g23890.4|13104.m02222|protein AGC_PVPK_like_kin82y.10 - ACG kinases include homologs to PKA, PKG and PKC, expressed;LOC_Os04g23890.3 LOC_Os04g23890.3|13104.m02221|protein AGC_PVPK_like_kin82y.10 - ACG kinases include homologs to PK	UID736	2
LOC_Os04g23890.4;LOC_Os04g23890.3;LOC_Os04g23890.2;LOC_Os04g23890.1	145390000	54142000	122930000	0	0	0	S	3	___1	0.831398	2.23067e-88	155.17	144.56	139.3	0.14107	363	363;363;363;363	LOC_Os04g23890.4	LOC_Os04g23890.4	APAPPPAPEVVERTDSWERAEREKDIRQGID	EAPAVVEEPAPAPPPAPEVVERT(0.169)DS(0.831)WER	LOC_Os04g23890.4 LOC_Os04g23890.4|13104.m02222|protein AGC_PVPK_like_kin82y.10 - ACG kinases include homologs to PKA, PKG and PKC, expressed;LOC_Os04g23890.3 LOC_Os04g23890.3|13104.m02221|protein AGC_PVPK_like_kin82y.10 - ACG kinases include homologs to PK	UID737	1
LOC_Os04g23890.4;LOC_Os04g23890.3;LOC_Os04g23890.2;LOC_Os04g23890.1	326480000	289020000	232060000	44996000	52666000	65093000	S	3	___1	0.999506	6.79724e-280	246.96	208.29	76.85	0.80793	503	503;503;503;503	LOC_Os04g23890.4	LOC_Os04g23890.4	QLDGSDHVEPLRNRLSENTEIQSAKLVKATA	NRLS(1)ENTEIQSAK	LOC_Os04g23890.4 LOC_Os04g23890.4|13104.m02222|protein AGC_PVPK_like_kin82y.10 - ACG kinases include homologs to PKA, PKG and PKC, expressed;LOC_Os04g23890.3 LOC_Os04g23890.3|13104.m02221|protein AGC_PVPK_like_kin82y.10 - ACG kinases include homologs to PK	UID738	1
LOC_Os04g28180.1	7509300	6858200	6407600	1657800	1900900	1222000	S	2	___1	0.999974	0.000632531	61.212	45.673	61.212	-0.19224	177	177	LOC_Os04g28180.1	LOC_Os04g28180.1	QQTRTLDSHIEEQFGSGRLLACISSRPGQCG	TLDSHIEEQFGS(1)GR	LOC_Os04g28180.1 LOC_Os04g28180.1|13104.m02667|protein ribosomal protein, putative, expressed	UID739	1
LOC_Os04g31340.1	23698000	18443000	17290000	10026000	12211000	9899600	S	2	___1	0.999946	0.00127619	119.29	54.039	107.9	0.61975	137	137	LOC_Os04g31340.1	LOC_Os04g31340.1	SAVGSPVANLVSRLGSFTFRRTSSGRVETTT	LGS(1)FTFR	LOC_Os04g31340.1 LOC_Os04g31340.1|13104.m02995|protein CBS domain containing membrane protein, putative, expressed	UID740	1
LOC_Os04g31340.1	0	0	0	0	0	0	S	3	___1	1	8.19574e-06	74.519	64.034	43.955	0.38481	5	5	LOC_Os04g31340.1	LOC_Os04g31340.1	___________MEMESPRSPEAEIGHRVEDL	MEMES(1)PRS(1)PEAEIGHR	LOC_Os04g31340.1 LOC_Os04g31340.1|13104.m02995|protein CBS domain containing membrane protein, putative, expressed	UID741	2
LOC_Os04g31340.1	0	0	0	0	0	0	S	3	___1	1	8.19574e-06	74.519	64.034	43.955	0.38481	8	8	LOC_Os04g31340.1	LOC_Os04g31340.1	________MEMESPRSPEAEIGHRVEDLWEV	MEMES(1)PRS(1)PEAEIGHR	LOC_Os04g31340.1 LOC_Os04g31340.1|13104.m02995|protein CBS domain containing membrane protein, putative, expressed	UID742	2
LOC_Os04g32470.1	12745000	12425000	4948600	6102800	0	5258400	S	2	___1	0.819928	6.07256e-06	54.368	43.884	54.368	0.3683	17	17	LOC_Os04g32470.1	LOC_Os04g32470.1	AATDEAPATDPAPAPSPSPAKRKPDAEATDL	AATDEAPAT(0.001)DPAPAPS(0.82)PS(0.179)PAK	LOC_Os04g32470.1 LOC_Os04g32470.1|13104.m03109|protein expressed protein	UID743	1
LOC_Os04g32470.1	7899600	8533800	7393800	3428700	3530300	3088200	S	2	___1	0.801661	9.52361e-05	40.844	32.434	40.844	3.6749	19	19	LOC_Os04g32470.1	LOC_Os04g32470.1	TDEAPATDPAPAPSPSPAKRKPDAEATDLAP	AATDEAPAT(0.002)DPAPAPS(0.196)PS(0.802)PAK	LOC_Os04g32470.1 LOC_Os04g32470.1|13104.m03109|protein expressed protein	UID744	1
LOC_Os04g32590.1	4390200	13747000	15216000	545650	1332700	1129400	S	3	___1	0.5	4.25992e-07	51.503	43.791	41.482	-0.49266	261	261	LOC_Os04g32590.1	LOC_Os04g32590.1	IVEDSPAQGAHKRQRSDDASGEAPDLQGQLI	QRS(0.5)DDAS(0.5)GEAPDLQGQLIEILDR	LOC_Os04g32590.1 LOC_Os04g32590.1|13104.m03124|protein transcription factor, putative, expressed	UID745	1
LOC_Os04g32590.1	4390200	13747000	15216000	545650	1332700	1129400	S	3	___1	0.5	4.25992e-07	51.503	43.791	41.482	-0.49266	265	265	LOC_Os04g32590.1	LOC_Os04g32590.1	SPAQGAHKRQRSDDASGEAPDLQGQLIEILD	QRS(0.5)DDAS(0.5)GEAPDLQGQLIEILDR	LOC_Os04g32590.1 LOC_Os04g32590.1|13104.m03124|protein transcription factor, putative, expressed	UID746	1
LOC_Os04g32590.1	0	0	0	0	0	0	S	2	___1	0.464697	2.04135e-05	74.76	59.788	74.76	-0.13171	95	95	LOC_Os04g32590.1	LOC_Os04g32590.1	LAGDYKKIREWERSLSSPSSSSAAAGMGKEV	S(0.044)LS(0.465)S(0.465)PS(0.016)S(0.004)S(0.005)SAAAGMGK	LOC_Os04g32590.1 LOC_Os04g32590.1|13104.m03124|protein transcription factor, putative, expressed	UID747
LOC_Os04g32590.1	0	0	0	0	0	0	S	2	___1	0.464697	2.04135e-05	74.76	59.788	74.76	-0.13171	96	96	LOC_Os04g32590.1	LOC_Os04g32590.1	AGDYKKIREWERSLSSPSSSSAAAGMGKEVS	S(0.044)LS(0.465)S(0.465)PS(0.016)S(0.004)S(0.005)SAAAGMGK	LOC_Os04g32590.1 LOC_Os04g32590.1|13104.m03124|protein transcription factor, putative, expressed	UID748
LOC_Os04g32650.1	15529000	19962000	6064900	6353700	7650400	7547900	S	2	___1	0.56169	5.16889e-14	89.629	83.246	89.629	0.35413	671	671	LOC_Os04g32650.1	LOC_Os04g32650.1	RYPAHTASAAEEEEASET_____________	YPAHTASAAEEEEAS(0.562)ET(0.438)	LOC_Os04g32650.1 LOC_Os04g32650.1|13104.m03133|protein tRNA synthetase class II core domain containing protein, expressed	UID749	1
LOC_Os04g32920.5;LOC_Os04g32920.4;LOC_Os04g32920.3;LOC_Os04g32920.2;LOC_Os04g32920.1	5378100	3187300	1791600	1374800	1060800	956520	S	3	___1	1	0.00345803	42.568	35.198	42.568	0.38744	31	31;31;31;31;31	LOC_Os04g32920.5	LOC_Os04g32920.5	EPAATATASRLKRHDSLFGDAEKVSGGKHHG	RHDS(1)LFGDAEK	LOC_Os04g32920.5 LOC_Os04g32920.5|13104.m03166|protein potassium transporter, putative, expressed;LOC_Os04g32920.4 LOC_Os04g32920.4|13104.m03168|protein potassium transporter, putative, expressed;LOC_Os04g32920.3 LOC_Os04g32920.3|13104.m03167|protein potas	UID750	1
LOC_Os04g33110.2;LOC_Os04g33110.1	0	0	0	0	0	0	S	2	___1	0.491851	2.74386e-08	71.879	61.925	65.805	0.049144	41	41;41	LOC_Os04g33110.2	LOC_Os04g33110.2	TPTGAAASPKMRRSWSSAASASSGGGGHGSG	S(0.006)WS(0.492)S(0.492)AAS(0.01)ASSGGGGHGSGPK	LOC_Os04g33110.2 LOC_Os04g33110.2|13104.m11891|protein expressed protein;LOC_Os04g33110.1 LOC_Os04g33110.1|13104.m03191|protein expressed protein	UID751
LOC_Os04g33110.2;LOC_Os04g33110.1	0	0	0	0	0	0	S	2	___1	0.491851	2.74386e-08	71.879	61.925	65.805	0.049144	42	42;42	LOC_Os04g33110.2	LOC_Os04g33110.2	PTGAAASPKMRRSWSSAASASSGGGGHGSGP	S(0.006)WS(0.492)S(0.492)AAS(0.01)ASSGGGGHGSGPK	LOC_Os04g33110.2 LOC_Os04g33110.2|13104.m11891|protein expressed protein;LOC_Os04g33110.1 LOC_Os04g33110.1|13104.m03191|protein expressed protein	UID752
LOC_Os04g34450.1	4125000	4598700	0	0	2684300	3766400	S	3	___1	1	1.07833e-27	142.78	113.91	142.78	0.76625	118	118	LOC_Os04g34450.1	LOC_Os04g34450.1	PPPRGGGRAGARRAASRDDGDFDDDEPRSWK	RAAS(1)RDDGDFDDDEPR	LOC_Os04g34450.1 LOC_Os04g34450.1|13104.m03345|protein expressed protein	UID753	1
LOC_Os04g34450.1	18542000	36822000	35802000	6640000	5639100	4201100	S	2	___1	0.912723	7.7647e-47	142.78	130.65	142.78	0.43655	3	3	LOC_Os04g34450.1	LOC_Os04g34450.1	_____________MASDSDVDEDELLQMALQ	AS(0.913)DS(0.087)DVDEDELLQMALQEQAAR	LOC_Os04g34450.1 LOC_Os04g34450.1|13104.m03345|protein expressed protein	UID754	1
LOC_Os04g34450.1	38374000	19374000	34593000	0	0	0	S	2	___1	0.542372	6.86922e-33	103.1	95.57	103.1	0.18512	5	5	LOC_Os04g34450.1	LOC_Os04g34450.1	___________MASDSDVDEDELLQMALQEQ	AS(0.458)DS(0.542)DVDEDELLQMALQEQAAR	LOC_Os04g34450.1 LOC_Os04g34450.1|13104.m03345|protein expressed protein	UID755	1
LOC_Os04g34450.1	0	17012000	14601000	10948000	10611000	0	S	2	___1	0.670442	6.22915e-21	144.47	95.731	144.47	1.2704	204	204	LOC_Os04g34450.1	LOC_Os04g34450.1	VIDNKSLRLITDASVSSPVSREKAQGLDPSM	LITDASVS(0.67)S(0.329)PVSR	LOC_Os04g34450.1 LOC_Os04g34450.1|13104.m03345|protein expressed protein	UID756	1
LOC_Os04g34450.1	17853000	16409000	0	0	0	10209000	S	2	___1	0.986052	1.10662e-20	142.83	104.81	142.83	1.3048	205	205	LOC_Os04g34450.1	LOC_Os04g34450.1	IDNKSLRLITDASVSSPVSREKAQGLDPSMR	LITDASVS(0.013)S(0.986)PVS(0.001)R	LOC_Os04g34450.1 LOC_Os04g34450.1|13104.m03345|protein expressed protein	UID757	1
LOC_Os04g35280.1	0	0	0	0	0	0	S	3	___1	0.679807	3.16389e-09	70.99	56.681	51.963	-0.9055	10	10	LOC_Os04g35280.1	LOC_Os04g35280.1	______MEVAGMRKASSHASMAAAAADPDDF	KAS(0.68)S(0.709)HAS(0.611)MAAAAADPDDFDLTR	LOC_Os04g35280.1 LOC_Os04g35280.1|13104.m03431|protein neutral/alkaline invertase, putative, expressed	UID758	2
LOC_Os04g35280.1	0	0	0	0	0	0	S	3	___1	0.708979	3.16389e-09	70.99	56.681	51.963	-0.9055	11	11	LOC_Os04g35280.1	LOC_Os04g35280.1	_____MEVAGMRKASSHASMAAAAADPDDFD	KAS(0.68)S(0.709)HAS(0.611)MAAAAADPDDFDLTR	LOC_Os04g35280.1 LOC_Os04g35280.1|13104.m03431|protein neutral/alkaline invertase, putative, expressed	UID759	2
LOC_Os04g35280.1	0	0	0	0	0	0	S	3	___1	0.666655	3.16389e-09	70.99	56.681	47.392	-0.62207	14	14	LOC_Os04g35280.1	LOC_Os04g35280.1	__MEVAGMRKASSHASMAAAAADPDDFDLTR	KAS(0.667)S(0.667)HAS(0.667)MAAAAADPDDFDLTR	LOC_Os04g35280.1 LOC_Os04g35280.1|13104.m03431|protein neutral/alkaline invertase, putative, expressed	UID760	2
LOC_Os04g35700.1;LOC_Os04g35700.2	5098500	2951800	2882900	3829500	3308200	0	S	2	___1	0.994476	0.000106823	67.385	45.148	67.385	-1.016	56	56;56	LOC_Os04g35700.1	LOC_Os04g35700.1	SASPSVTPRAREKARSLDSPSAAAPRHGGGR	S(0.994)LDS(0.005)PSAAAPR	LOC_Os04g35700.1 LOC_Os04g35700.1|13104.m03487|protein STE_MEKK_ste11_MAP3K.16 - STE kinases include homologs to sterile 7, sterile 11 and sterile 20 from yeast, expressed;LOC_Os04g35700.2 LOC_Os04g35700.2|13104.m03488|protein STE_MEKK_ste11_MAP3K.16 - STE	UID761	1
LOC_Os04g35700.1	0	0	0	0	0	0	S	2	___1	0.981305	0.000331164	68.944	51.08	63.128	-0.21699	634	634	LOC_Os04g35700.1	LOC_Os04g35700.1	SPHTASPISVVRTNMSLPVSPCSSPLRQFKQ	T(0.019)NMS(0.981)LPVS(0.997)PCS(0.625)S(0.378)PLR	LOC_Os04g35700.1 LOC_Os04g35700.1|13104.m03487|protein STE_MEKK_ste11_MAP3K.16 - STE kinases include homologs to sterile 7, sterile 11 and sterile 20 from yeast, expressed	UID762	3
LOC_Os04g35700.1	0	0	0	0	0	0	S	2	___1	0.997054	0.000331164	68.944	51.08	63.128	-0.21699	638	638	LOC_Os04g35700.1	LOC_Os04g35700.1	ASPISVVRTNMSLPVSPCSSPLRQFKQSNWS	T(0.019)NMS(0.981)LPVS(0.997)PCS(0.625)S(0.378)PLR	LOC_Os04g35700.1 LOC_Os04g35700.1|13104.m03487|protein STE_MEKK_ste11_MAP3K.16 - STE kinases include homologs to sterile 7, sterile 11 and sterile 20 from yeast, expressed	UID763	3
LOC_Os04g35700.1	0	0	0	0	0	0	S	2	___1	0.624946	0.000431799	68.944	51.08	63.128	-0.21699	641	641	LOC_Os04g35700.1	LOC_Os04g35700.1	ISVVRTNMSLPVSPCSSPLRQFKQSNWSCLP	T(0.019)NMS(0.981)LPVS(0.997)PCS(0.625)S(0.378)PLR	LOC_Os04g35700.1 LOC_Os04g35700.1|13104.m03487|protein STE_MEKK_ste11_MAP3K.16 - STE kinases include homologs to sterile 7, sterile 11 and sterile 20 from yeast, expressed	UID764	3
LOC_Os04g35700.1	0	0	0	0	0	0	S	2	___1	0.646041	0.000331164	60.489	40.186	57.973	0.19194	642	642	LOC_Os04g35700.1	LOC_Os04g35700.1	SVVRTNMSLPVSPCSSPLRQFKQSNWSCLPS	T(0.308)NMS(0.958)LPVS(0.731)PCS(0.356)S(0.646)PLR	LOC_Os04g35700.1 LOC_Os04g35700.1|13104.m03487|protein STE_MEKK_ste11_MAP3K.16 - STE kinases include homologs to sterile 7, sterile 11 and sterile 20 from yeast, expressed	UID765	3
LOC_Os04g35700.1	0	0	0	0	0	0	S	2	___1	0.998862	0.0225978	43.991	36.621	43.991	1.3913	700	700	LOC_Os04g35700.1	LOC_Os04g35700.1	TISDTWQDISQLKVQSPYGSPKRF_______	VQS(0.999)PY(0.002)GS(0.999)PKRF	LOC_Os04g35700.1 LOC_Os04g35700.1|13104.m03487|protein STE_MEKK_ste11_MAP3K.16 - STE kinases include homologs to sterile 7, sterile 11 and sterile 20 from yeast, expressed	UID766	2
LOC_Os04g35700.1	0	0	0	0	0	0	S	2	___1	0.99877	0.0225978	43.991	36.621	43.991	1.3913	704	704	LOC_Os04g35700.1	LOC_Os04g35700.1	TWQDISQLKVQSPYGSPKRF___________	VQS(0.999)PY(0.002)GS(0.999)PKRF	LOC_Os04g35700.1 LOC_Os04g35700.1|13104.m03487|protein STE_MEKK_ste11_MAP3K.16 - STE kinases include homologs to sterile 7, sterile 11 and sterile 20 from yeast, expressed	UID767	2
LOC_Os04g35780.1	0	0	0	0	0	0	S	2	___1	0.999971	0.000758743	49.929	34.267	49.929	0.9256	11	11	LOC_Os04g35780.1	LOC_Os04g35780.1	_____MNSQGFGPGGSPKSFRYPRADFDLES	MNSQGFGPGGS(1)PK	LOC_Os04g35780.1 LOC_Os04g35780.1|13104.m03496|protein expressed protein	UID768	1
LOC_Os04g35800.1	0	0	0	0	0	0	S	2	___1	0.999554	0.000727234	54.27	28.871	45.257	-0.646	54	54	LOC_Os04g35800.1	LOC_Os04g35800.1	AGSPSPPLPPRKRRLSPTPSPTRRSSRSRSR	RLS(1)PT(0.996)PS(0.9)PT(0.104)R	LOC_Os04g35800.1 LOC_Os04g35800.1|13104.m03499|protein zinc finger C-x8-C-x5-C-x3-H type family protein, expressed	UID769	3
LOC_Os04g35800.1	0	0	0	0	0	0	S	2	___1	0.951355	0.000727234	54.27	28.871	54.27	1.154	58	58	LOC_Os04g35800.1	LOC_Os04g35800.1	SPPLPPRKRRLSPTPSPTRRSSRSRSRSPRR	RLS(0.998)PT(0.975)PS(0.951)PT(0.075)R	LOC_Os04g35800.1 LOC_Os04g35800.1|13104.m03499|protein zinc finger C-x8-C-x5-C-x3-H type family protein, expressed	UID770	3
LOC_Os04g36560.2;LOC_Os04g36560.1	11966000	10657000	9703200	4004200	4866600	4229900	S	2	___1	0.999723	0.0134338	76.827	46.108	76.827	-0.21848	692	692;692	LOC_Os04g36560.2	LOC_Os04g36560.2	LKGRSFMKEKVKTSGSFVLRRFGAFDFAKPG	TSGS(1)FVLR	LOC_Os04g36560.2 LOC_Os04g36560.2|13104.m11901|protein chloride channel protein, putative, expressed;LOC_Os04g36560.1 LOC_Os04g36560.1|13104.m11737|protein chloride channel protein, putative, expressed	UID771	1
LOC_Os04g36890.2;LOC_Os04g36890.1	0	0	0	0	0	0	S	2	___1	0.498819	5.30852e-14	77.42	69.036	77.42	0.31222	57	57;228	LOC_Os04g36890.2	LOC_Os04g36890.2	DDSKLQLVVRTPPAESLESEDEDGFPVSFSE	T(0.002)PPAES(0.499)LES(0.499)EDEDGFPVSFSESK	LOC_Os04g36890.2 LOC_Os04g36890.2|13104.m11903|protein peptidyl-prolyl cis-trans isomerase, FKBP-type, putative, expressed;LOC_Os04g36890.1 LOC_Os04g36890.1|13104.m03568|protein peptidyl-prolyl cis-trans isomerase, FKBP-type, putative, expressed	UID772
LOC_Os04g36890.2;LOC_Os04g36890.1	22932000	39483000	0	0	0	0	S	2	___1	0.992662	5.45808e-30	100.11	93.534	100.11	0.67728	60	60;231	LOC_Os04g36890.2	LOC_Os04g36890.2	KLQLVVRTPPAESLESEDEDGFPVSFSESKK	TPPAES(0.007)LES(0.993)EDEDGFPVSFSESK	LOC_Os04g36890.2 LOC_Os04g36890.2|13104.m11903|protein peptidyl-prolyl cis-trans isomerase, FKBP-type, putative, expressed;LOC_Os04g36890.1 LOC_Os04g36890.1|13104.m03568|protein peptidyl-prolyl cis-trans isomerase, FKBP-type, putative, expressed	UID773	1
LOC_Os04g38260.1;LOC_Os04g38290.1	0	0	0	0	0	0	S	2	___1	0.49919	0.00115819	45.33	34.425	45.33	-1.1624	117	117;157	LOC_Os04g38260.1	LOC_Os04g38260.1	QELIDGEEIARNQRASEVSDNDGYEEFNDRA	AS(0.499)EVS(0.491)DNDGY(0.01)EEFNDR	LOC_Os04g38260.1 LOC_Os04g38260.1|13104.m03668|protein expressed protein;LOC_Os04g38290.1 LOC_Os04g38290.1|13104.m03672|protein expressed protein	UID774
LOC_Os04g38260.1;LOC_Os04g38290.1	2610600	2619300	4760500	0	0	1844900	S	2	___1	0.8596	0.000372788	54.776	44.437	54.776	-1.2452	120	120;160	LOC_Os04g38260.1	LOC_Os04g38260.1	IDGEEIARNQRASEVSDNDGYEEFNDRAVNY	AS(0.135)EVS(0.86)DNDGY(0.005)EEFNDR	LOC_Os04g38260.1 LOC_Os04g38260.1|13104.m03668|protein expressed protein;LOC_Os04g38290.1 LOC_Os04g38290.1|13104.m03672|protein expressed protein	UID775	1
LOC_Os04g38600.3;LOC_Os04g38600.2;LOC_Os04g38600.1	7625500	8023600	0	0	3346500	3468500	S	2	___1	0.49992	0.00112591	40.113	33.873	40.113	-1.3615	91	91;94;98	LOC_Os04g38600.3	LOC_Os04g38600.3	RIGRNFLRCWHGRGDSSPLDVIAINDTGGVK	GDS(0.5)S(0.5)PLDVIAINDTGGVK	LOC_Os04g38600.3 LOC_Os04g38600.3|13104.m03708|protein glyceraldehyde-3-phosphate dehydrogenase, putative, expressed;LOC_Os04g38600.2 LOC_Os04g38600.2|13104.m03711|protein glyceraldehyde-3-phosphate dehydrogenase, putative, expressed;LOC_Os04g38600.1 LOC_O	UID776	1
LOC_Os04g38600.3;LOC_Os04g38600.2;LOC_Os04g38600.1	7625500	8023600	0	0	3346500	3468500	S	2	___1	0.49992	0.00112591	40.113	33.873	40.113	-1.3615	92	92;95;99	LOC_Os04g38600.3	LOC_Os04g38600.3	IGRNFLRCWHGRGDSSPLDVIAINDTGGVKQ	GDS(0.5)S(0.5)PLDVIAINDTGGVK	LOC_Os04g38600.3 LOC_Os04g38600.3|13104.m03708|protein glyceraldehyde-3-phosphate dehydrogenase, putative, expressed;LOC_Os04g38600.2 LOC_Os04g38600.2|13104.m03711|protein glyceraldehyde-3-phosphate dehydrogenase, putative, expressed;LOC_Os04g38600.1 LOC_O	UID777	1
LOC_Os04g38870.5;LOC_Os04g38870.4;LOC_Os04g38870.3;LOC_Os04g38870.2;LOC_Os04g38870.1	7132800	0	5789600	0	0	0	S	2	___1	0.988765	0.000419424	47.545	39.24	47.545	-0.96467	2	2;2;2;2;2	LOC_Os04g38870.5	LOC_Os04g38870.5	______________MSAQAELSREENVYMAK	S(0.989)AQAELS(0.011)REENVYMAK	LOC_Os04g38870.5 LOC_Os04g38870.5|13104.m03746|protein 14-3-3 protein, putative, expressed;LOC_Os04g38870.4 LOC_Os04g38870.4|13104.m03745|protein 14-3-3 protein, putative, expressed;LOC_Os04g38870.3 LOC_Os04g38870.3|13104.m03744|protein 14-3-3 protein, put	UID778	1
LOC_Os04g39040.1	0	0	0	0	0	0	S	2	___1	0.751596	7.38635e-16	65.716	58.264	65.716	-0.65394	35	35	LOC_Os04g39040.1	LOC_Os04g39040.1	GGPTIRTLADISRGPSGFPGGGGGGGSDSDE	GPS(0.752)GFPGGGGGGGS(0.624)DS(0.624)DEPQEYYTGGEK	LOC_Os04g39040.1 LOC_Os04g39040.1|13104.m03768|protein UBA and UBX domain-containing protein, putative, expressed	UID779	2
LOC_Os04g39040.1	193490000	172990000	180150000	69730000	77944000	73435000	S	2	___1	0.999169	3.9124e-147	188.24	176.11	154.13	-0.3093	46	46	LOC_Os04g39040.1	LOC_Os04g39040.1	SRGPSGFPGGGGGGGSDSDEPQEYYTGGEKS	GPSGFPGGGGGGGS(0.999)DS(0.001)DEPQEYYTGGEK	LOC_Os04g39040.1 LOC_Os04g39040.1|13104.m03768|protein UBA and UBX domain-containing protein, putative, expressed	UID780	1;2
LOC_Os04g39040.1	77457000	0	80515000	63881000	0	0	S	2	___1	0.994845	6.84473e-21	77.43	70.097	74.772	0.13166	48	48	LOC_Os04g39040.1	LOC_Os04g39040.1	GPSGFPGGGGGGGSDSDEPQEYYTGGEKSGM	GPS(0.009)GFPGGGGGGGS(0.995)DS(0.995)DEPQEYYTGGEK	LOC_Os04g39040.1 LOC_Os04g39040.1|13104.m03768|protein UBA and UBX domain-containing protein, putative, expressed	UID781	1;2
LOC_Os04g40400.1	77165000	13191000	1178300	0	13668000	0	S	2	___1	1	0.00513237	61.932	18.163	55.578	-1.6396	463	463	LOC_Os04g40400.1	LOC_Os04g40400.1	TIELDDKVRFGQRPGSGAGRVSAVPPAIAEE	FGQRPGS(1)GAGR	LOC_Os04g40400.1 LOC_Os04g40400.1|13104.m03932|protein eukaryotic translation initiation factor 4B, putative, expressed	UID782	1
LOC_Os04g40400.1	84326000	88547000	14864000	0	25979000	18542000	S	3	___1	1	9.83033e-16	116.9	98.941	42.118	0.59808	491	491	LOC_Os04g40400.1	LOC_Os04g40400.1	AEEPQIVVSIVDRPRSRGGMEPFPKPAEERW	S(1)RGGMEPFPKPAEER	LOC_Os04g40400.1 LOC_Os04g40400.1|13104.m03932|protein eukaryotic translation initiation factor 4B, putative, expressed	UID783	1
LOC_Os04g40400.1	3894200	0	3308800	1583200	2037100	1758900	S	2	___1	0.919775	0.000917649	50.088	37.561	41.092	0.41187	212	212	LOC_Os04g40400.1	LOC_Os04g40400.1	DDWSRDKKPMPSRYPSLGSGGGGGGGFRESP	Y(0.077)PS(0.92)LGS(0.003)GGGGGGGFR	LOC_Os04g40400.1 LOC_Os04g40400.1|13104.m03932|protein eukaryotic translation initiation factor 4B, putative, expressed	UID784	1
LOC_Os04g40430.2;LOC_Os04g40430.1	0	5417600	5041500	0	0	10822000	S	2	___1	0.5	2.07559e-07	54.805	45.522	43.761	0.60128	20	20;20	LOC_Os04g40430.2	LOC_Os04g40430.2	GKAAAAEAAAPDAGVSSPQGGGGEKEGSFLL	AAAAEAAAPDAGVS(0.5)S(0.5)PQGGGGEK	LOC_Os04g40430.2 LOC_Os04g40430.2|13104.m03936|protein surfeit locus protein, putative, expressed;LOC_Os04g40430.1 LOC_Os04g40430.1|13104.m03935|protein surfeit locus protein, putative, expressed	UID785	1
LOC_Os04g40430.2;LOC_Os04g40430.1	0	5417600	5041500	0	0	10822000	S	2	___1	0.5	2.07559e-07	54.805	45.522	43.761	0.60128	21	21;21	LOC_Os04g40430.2	LOC_Os04g40430.2	KAAAAEAAAPDAGVSSPQGGGGEKEGSFLLG	AAAAEAAAPDAGVS(0.5)S(0.5)PQGGGGEK	LOC_Os04g40430.2 LOC_Os04g40430.2|13104.m03936|protein surfeit locus protein, putative, expressed;LOC_Os04g40430.1 LOC_Os04g40430.1|13104.m03935|protein surfeit locus protein, putative, expressed	UID786	1
LOC_Os04g40430.2;LOC_Os04g40430.1	12870000	0	0	9963700	498270	15156000	S	3	___1	0.499989	1.00691e-05	44.258	39.449	44.258	0.76589	185	185;185	LOC_Os04g40430.2	LOC_Os04g40430.2	VNPSLPREPKPEIDDSDNSDDPDFWVPPVGS	EPKPEIDDS(0.5)DNS(0.5)DDPDFWVPPVGSR	LOC_Os04g40430.2 LOC_Os04g40430.2|13104.m03936|protein surfeit locus protein, putative, expressed;LOC_Os04g40430.1 LOC_Os04g40430.1|13104.m03935|protein surfeit locus protein, putative, expressed	UID787	1
LOC_Os04g40430.2;LOC_Os04g40430.1	12870000	0	0	9963700	498270	15156000	S	3	___1	0.499989	1.00691e-05	44.258	39.449	44.258	0.76589	188	188;188	LOC_Os04g40430.2	LOC_Os04g40430.2	SLPREPKPEIDDSDNSDDPDFWVPPVGSRWD	EPKPEIDDS(0.5)DNS(0.5)DDPDFWVPPVGSR	LOC_Os04g40430.2 LOC_Os04g40430.2|13104.m03936|protein surfeit locus protein, putative, expressed;LOC_Os04g40430.1 LOC_Os04g40430.1|13104.m03935|protein surfeit locus protein, putative, expressed	UID788	1
LOC_Os04g40874.1	89987000	0	70768000	46473000	67255000	34913000	S	2	___1	0.913182	1.95153e-78	188.6	132.56	151.66	0.44308	12	12	LOC_Os04g40874.1	LOC_Os04g40874.1	____MSGGSSPRSRRSSFNSLSRDLELPSEQ	RS(0.913)S(0.087)FNSLSR	LOC_Os04g40874.1 LOC_Os04g40874.1|13104.m03995|protein glucose-6-phosphate 1-dehydrogenase, cytoplasmic isoform, putative, expressed	UID789	1
LOC_Os04g40874.1	157780000	262170000	130900000	13936000	67255000	213400000	S	2	___1	0.994993	4.99251e-135	209.95	150.31	123.67	0.60262	13	13	LOC_Os04g40874.1	LOC_Os04g40874.1	___MSGGSSPRSRRSSFNSLSRDLELPSEQG	RS(0.005)S(0.995)FNSLSR	LOC_Os04g40874.1 LOC_Os04g40874.1|13104.m03995|protein glucose-6-phosphate 1-dehydrogenase, cytoplasmic isoform, putative, expressed	UID790	1
LOC_Os04g41030.1	25663000	11420000	10948000	9033300	8848400	7851600	S	2	___1	0.9995	0.00187393	40.179	35.1	40.179	0.43136	604	604	LOC_Os04g41030.1	LOC_Os04g41030.1	RVYHSLKSIGQGRDVSEQFDEFPLAYNKDES	DVS(1)EQFDEFPLAYNKDESDTM	LOC_Os04g41030.1 LOC_Os04g41030.1|13104.m04016|protein inactive receptor kinase At1g27190 precursor, putative, expressed	UID791	1
LOC_Os04g41100.5;LOC_Os04g41100.4;LOC_Os04g41100.3;LOC_Os04g41100.2;LOC_Os04g41100.1	0	0	0	0	0	16517000	S	2	___1	0.515806	1.50785e-12	92.063	76.448	92.063	1.0067	131	131;131;131;131;131	LOC_Os04g41100.5	LOC_Os04g41100.5	SSSSRDGESVVAASASSPSKKRKFSPIIWDR	DGESVVAAS(0.092)AS(0.516)S(0.349)PS(0.043)K	LOC_Os04g41100.5 LOC_Os04g41100.5|13104.m04029|protein cyclin-dependent kinase G-2, putative, expressed;LOC_Os04g41100.4 LOC_Os04g41100.4|13104.m04027|protein cyclin-dependent kinase G-2, putative, expressed;LOC_Os04g41100.3 LOC_Os04g41100.3|13104.m04026|p	UID792	1
LOC_Os04g41100.5;LOC_Os04g41100.4;LOC_Os04g41100.3;LOC_Os04g41100.2;LOC_Os04g41100.1	21316000	20376000	22555000	22357000	19149000	0	S	2	___1	0.809194	2.53232e-21	132.44	117.76	132.44	0.89566	132	132;132;132;132;132	LOC_Os04g41100.5	LOC_Os04g41100.5	SSSRDGESVVAASASSPSKKRKFSPIIWDRD	DGESVVAAS(0.003)AS(0.118)S(0.809)PS(0.07)K	LOC_Os04g41100.5 LOC_Os04g41100.5|13104.m04029|protein cyclin-dependent kinase G-2, putative, expressed;LOC_Os04g41100.4 LOC_Os04g41100.4|13104.m04027|protein cyclin-dependent kinase G-2, putative, expressed;LOC_Os04g41100.3 LOC_Os04g41100.3|13104.m04026|p	UID793	1
LOC_Os04g41100.5;LOC_Os04g41100.4;LOC_Os04g41100.3;LOC_Os04g41100.2;LOC_Os04g41100.1;LOC_Os04g41100.6	0	0	0	0	0	0	S	3	___1	0.999955	1.5365e-37	96.563	89.859	96.563	0.36445	193	193;193;193;193;193;42	LOC_Os04g41100.5	LOC_Os04g41100.5	LPPQDHIPERLAVEKSPMDVEPAVASESPEQ	LAVEKS(1)PMDVEPAVAS(0.044)ES(0.956)PEQLQEHAESR	LOC_Os04g41100.5 LOC_Os04g41100.5|13104.m04029|protein cyclin-dependent kinase G-2, putative, expressed;LOC_Os04g41100.4 LOC_Os04g41100.4|13104.m04027|protein cyclin-dependent kinase G-2, putative, expressed;LOC_Os04g41100.3 LOC_Os04g41100.3|13104.m04026|p	UID794	2
LOC_Os04g41100.5;LOC_Os04g41100.4;LOC_Os04g41100.3;LOC_Os04g41100.2;LOC_Os04g41100.1;LOC_Os04g41100.6	0	0	0	0	0	0	S	4	___1	0.680082	6.43996e-21	76.06	69.696	45.07	-0.16972	203	203;203;203;203;203;52	LOC_Os04g41100.5	LOC_Os04g41100.5	LAVEKSPMDVEPAVASESPEQLQEHAESRVM	LAVEKS(0.64)PMDVEPAVAS(0.68)ES(0.68)PEQLQEHAESR	LOC_Os04g41100.5 LOC_Os04g41100.5|13104.m04029|protein cyclin-dependent kinase G-2, putative, expressed;LOC_Os04g41100.4 LOC_Os04g41100.4|13104.m04027|protein cyclin-dependent kinase G-2, putative, expressed;LOC_Os04g41100.3 LOC_Os04g41100.3|13104.m04026|p	UID795	2
LOC_Os04g41100.5;LOC_Os04g41100.4;LOC_Os04g41100.3;LOC_Os04g41100.2;LOC_Os04g41100.1;LOC_Os04g41100.6	0	0	0	0	0	0	S	3	___1	0.956074	1.5365e-37	96.563	89.859	96.563	0.36445	205	205;205;205;205;205;54	LOC_Os04g41100.5	LOC_Os04g41100.5	VEKSPMDVEPAVASESPEQLQEHAESRVMEE	LAVEKS(1)PMDVEPAVAS(0.044)ES(0.956)PEQLQEHAESR	LOC_Os04g41100.5 LOC_Os04g41100.5|13104.m04029|protein cyclin-dependent kinase G-2, putative, expressed;LOC_Os04g41100.4 LOC_Os04g41100.4|13104.m04027|protein cyclin-dependent kinase G-2, putative, expressed;LOC_Os04g41100.3 LOC_Os04g41100.3|13104.m04026|p	UID796	2
LOC_Os04g41100.5;LOC_Os04g41100.4;LOC_Os04g41100.3;LOC_Os04g41100.2;LOC_Os04g41100.1	0	0	0	0	0	0	S	4	___1	0.978447	3.52336e-05	41.133	30.617	41.133	-1.8497	96	96;96;96;96;96	LOC_Os04g41100.5	LOC_Os04g41100.5	RLSARLGDREPGEVLSGSASDDSGGRPHRAR	LGDREPGEVLS(0.978)GS(0.978)AS(0.265)DDS(0.778)GGRPHR	LOC_Os04g41100.5 LOC_Os04g41100.5|13104.m04029|protein cyclin-dependent kinase G-2, putative, expressed;LOC_Os04g41100.4 LOC_Os04g41100.4|13104.m04027|protein cyclin-dependent kinase G-2, putative, expressed;LOC_Os04g41100.3 LOC_Os04g41100.3|13104.m04026|p	UID797	3
LOC_Os04g41100.5;LOC_Os04g41100.4;LOC_Os04g41100.3;LOC_Os04g41100.2;LOC_Os04g41100.1	0	0	0	0	0	0	S	4	___1	0.978447	3.52336e-05	41.133	30.617	41.133	-1.8497	98	98;98;98;98;98	LOC_Os04g41100.5	LOC_Os04g41100.5	SARLGDREPGEVLSGSASDDSGGRPHRAREN	LGDREPGEVLS(0.978)GS(0.978)AS(0.265)DDS(0.778)GGRPHR	LOC_Os04g41100.5 LOC_Os04g41100.5|13104.m04029|protein cyclin-dependent kinase G-2, putative, expressed;LOC_Os04g41100.4 LOC_Os04g41100.4|13104.m04027|protein cyclin-dependent kinase G-2, putative, expressed;LOC_Os04g41100.3 LOC_Os04g41100.3|13104.m04026|p	UID798	3
LOC_Os04g41100.5;LOC_Os04g41100.4;LOC_Os04g41100.3;LOC_Os04g41100.2;LOC_Os04g41100.1	0	0	0	0	0	0	S	4	___1	0.778436	3.52336e-05	41.133	30.617	41.133	-1.8497	103	103;103;103;103;103	LOC_Os04g41100.5	LOC_Os04g41100.5	DREPGEVLSGSASDDSGGRPHRARENGVSSS	LGDREPGEVLS(0.978)GS(0.978)AS(0.265)DDS(0.778)GGRPHR	LOC_Os04g41100.5 LOC_Os04g41100.5|13104.m04029|protein cyclin-dependent kinase G-2, putative, expressed;LOC_Os04g41100.4 LOC_Os04g41100.4|13104.m04027|protein cyclin-dependent kinase G-2, putative, expressed;LOC_Os04g41100.3 LOC_Os04g41100.3|13104.m04026|p	UID799	3
LOC_Os04g41100.5;LOC_Os04g41100.4;LOC_Os04g41100.3;LOC_Os04g41100.2;LOC_Os04g41100.1;LOC_Os04g41100.6	3509700	3895900	3660900	0	367880	752760	S	2	___1	0.999951	6.98475e-06	86.911	71.767	86.911	0.56426	687	687;687;687;687;687;536	LOC_Os04g41100.5	LOC_Os04g41100.5	PALNELDRRTKRYLKSPDPLEEQRLKELQGN	YLKS(1)PDPLEEQR	LOC_Os04g41100.5 LOC_Os04g41100.5|13104.m04029|protein cyclin-dependent kinase G-2, putative, expressed;LOC_Os04g41100.4 LOC_Os04g41100.4|13104.m04027|protein cyclin-dependent kinase G-2, putative, expressed;LOC_Os04g41100.3 LOC_Os04g41100.3|13104.m04026|p	UID800	1
LOC_Os04g41100.5;LOC_Os04g41100.4;LOC_Os04g41100.3;LOC_Os04g41100.2;LOC_Os04g41100.1;LOC_Os04g41100.6	0	0	0	0	0	0	S	2	___1	0.999317	0.00145228	48.284	39.28	48.284	0.21014	253	253;253;253;253;253;102	LOC_Os04g41100.5	LOC_Os04g41100.5	ANDDEEEGAPHRKKKSASPADSAELGQRKKA	S(0.999)AS(0.999)PADS(0.001)AELGQR	LOC_Os04g41100.5 LOC_Os04g41100.5|13104.m04029|protein cyclin-dependent kinase G-2, putative, expressed;LOC_Os04g41100.4 LOC_Os04g41100.4|13104.m04027|protein cyclin-dependent kinase G-2, putative, expressed;LOC_Os04g41100.3 LOC_Os04g41100.3|13104.m04026|p	UID801
LOC_Os04g41100.5;LOC_Os04g41100.4;LOC_Os04g41100.3;LOC_Os04g41100.2;LOC_Os04g41100.1;LOC_Os04g41100.6	0	0	0	0	0	0	S	2	___1	0.999317	0.00145228	48.284	39.28	48.284	0.21014	255	255;255;255;255;255;104	LOC_Os04g41100.5	LOC_Os04g41100.5	DDEEEGAPHRKKKSASPADSAELGQRKKALS	S(0.999)AS(0.999)PADS(0.001)AELGQR	LOC_Os04g41100.5 LOC_Os04g41100.5|13104.m04029|protein cyclin-dependent kinase G-2, putative, expressed;LOC_Os04g41100.4 LOC_Os04g41100.4|13104.m04027|protein cyclin-dependent kinase G-2, putative, expressed;LOC_Os04g41100.3 LOC_Os04g41100.3|13104.m04026|p	UID802
LOC_Os04g42320.1	3805600	6905000	3055000	4595900	5744900	3711100	S	2	___1	1	5.22394e-07	82.362	63.582	42.789	0.53903	414	414	LOC_Os04g42320.1	LOC_Os04g42320.1	VDHSKAVNNNEDILVSRELSPETDDGDNKLP	AVNNNEDILVS(1)R	LOC_Os04g42320.1 LOC_Os04g42320.1|13104.m04171|protein AT hook motif family protein, expressed	UID803	1
LOC_Os04g42320.1	18986000	22573000	15342000	7681700	8403300	6630400	S	2	___1	1	9.04052e-11	72.937	59.257	71.607	-0.98231	418	418	LOC_Os04g42320.1	LOC_Os04g42320.1	KAVNNNEDILVSRELSPETDDGDNKLPPETG	ELS(1)PET(1)DDGDNKLPPETGNR	LOC_Os04g42320.1 LOC_Os04g42320.1|13104.m04171|protein AT hook motif family protein, expressed	UID804	1;2
LOC_Os04g42320.1	0	0	0	0	0	0	S	3	___1	0.501457	0.000417287	45.413	35.625	45.413	0.56668	393	393	LOC_Os04g42320.1	LOC_Os04g42320.1	KPSDHNLKKSHKLDTSTDSEVVDHSKAVNNN	S(0.026)HKLDT(0.476)S(0.501)T(0.377)DS(0.618)EVVDHS(0.001)K	LOC_Os04g42320.1 LOC_Os04g42320.1|13104.m04171|protein AT hook motif family protein, expressed	UID805	2
LOC_Os04g42320.1	0	0	0	0	0	0	S	3	___1	0.61834	0.000417287	45.413	35.625	45.413	0.56668	396	396	LOC_Os04g42320.1	LOC_Os04g42320.1	DHNLKKSHKLDTSTDSEVVDHSKAVNNNEDI	S(0.026)HKLDT(0.476)S(0.501)T(0.377)DS(0.618)EVVDHS(0.001)K	LOC_Os04g42320.1 LOC_Os04g42320.1|13104.m04171|protein AT hook motif family protein, expressed	UID806	2
LOC_Os04g44870.1	0	0	0	0	0	0	S	2	___1	1	4.14481e-09	80.763	59.235	50.284	0.71768	133	133	LOC_Os04g44870.1	LOC_Os04g44870.1	VGLTFTPEDDRDRGLSEEDIGGWKQSS____	GLS(1)EEDIGGWK	LOC_Os04g44870.1 LOC_Os04g44870.1|13104.m04486|protein C2 domain containing protein, putative, expressed	UID807	1
LOC_Os04g45070.1	44915000	41568000	6957900	13359000	12626000	10608000	S	4	___1	1	1.2088e-17	84.365	70.349	84.365	0.042814	80	80	LOC_Os04g45070.1	LOC_Os04g45070.1	KVADEPPAEKPAQGGSNDRDVALARVETEKR	VADEPPAEKPAQGGS(1)NDRDVALAR	LOC_Os04g45070.1 LOC_Os04g45070.1|13104.m04514|protein remorin, putative, expressed	UID808	1
LOC_Os04g45190.3;LOC_Os04g45190.1;LOC_Os04g45190.2	0	0	0	0	0	0	S	3	___1	0.491312	5.83918e-06	57.496	48.08	57.496	0.051885	157	157;186;188	LOC_Os04g45190.3	LOC_Os04g45190.3	LLSATRAHKDAEDVTSDSETSALISRLTEER	AHKDAEDVT(0.491)S(0.491)DS(0.016)ET(0.001)SALISR	LOC_Os04g45190.3 LOC_Os04g45190.3|13104.m04529|protein MSP domain containing protein, expressed;LOC_Os04g45190.1 LOC_Os04g45190.1|13104.m04527|protein MSP domain containing protein, expressed;LOC_Os04g45190.2 LOC_Os04g45190.2|13104.m04528|protein MSP domai	UID809
LOC_Os04g45930.3;LOC_Os04g45930.2;LOC_Os04g45930.1	11720000	4979900	6665900	0	700610	1366200	S	3	___1	0.883937	0.00339651	48.659	35.703	42.809	-0.78681	589	589;589;589	LOC_Os04g45930.3	LOC_Os04g45930.3	SSRVPVDRRPYRDDYSPRGSAYSDLGPRSAP	RPY(0.001)RDDY(0.115)S(0.884)PR	LOC_Os04g45930.3 LOC_Os04g45930.3|13104.m04610|protein RNA recognition motif containing protein, expressed;LOC_Os04g45930.2 LOC_Os04g45930.2|13104.m04611|protein RNA recognition motif containing protein, expressed;LOC_Os04g45930.1 LOC_Os04g45930.1|13104.m0	UID810	1
LOC_Os04g45930.3;LOC_Os04g45930.2;LOC_Os04g45930.1	19071000	8073200	6372900	3432000	6320600	4539000	S	2	___1	1	0.000223215	66.797	45.425	66.797	0.8949	55	55;55;55	LOC_Os04g45930.3	LOC_Os04g45930.3	AAEEAPKVEEQKRQPSPPLQQPAAEEKASSD	RQPS(1)PPLQQPAAEEK	LOC_Os04g45930.3 LOC_Os04g45930.3|13104.m04610|protein RNA recognition motif containing protein, expressed;LOC_Os04g45930.2 LOC_Os04g45930.2|13104.m04611|protein RNA recognition motif containing protein, expressed;LOC_Os04g45930.1 LOC_Os04g45930.1|13104.m0	UID811	1
LOC_Os04g45940.1	0	0	0	0	0	0	S	2	___1	0.394401	1.37928e-05	76.465	52.697	76.465	-0.70943	3	3	LOC_Os04g45940.1	LOC_Os04g45940.1	_____________MASSSPTNAAAAARRVPP	AS(0.394)S(0.301)S(0.301)PT(0.003)NAAAAAR	LOC_Os04g45940.1 LOC_Os04g45940.1|13104.m04612|protein transcription factor like protein, putative, expressed	UID812
LOC_Os04g45940.1	0	0	0	0	0	0	S	2	___1	0.495629	2.43967e-10	108.3	79.201	108.3	-0.78917	4	4	LOC_Os04g45940.1	LOC_Os04g45940.1	____________MASSSPTNAAAAARRVPPP	AS(0.009)S(0.496)S(0.496)PTNAAAAAR	LOC_Os04g45940.1 LOC_Os04g45940.1|13104.m04612|protein transcription factor like protein, putative, expressed	UID813
LOC_Os04g45940.1	0	0	0	0	0	0	S	2	___1	0.495629	2.43967e-10	108.3	79.201	108.3	-0.78917	5	5	LOC_Os04g45940.1	LOC_Os04g45940.1	___________MASSSPTNAAAAARRVPPPC	AS(0.009)S(0.496)S(0.496)PTNAAAAAR	LOC_Os04g45940.1 LOC_Os04g45940.1|13104.m04612|protein transcription factor like protein, putative, expressed	UID814
LOC_Os04g46290.1	22176000	21389000	6984900	0	0	0	S	3	___1	0.99932	7.06233e-06	76.155	65.21	76.155	-1.5873	168	168	LOC_Os04g46290.1	LOC_Os04g46290.1	IQVSAVRHVPTHPAFSDDDMDSRSCSISGDS	HVPT(0.001)HPAFS(0.999)DDDMDSR	LOC_Os04g46290.1 LOC_Os04g46290.1|13104.m04654|protein ethylene-responsive element-binding protein, putative, expressed	UID815	1
LOC_Os04g46894.1	45582000	32862000	19246000	17337000	13340000	11592000	S	2	___1	0.990507	1.22028e-07	125.82	83.009	103.44	-0.008461	778	778	LOC_Os04g46894.1	LOC_Os04g46894.1	DVPCEILGSSIGRKLSSSENQLLKNLGGINF	KLS(0.991)S(0.005)S(0.005)ENQLLK	LOC_Os04g46894.1 LOC_Os04g46894.1|13104.m04738|protein beige/BEACH domain containing protein, expressed	UID816	1
LOC_Os04g47690.3;LOC_Os04g47690.2	0	0	0	0	0	0	S	3	___1	0.983799	1.5334e-14	59.401	58.774	59.401	0.22294	112	112;113	LOC_Os04g47690.3	LOC_Os04g47690.3	SKKAKTDGAEQEGEGSDKSKSDVEDDENDGS	T(0.003)DGAEQEGEGS(0.984)DKS(0.551)KS(0.464)DVEDDENDGS(0.998)GEDE	LOC_Os04g47690.3 LOC_Os04g47690.3|13104.m04838|protein HMG1/2, putative, expressed;LOC_Os04g47690.2 LOC_Os04g47690.2|13104.m04837|protein HMG1/2, putative, expressed	UID817	3
LOC_Os04g47690.3;LOC_Os04g47690.2	0	0	0	0	0	0	S	3	___1	0.607243	1.5334e-14	59.401	58.774	44.099	0.31668	115	115;116	LOC_Os04g47690.3	LOC_Os04g47690.3	AKTDGAEQEGEGSDKSKSDVEDDENDGSGED	T(0.007)DGAEQEGEGS(0.981)DKS(0.607)KS(0.607)DVEDDENDGS(0.797)GEDE	LOC_Os04g47690.3 LOC_Os04g47690.3|13104.m04838|protein HMG1/2, putative, expressed;LOC_Os04g47690.2 LOC_Os04g47690.2|13104.m04837|protein HMG1/2, putative, expressed	UID818	3
LOC_Os04g47690.3;LOC_Os04g47690.2	0	0	0	0	0	0	S	3	___1	0.607237	2.11515e-09	49.767	49.121	44.099	0.31668	117	117;118	LOC_Os04g47690.3	LOC_Os04g47690.3	TDGAEQEGEGSDKSKSDVEDDENDGSGEDE_	T(0.007)DGAEQEGEGS(0.981)DKS(0.607)KS(0.607)DVEDDENDGS(0.797)GEDE	LOC_Os04g47690.3 LOC_Os04g47690.3|13104.m04838|protein HMG1/2, putative, expressed;LOC_Os04g47690.2 LOC_Os04g47690.2|13104.m04837|protein HMG1/2, putative, expressed	UID819	3
LOC_Os04g47690.3;LOC_Os04g47690.2	0	0	0	0	0	0	S	3	___1	0.998153	1.5334e-14	59.401	58.774	59.401	0.22294	127	127;128	LOC_Os04g47690.3	LOC_Os04g47690.3	SDKSKSDVEDDENDGSGEDE___________	T(0.003)DGAEQEGEGS(0.984)DKS(0.551)KS(0.464)DVEDDENDGS(0.998)GEDE	LOC_Os04g47690.3 LOC_Os04g47690.3|13104.m04838|protein HMG1/2, putative, expressed;LOC_Os04g47690.2 LOC_Os04g47690.2|13104.m04837|protein HMG1/2, putative, expressed	UID820	3
LOC_Os04g47860.6;LOC_Os04g47860.5	105980000	98773000	95011000	39080000	40632000	34606000	S	2	___1	1	5.15887e-18	129.05	94.37	124.43	-0.10794	86	86;86	LOC_Os04g47860.6	LOC_Os04g47860.6	KKRNLPDPDAEVIALSPKTLLATNRFVCEVC	NLPDPDAEVIALS(1)PK	LOC_Os04g47860.6 LOC_Os04g47860.6|13104.m04861|protein ZOS4-11 - C2H2 zinc finger protein, expressed;LOC_Os04g47860.5 LOC_Os04g47860.5|13104.m04859|protein ZOS4-11 - C2H2 zinc finger protein, expressed	UID821	1
LOC_Os04g50204.1	28833000	0	0	0	16300000	16054000	S	4	___1	0.859116	3.53911e-07	42.024	30.817	42.024	-1.0103	674	674	LOC_Os04g50204.1	LOC_Os04g50204.1	ATNGSHKEESNVKGDSEDDEPVMVVAKMWEN	DGAT(0.03)NGS(0.028)HKEES(0.083)NVKGDS(0.859)EDDEPVMVVAK	LOC_Os04g50204.1 LOC_Os04g50204.1|13104.m05141|protein protein transport protein-related, putative, expressed	UID822	1
LOC_Os04g51060.1	0	0	0	0	0	0	S	3	___1	0.999938	1.6681e-06	69.435	62.241	69.435	-0.37398	364	364	LOC_Os04g51060.1	LOC_Os04g51060.1	TEDDAELLQRYAKRQSPGSDACDPYSIQASK	RQS(1)PGS(1)DACDPYSIQASKK	LOC_Os04g51060.1 LOC_Os04g51060.1|13104.m05193|protein expressed protein	UID823	2
LOC_Os04g51060.1	0	0	0	0	0	0	S	3	___1	0.999869	1.6681e-06	69.435	62.241	69.435	-0.37398	367	367	LOC_Os04g51060.1	LOC_Os04g51060.1	DAELLQRYAKRQSPGSDACDPYSIQASKKSR	RQS(1)PGS(1)DACDPYSIQASKK	LOC_Os04g51060.1 LOC_Os04g51060.1|13104.m05193|protein expressed protein	UID824	2
LOC_Os04g51370.2;LOC_Os04g51370.1	0	561420	3429600	0	0	3632500	S	2	___1	0.525801	0.00281742	59.245	38.725	48.283	-0.45059	290	290;290	LOC_Os04g51370.2	LOC_Os04g51370.2	VIDFGSACLEGKTVYSYIQSRYYRSPEVILG	TVY(0.062)S(0.526)Y(0.41)IQS(0.002)R	LOC_Os04g51370.2 LOC_Os04g51370.2|13104.m05233|protein protein kinase, putative, expressed;LOC_Os04g51370.1 LOC_Os04g51370.1|13104.m05232|protein protein kinase, putative, expressed	UID825	1
LOC_Os04g51580.2;LOC_Os04g51580.1	2106700	1835500	1495900	0	0	0	S	2	___1	0.999993	0.0022316	61.65	29.33	61.65	-0.41846	329	329;329	LOC_Os04g51580.2	LOC_Os04g51580.2	EGLLMSDYRSLNGIASPRFLTMLSPRRLFSP	SLNGIAS(1)PR	LOC_Os04g51580.2 LOC_Os04g51580.2|13104.m05265|protein leucine rich repeat containing protein, expressed;LOC_Os04g51580.1 LOC_Os04g51580.1|13104.m05264|protein leucine rich repeat containing protein, expressed	UID826	1
LOC_Os04g51710.1	11026000	11086000	5145400	3799400	4202800	4899100	S	2	___1	0.999972	2.16051e-08	72.184	46.036	72.184	1.721	74	74	LOC_Os04g51710.1	LOC_Os04g51710.1	SRKSGPLSNAPSRNASFGGAASNSGPVPNAG	NAS(1)FGGAASNSGPVPNAGDR	LOC_Os04g51710.1 LOC_Os04g51710.1|13104.m05280|protein expressed protein	UID827	1
LOC_Os04g51710.1	6087700	14685000	4671900	4266600	0	0	S	2	___1	0.666397	1.73196e-10	91.855	67.001	47.302	-1.4218	128	128	LOC_Os04g51710.1	LOC_Os04g51710.1	SSSGPLNKHGEPVKRSSGPQSGGVTPMARQN	S(0.666)S(0.666)GPQS(0.666)GGVT(0.001)PMAR	LOC_Os04g51710.1 LOC_Os04g51710.1|13104.m05280|protein expressed protein	UID828	1;2
LOC_Os04g51710.1	6087700	14685000	4671900	4266600	0	0	S	2	___1	0.666424	1.73196e-10	91.855	67.001	47.302	-1.4218	129	129	LOC_Os04g51710.1	LOC_Os04g51710.1	SSGPLNKHGEPVKRSSGPQSGGVTPMARQNS	S(0.666)S(0.666)GPQS(0.666)GGVT(0.001)PMAR	LOC_Os04g51710.1 LOC_Os04g51710.1|13104.m05280|protein expressed protein	UID829	1;2
LOC_Os04g51710.1	0	0	0	0	0	0	S	2	___1	0.997809	0.000164624	66.285	49.711	56.482	-2.2799	133	133	LOC_Os04g51710.1	LOC_Os04g51710.1	LNKHGEPVKRSSGPQSGGVTPMARQNSGPLP	S(0.464)S(0.538)GPQS(0.998)GGVT(0.001)PMAR	LOC_Os04g51710.1 LOC_Os04g51710.1|13104.m05280|protein expressed protein	UID830	2
LOC_Os04g51960.1	0	0	0	0	0	0	S	4	___1	0.904895	8.67939e-09	87.388	78.531	87.388	-0.30622	490	490	LOC_Os04g51960.1	LOC_Os04g51960.1	NSGKNVDKRKRHDTDSDSDSHARERKRHLDA	KRHDT(1)DS(0.905)DS(0.093)DS(0.002)HAR	LOC_Os04g51960.1 LOC_Os04g51960.1|13104.m05317|protein expressed protein	UID831	2
LOC_Os04g51960.1	0	0	0	0	0	0	S	3	___1	0.714429	0.00201223	46.159	32.958	46.159	-3.0246	492	492	LOC_Os04g51960.1	LOC_Os04g51960.1	GKNVDKRKRHDTDSDSDSHARERKRHLDARA	KRHDT(0.963)DS(0.189)DS(0.714)DS(0.134)HAR	LOC_Os04g51960.1 LOC_Os04g51960.1|13104.m05317|protein expressed protein	UID832	2
LOC_Os04g51960.1	0	0	0	0	0	0	S	3	___1	0.546065	0.000455627	46.178	42.007	46.178	0.27317	222	222	LOC_Os04g51960.1	LOC_Os04g51960.1	HSKHLKNSRHDTDDDSESDHKNAKCKKSSRH	NS(0.009)RHDT(0.989)DDDS(0.546)ES(0.457)DHKNAK	LOC_Os04g51960.1 LOC_Os04g51960.1|13104.m05317|protein expressed protein	UID833	2
LOC_Os04g51960.1	22015000	6361600	6335600	8236700	7700900	3616600	S	3	___1	1	0.000641289	98.105	83.898	52.278	0.77681	296	296	LOC_Os04g51960.1	LOC_Os04g51960.1	DERKKRPATISRRHDSEDEKPRKGKRMDDSD	RHDS(1)EDEKPR	LOC_Os04g51960.1 LOC_Os04g51960.1|13104.m05317|protein expressed protein	UID834	1
LOC_Os04g52030.1	0	0	0	0	0	0	S	2	___1	0.492782	0.000826429	48.741	41.539	48.741	1.888	5	5	LOC_Os04g52030.1	LOC_Os04g52030.1	___________MAGGSSPSPAAAPIQVRCAG	AGGS(0.493)S(0.493)PS(0.014)PAAAPIQVR	LOC_Os04g52030.1 LOC_Os04g52030.1|13104.m05324|protein zinc finger domain, LSD1 subclass family protein, expressed	UID835
LOC_Os04g52030.1	0	0	0	0	0	0	S	2	___1	0.492782	0.000826429	48.741	41.539	48.741	1.888	6	6	LOC_Os04g52030.1	LOC_Os04g52030.1	__________MAGGSSPSPAAAPIQVRCAGC	AGGS(0.493)S(0.493)PS(0.014)PAAAPIQVR	LOC_Os04g52030.1 LOC_Os04g52030.1|13104.m05324|protein zinc finger domain, LSD1 subclass family protein, expressed	UID836
LOC_Os04g52050.1	16306000	13390000	12720000	5611500	0	5750700	S	2	___1	1	9.75963e-23	104.41	84.208	94.461	0.15384	16	16	LOC_Os04g52050.1	LOC_Os04g52050.1	MAPGRAAASAAAEGGSPEPLEVRCAGCGETL	AAASAAAEGGS(1)PEPLEVR	LOC_Os04g52050.1 LOC_Os04g52050.1|13104.m05329|protein TNP1, putative, expressed	UID837	1
LOC_Os04g52760.1	299720000	268820000	267800000	108570000	110070000	120660000	S	2	___1	1	2.50211e-23	119.56	108.02	103.39	-0.23079	215	215	LOC_Os04g52760.1	LOC_Os04g52760.1	DLQTIKKLADDDGEDSLDENDLT________	KLADDDGEDS(1)LDENDLT	LOC_Os04g52760.1 LOC_Os04g52760.1|13104.m05420|protein gamma-soluble NSF attachment protein, putative, expressed	UID838	1
LOC_Os04g53450.1	0	0	0	0	0	0	S	2	___1	0.53303	0.00189948	42.789	28.531	42.789	-0.034142	174	174	LOC_Os04g53450.1	LOC_Os04g53450.1	CSTPGEETNISIGRSSPASPTGYVGPRLSCN	S(0.468)S(0.533)PAS(0.887)PT(0.111)GY(0.001)VGPR	LOC_Os04g53450.1 LOC_Os04g53450.1|13104.m05500|protein expressed protein	UID839	2
LOC_Os04g53450.1	0	0	0	0	0	0	S	2	___1	0.887386	0.00189948	42.789	28.531	42.789	-0.034142	177	177	LOC_Os04g53450.1	LOC_Os04g53450.1	PGEETNISIGRSSPASPTGYVGPRLSCNEIM	S(0.468)S(0.533)PAS(0.887)PT(0.111)GY(0.001)VGPR	LOC_Os04g53450.1 LOC_Os04g53450.1|13104.m05500|protein expressed protein	UID840	2
LOC_Os04g53670.1	38373000	32682000	31380000	15409000	14276000	14801000	S	2	___1	0.999858	3.88985e-60	169.62	143.97	169.62	0.18845	1118	1118	LOC_Os04g53670.1	LOC_Os04g53670.1	EQLRNLGSGGIDNTFSPRKLSRQNSFGSIGT	NLGSGGIDNTFS(1)PR	LOC_Os04g53670.1 LOC_Os04g53670.1|13104.m05532|protein expressed protein	UID841	1
LOC_Os04g53670.1	2905000	0	0	0	0	0	S	2	___1	0.999989	3.25955e-05	69.451	38.881	69.451	-0.88747	1127	1127	LOC_Os04g53670.1	LOC_Os04g53670.1	GIDNTFSPRKLSRQNSFGSIGTPRTPNLHST	QNS(1)FGS(0.923)IGT(0.077)PR	LOC_Os04g53670.1 LOC_Os04g53670.1|13104.m05532|protein expressed protein	UID842	2
LOC_Os04g53670.1	0	0	0	0	0	0	S	2	___1	0.996105	3.25955e-05	69.451	38.881	50.207	-0.74032	1130	1130	LOC_Os04g53670.1	LOC_Os04g53670.1	NTFSPRKLSRQNSFGSIGTPRTPNLHSTTDA	QNS(1)FGS(0.996)IGT(0.004)PR	LOC_Os04g53670.1 LOC_Os04g53670.1|13104.m05532|protein expressed protein	UID843	2
LOC_Os04g54430.1	39346000	31527000	59398000	0	0	22826000	S	3	___1	0.999989	3.61716e-46	79.833	78.494	79.833	-0.84589	84	84	LOC_Os04g54430.1	LOC_Os04g54430.1	DGDEDGDFGEGEEDVSEGEGYDNPKGIDNNK	KSDDAAPTDAGDEDGGDDDGDEDGDFGEGEEDVS(1)EGEGYDNPK	LOC_Os04g54430.1 LOC_Os04g54430.1|13104.m05628|protein immediate-early protein RSP40, putative, expressed	UID844	1
LOC_Os04g54440.3;LOC_Os04g54440.2;LOC_Os04g54440.1	47037000	55220000	0	16197000	0	16557000	S	4	___1	0.948746	5.93623e-78	132.6	127.6	132.6	-1.2283	13	13;13;13	LOC_Os04g54440.3	LOC_Os04g54440.3	___MAPKKRKADPAESPVASSEAGAGTNHHQ	KADPAES(0.949)PVAS(0.554)S(0.497)EAGAGTNHHQETPSSELKPR	LOC_Os04g54440.3 LOC_Os04g54440.3|13104.m05631|protein RNA binding protein, putative, expressed;LOC_Os04g54440.2 LOC_Os04g54440.2|13104.m05630|protein RNA binding protein, putative, expressed;LOC_Os04g54440.1 LOC_Os04g54440.1|13104.m05629|protein RNA bindi	UID845	1;2
LOC_Os04g54440.3;LOC_Os04g54440.2;LOC_Os04g54440.1	0	0	0	0	0	0	S	4	___1	0.696244	5.93623e-78	132.6	127.6	84.097	-1.3944	17	17;17;17	LOC_Os04g54440.3	LOC_Os04g54440.3	APKKRKADPAESPVASSEAGAGTNHHQETPS	KADPAES(0.613)PVAS(0.696)S(0.686)EAGAGT(0.004)NHHQETPSSELKPR	LOC_Os04g54440.3 LOC_Os04g54440.3|13104.m05631|protein RNA binding protein, putative, expressed;LOC_Os04g54440.2 LOC_Os04g54440.2|13104.m05630|protein RNA binding protein, putative, expressed;LOC_Os04g54440.1 LOC_Os04g54440.1|13104.m05629|protein RNA bindi	UID846	2
LOC_Os04g54440.3;LOC_Os04g54440.2;LOC_Os04g54440.1	0	0	0	0	0	0	S	5	___1	0.695634	2.34942e-66	112.35	106.19	112.35	-0.31278	18	18;18;18	LOC_Os04g54440.3	LOC_Os04g54440.3	PKKRKADPAESPVASSEAGAGTNHHQETPSS	KADPAES(0.608)PVAS(0.696)S(0.696)EAGAGT(0.001)NHHQETPSSELKPR	LOC_Os04g54440.3 LOC_Os04g54440.3|13104.m05631|protein RNA binding protein, putative, expressed;LOC_Os04g54440.2 LOC_Os04g54440.2|13104.m05630|protein RNA binding protein, putative, expressed;LOC_Os04g54440.1 LOC_Os04g54440.1|13104.m05629|protein RNA bindi	UID847	2
LOC_Os04g55230.1	0	0	0	0	0	0	S	2	___1	0.931325	9.14626e-06	53.779	48.602	53.779	1.0121	1228	1228	LOC_Os04g55230.1	LOC_Os04g55230.1	ENYAIHDELKQVDPLSPEEYSDEGWQAANLR	QVDPLS(0.931)PEEY(0.137)S(0.931)DEGWQAANLR	LOC_Os04g55230.1 LOC_Os04g55230.1|13104.m05723|protein tetratricopeptide repeat domain containing protein, putative, expressed	UID848	2
LOC_Os04g55230.1	0	0	0	0	0	0	S	2	___1	0.931325	9.14626e-06	53.779	48.602	53.779	1.0121	1233	1233	LOC_Os04g55230.1	LOC_Os04g55230.1	HDELKQVDPLSPEEYSDEGWQAANLRGRSAN	QVDPLS(0.931)PEEY(0.137)S(0.931)DEGWQAANLR	LOC_Os04g55230.1 LOC_Os04g55230.1|13104.m05723|protein tetratricopeptide repeat domain containing protein, putative, expressed	UID849	2
LOC_Os04g55520.1	36673000	49766000	30223000	0	0	0	S	2	___1	1	0.000207794	53.504	35.804	53.504	0.44672	226	226	LOC_Os04g55520.1	LOC_Os04g55520.1	AWSGRAKNPDLNQAPSPENSDAE________	AKNPDLNQAPS(1)PENS(1)DAE	LOC_Os04g55520.1 LOC_Os04g55520.1|13104.m05757|protein AP2 domain containing protein, expressed	UID850	1;2
LOC_Os04g55520.1	0	0	0	0	0	0	S	2	___1	1	0.000207794	53.504	35.804	53.504	0.44672	230	230	LOC_Os04g55520.1	LOC_Os04g55520.1	RAKNPDLNQAPSPENSDAE____________	AKNPDLNQAPS(1)PENS(1)DAE	LOC_Os04g55520.1 LOC_Os04g55520.1|13104.m05757|protein AP2 domain containing protein, expressed	UID851	2
LOC_Os04g55860.1	0	0	0	0	0	0	S	3	___1	0.199256	1.00536e-23	67.78	62.236	67.78	1.3814	49	49	LOC_Os04g55860.1	LOC_Os04g55860.1	YFLALSRFPRQVVAASPASGETSDEDSEEDS	QVVAAS(0.199)PAS(0.199)GET(0.199)S(0.199)DEDS(0.199)EEDS(0.004)EEDDDDENSGR	LOC_Os04g55860.1 LOC_Os04g55860.1|13104.m05798|protein peptidyl-tRNA hydrolase, putative, expressed	UID852
LOC_Os04g55860.1	0	0	0	0	0	0	S	3	___1	0.199256	1.00536e-23	67.78	62.236	67.78	1.3814	52	52	LOC_Os04g55860.1	LOC_Os04g55860.1	ALSRFPRQVVAASPASGETSDEDSEEDSEED	QVVAAS(0.199)PAS(0.199)GET(0.199)S(0.199)DEDS(0.199)EEDS(0.004)EEDDDDENSGR	LOC_Os04g55860.1 LOC_Os04g55860.1|13104.m05798|protein peptidyl-tRNA hydrolase, putative, expressed	UID853
LOC_Os04g55860.1	0	0	0	0	0	0	S	3	___1	0.199256	1.00536e-23	67.78	62.236	67.78	1.3814	56	56	LOC_Os04g55860.1	LOC_Os04g55860.1	FPRQVVAASPASGETSDEDSEEDSEEDDDDE	QVVAAS(0.199)PAS(0.199)GET(0.199)S(0.199)DEDS(0.199)EEDS(0.004)EEDDDDENSGR	LOC_Os04g55860.1 LOC_Os04g55860.1|13104.m05798|protein peptidyl-tRNA hydrolase, putative, expressed	UID854
LOC_Os04g55860.1	0	0	0	0	0	0	S	3	___1	0.199256	1.00536e-23	67.78	62.236	67.78	1.3814	60	60	LOC_Os04g55860.1	LOC_Os04g55860.1	VVAASPASGETSDEDSEEDSEEDDDDENSGR	QVVAAS(0.199)PAS(0.199)GET(0.199)S(0.199)DEDS(0.199)EEDS(0.004)EEDDDDENSGR	LOC_Os04g55860.1 LOC_Os04g55860.1|13104.m05798|protein peptidyl-tRNA hydrolase, putative, expressed	UID855
LOC_Os04g56140.1;LOC_Os04g56140.2	4085200	2102800	5326100	6706100	6201900	4985300	S	2	___1	0.999995	0.000225423	58.885	49.931	58.885	-0.77396	548	548;545	LOC_Os04g56140.1	LOC_Os04g56140.1	DAADGDSVENGTRLNSEEPAQVDPKPAYVRR	LNS(1)EEPAQVDPKPAYVR	LOC_Os04g56140.1 LOC_Os04g56140.1|13104.m05837|protein expressed protein;LOC_Os04g56140.2 LOC_Os04g56140.2|13104.m05835|protein expressed protein	UID856	1
LOC_Os04g56140.1;LOC_Os04g56140.2;LOC_Os04g56140.3	0	0	0	0	0	0	S	3	___1	0.459495	0.000253239	41.202	31.414	41.202	1.0135	427	427;424;427	LOC_Os04g56140.1	LOC_Os04g56140.1	VKECNAASKVHIEEISQGNQISSTSVTKDAD	VHIEEIS(0.459)QGNQIS(0.13)S(0.13)T(0.115)S(0.102)VT(0.065)K	LOC_Os04g56140.1 LOC_Os04g56140.1|13104.m05837|protein expressed protein;LOC_Os04g56140.2 LOC_Os04g56140.2|13104.m05835|protein expressed protein;LOC_Os04g56140.3 LOC_Os04g56140.3|13104.m05836|protein expressed protein	UID857
LOC_Os04g56140.1;LOC_Os04g56140.2;LOC_Os04g56140.3	0	0	0	0	0	0	S	3	___1	0.512281	4.61367e-05	40.756	26.284	40.756	0.38903	436	436;433;436	LOC_Os04g56140.1	LOC_Os04g56140.1	VHIEEISQGNQISSTSVTKDADRDGDVKAPV	VHIEEIS(0.07)QGNQIS(0.108)S(0.108)T(0.108)S(0.512)VT(0.093)K	LOC_Os04g56140.1 LOC_Os04g56140.1|13104.m05837|protein expressed protein;LOC_Os04g56140.2 LOC_Os04g56140.2|13104.m05835|protein expressed protein;LOC_Os04g56140.3 LOC_Os04g56140.3|13104.m05836|protein expressed protein	UID858	1
LOC_Os04g56440.2;LOC_Os04g56440.1	0	0	0	0	0	0	S	2	___1	0.414551	4.68082e-05	41.092	36.013	41.092	-0.54658	12	12;12	LOC_Os04g56440.2	LOC_Os04g56440.2	____MKAMGYNNPYDSSGTDDDLPPTQNRGL	AMGY(0.378)NNPY(0.378)DS(0.415)S(0.414)GT(0.414)DDDLPPT(0.001)QNR	LOC_Os04g56440.2 LOC_Os04g56440.2|13104.m05876|protein ENT domain containing protein, expressed;LOC_Os04g56440.1 LOC_Os04g56440.1|13104.m05875|protein ENT domain containing protein, expressed	UID859
LOC_Os04g56440.2;LOC_Os04g56440.1	0	0	0	0	0	0	S	2	___1	0.414478	4.68082e-05	41.092	36.013	41.092	-0.54658	13	13;13	LOC_Os04g56440.2	LOC_Os04g56440.2	___MKAMGYNNPYDSSGTDDDLPPTQNRGLR	AMGY(0.378)NNPY(0.378)DS(0.415)S(0.414)GT(0.414)DDDLPPT(0.001)QNR	LOC_Os04g56440.2 LOC_Os04g56440.2|13104.m05876|protein ENT domain containing protein, expressed;LOC_Os04g56440.1 LOC_Os04g56440.1|13104.m05875|protein ENT domain containing protein, expressed	UID860
LOC_Os04g56720.1	0	0	0	0	0	0	S	3	___1	0.495415	2.69727e-14	65.071	62.848	65.071	0.16243	465	465	LOC_Os04g56720.1	LOC_Os04g56720.1	STNARSNKRKKTKDVSESEEDDDEEDDSDDD	DVS(0.495)ES(0.495)EEDDDEEDDS(0.009)DDDENGEIKGGK	LOC_Os04g56720.1 LOC_Os04g56720.1|13104.m05913|protein RCC2, putative, expressed	UID861
LOC_Os04g56720.1	0	0	0	0	0	0	S	3	___1	0.495415	2.69727e-14	65.071	62.848	65.071	0.16243	467	467	LOC_Os04g56720.1	LOC_Os04g56720.1	NARSNKRKKTKDVSESEEDDDEEDDSDDDEN	DVS(0.495)ES(0.495)EEDDDEEDDS(0.009)DDDENGEIKGGK	LOC_Os04g56720.1 LOC_Os04g56720.1|13104.m05913|protein RCC2, putative, expressed	UID862
LOC_Os04g56720.1	48217000	31150000	0	27065000	18226000	21224000	S	3	___1	0.761601	1.54363e-23	93.949	84.861	42.468	1.3422	2	2	LOC_Os04g56720.1	LOC_Os04g56720.1	______________MSASGEPEKVPAAAEGE	S(0.762)AS(0.238)GEPEKVPAAAEGEEKADGAK	LOC_Os04g56720.1 LOC_Os04g56720.1|13104.m05913|protein RCC2, putative, expressed	UID863	1
LOC_Os04g56720.1	3202500	4311700	5375500	3923200	0	0	S	3	___1	0.5	1.54363e-23	93.949	84.861	42.355	1.211	4	4	LOC_Os04g56720.1	LOC_Os04g56720.1	____________MSASGEPEKVPAAAEGEEK	S(0.5)AS(0.5)GEPEKVPAAAEGEEKADGAK	LOC_Os04g56720.1 LOC_Os04g56720.1|13104.m05913|protein RCC2, putative, expressed	UID864	1
LOC_Os04g57300.2;LOC_Os04g57300.1	0	0	0	0	0	0	S	2	___1	0.35448	0.00548576	42.743	34.211	42.743	-1.5503	100	100;100	LOC_Os04g57300.2	LOC_Os04g57300.2	RPDSPLLLTRNSINRSCSTPCLCPVSKDFEH	S(0.354)CS(0.323)T(0.323)PCLCPVSK	LOC_Os04g57300.2 LOC_Os04g57300.2|13104.m05990|protein phosphatidylinositol 3- and 4-kinase family protein, putative, expressed;LOC_Os04g57300.1 LOC_Os04g57300.1|13104.m05989|protein phosphatidylinositol 3- and 4-kinase family protein, putative, expressed	UID865
LOC_Os04g57300.2;LOC_Os04g57300.1	0	0	0	0	0	0	S	2	___1	0.999755	0.011075	44.598	32.391	44.598	2.2857	2	2;2	LOC_Os04g57300.2	LOC_Os04g57300.2	______________MSPNLESHIKSQVPALL	S(1)PNLESHIK	LOC_Os04g57300.2 LOC_Os04g57300.2|13104.m05990|protein phosphatidylinositol 3- and 4-kinase family protein, putative, expressed;LOC_Os04g57300.1 LOC_Os04g57300.1|13104.m05989|protein phosphatidylinositol 3- and 4-kinase family protein, putative, expressed	UID866	1
LOC_Os04g57520.1	0	0	0	0	0	0	S	4	___1	0.427541	5.22633e-33	85.982	77.248	85.982	-0.86314	337	337	LOC_Os04g57520.1	LOC_Os04g57520.1	ATEDEDEELARAVAASLEESKGSDTSEEKIE	AVAAS(0.428)LEES(0.393)KGS(0.393)DT(0.393)S(0.393)EEKIEPEVENEPSLSAK	LOC_Os04g57520.1 LOC_Os04g57520.1|13104.m06023|protein UBX domain-containing protein, putative, expressed	UID867
LOC_Os04g57520.1	0	0	0	0	0	0	S	3	___1	0.410199	5.22633e-33	85.982	77.248	47.537	-0.3548	341	341	LOC_Os04g57520.1	LOC_Os04g57520.1	EDEELARAVAASLEESKGSDTSEEKIEPEVE	AVAAS(0.359)LEES(0.41)KGS(0.41)DT(0.41)S(0.41)EEKIEPEVENEPSLSAK	LOC_Os04g57520.1 LOC_Os04g57520.1|13104.m06023|protein UBX domain-containing protein, putative, expressed	UID868
LOC_Os04g57520.1	0	0	0	0	0	0	S	3	___1	0.4102	5.22633e-33	85.982	77.248	47.537	-0.3548	344	344	LOC_Os04g57520.1	LOC_Os04g57520.1	ELARAVAASLEESKGSDTSEEKIEPEVENEP	AVAAS(0.359)LEES(0.41)KGS(0.41)DT(0.41)S(0.41)EEKIEPEVENEPSLSAK	LOC_Os04g57520.1 LOC_Os04g57520.1|13104.m06023|protein UBX domain-containing protein, putative, expressed	UID869
LOC_Os04g57520.1	0	0	0	0	0	0	S	3	___1	0.410201	5.22633e-33	85.982	77.248	47.537	-0.3548	347	347	LOC_Os04g57520.1	LOC_Os04g57520.1	RAVAASLEESKGSDTSEEKIEPEVENEPSLS	AVAAS(0.359)LEES(0.41)KGS(0.41)DT(0.41)S(0.41)EEKIEPEVENEPSLSAK	LOC_Os04g57520.1 LOC_Os04g57520.1|13104.m06023|protein UBX domain-containing protein, putative, expressed	UID870
LOC_Os04g57600.1	21049000	19250000	16757000	10891000	11897000	11418000	S	2	___1	0.999985	7.05517e-07	102.66	81.821	102.66	0.20317	410	410	LOC_Os04g57600.1	LOC_Os04g57600.1	HRLRRRRINESSLAISPERNGEQRRRDERYR	INESSLAIS(1)PER	LOC_Os04g57600.1 LOC_Os04g57600.1|13104.m06034|protein zinc finger C-x8-C-x5-C-x3-H type family protein, expressed	UID871	1
LOC_Os04g57600.1	1193100	0	0	2790000	0	2329500	S	2	___1	0.562561	0.00250722	60.518	23.498	60.518	-1.5762	509	509	LOC_Os04g57600.1	LOC_Os04g57600.1	HREAGQHEEQTQRRSSELALGSRNADGQHLT	S(0.437)S(0.563)ELALGSR	LOC_Os04g57600.1 LOC_Os04g57600.1|13104.m06034|protein zinc finger C-x8-C-x5-C-x3-H type family protein, expressed	UID872	1
LOC_Os04g58280.2;LOC_Os04g58280.1	24220000	13870000	8952200	3411700	0	0	S	3	___1	1	2.67239e-08	86.699	61.052	59.261	0.47001	18	18;18	LOC_Os04g58280.2	LOC_Os04g58280.2	AIFQKQVAHAPAELNSPRSSAAKPKNPDEIL	QVAHAPAELNS(1)PR	LOC_Os04g58280.2 LOC_Os04g58280.2|13104.m06115|protein stem-specific protein TSJT1, putative, expressed;LOC_Os04g58280.1 LOC_Os04g58280.1|13104.m06116|protein stem-specific protein TSJT1, putative, expressed	UID873	1
LOC_Os04g58900.1	0	0	0	0	0	0	S	2	___1	0.407188	0.000125869	70.412	61.458	51.875	0.48592	225	225	LOC_Os04g58900.1	LOC_Os04g58900.1	KHFAPYLQSDPATTTSS______________	HFAPYLQS(0.008)DPAT(0.059)T(0.059)T(0.059)S(0.407)S(0.407)	LOC_Os04g58900.1 LOC_Os04g58900.1|13104.m06206|protein hydrolase, NUDIX family, domain containing protein, expressed	UID874
LOC_Os04g58900.1	0	0	0	0	0	0	S	2	___1	0.407188	0.000125869	70.412	61.458	51.875	0.48592	226	226	LOC_Os04g58900.1	LOC_Os04g58900.1	HFAPYLQSDPATTTSS_______________	HFAPYLQS(0.008)DPAT(0.059)T(0.059)T(0.059)S(0.407)S(0.407)	LOC_Os04g58900.1 LOC_Os04g58900.1|13104.m06206|protein hydrolase, NUDIX family, domain containing protein, expressed	UID875
LOC_Os04g59040.3;LOC_Os04g59040.2;LOC_Os04g59040.1	0	2444900	0	4731600	6821000	3301300	S	2	___1	0.999998	6.23847e-21	140.14	99.417	140.14	-1.9341	2	2;2;2	LOC_Os04g59040.3	LOC_Os04g59040.3	______________MSEEDTNAAAGQPRRAP	S(1)EEDTNAAAGQPR	LOC_Os04g59040.3 LOC_Os04g59040.3|13104.m06219|protein soluble inorganic pyrophosphatase, putative, expressed;LOC_Os04g59040.2 LOC_Os04g59040.2|13104.m06221|protein soluble inorganic pyrophosphatase, putative, expressed;LOC_Os04g59040.1 LOC_Os04g59040.1|13	UID876	1
LOC_Os05g01540.2;LOC_Os05g01540.1	0	0	0	0	0	0	S	2	___1	1	0.00145712	46.891	10.044	46.891	-1.6794	92	92;92	LOC_Os05g01540.2	LOC_Os05g01540.2	PSRSRSPPRPAGGARSPSPPPPPPPPRKASP	S(1)PS(1)PPPPPPPPR	LOC_Os05g01540.2 LOC_Os05g01540.2|13105.m00092|protein serine/arginine repetitive matrix protein 1, putative, expressed;LOC_Os05g01540.1 LOC_Os05g01540.1|13105.m00091|protein serine/arginine repetitive matrix protein 1, putative, expressed	UID877	2
LOC_Os05g01540.2;LOC_Os05g01540.1	0	0	0	0	0	0	S	2	___1	1	0.00145712	46.891	10.044	46.891	-1.6794	94	94;94	LOC_Os05g01540.2	LOC_Os05g01540.2	RSRSPPRPAGGARSPSPPPPPPPPRKASPPP	S(1)PS(1)PPPPPPPPR	LOC_Os05g01540.2 LOC_Os05g01540.2|13105.m00092|protein serine/arginine repetitive matrix protein 1, putative, expressed;LOC_Os05g01540.1 LOC_Os05g01540.1|13105.m00091|protein serine/arginine repetitive matrix protein 1, putative, expressed	UID878	2
LOC_Os05g02240.1	0	0	0	0	0	0	S	3	___1	0.915396	0.000147727	40.28	31.89	40.28	-0.3075	453	453	LOC_Os05g02240.1	LOC_Os05g02240.1	NAGRRRLHHRKLHGPSAPSSPSAAATAGAKE	KLHGPS(0.915)APS(0.314)S(0.66)PS(0.107)AAAT(0.003)AGAK	LOC_Os05g02240.1 LOC_Os05g02240.1|13105.m00184|protein ATCHX20, putative, expressed	UID879	2
LOC_Os05g02240.1	0	0	0	0	0	0	S	3	___1	0.659927	0.000147727	40.28	31.89	40.28	-0.3075	457	457	LOC_Os05g02240.1	LOC_Os05g02240.1	RRLHHRKLHGPSAPSSPSAAATAGAKELRVL	KLHGPS(0.915)APS(0.314)S(0.66)PS(0.107)AAAT(0.003)AGAK	LOC_Os05g02240.1 LOC_Os05g02240.1|13105.m00184|protein ATCHX20, putative, expressed	UID880	2
LOC_Os05g02500.3;LOC_Os05g02500.2;LOC_Os05g02500.1	7363100	6538300	6174200	2283600	2888500	2471000	S	2	___1	0.948502	0.0140681	43.308	13.123	43.308	-0.23434	230	230;230;475	LOC_Os05g02500.3	LOC_Os05g02500.3	SLRRKFISRSLARVYSDSALIRDLDPRVDRV	VY(0.01)S(0.949)DS(0.042)ALIR	LOC_Os05g02500.3 LOC_Os05g02500.3|13105.m00217|protein dual specificity protein phosphatase, putative, expressed;LOC_Os05g02500.2 LOC_Os05g02500.2|13105.m00216|protein dual specificity protein phosphatase, putative, expressed;LOC_Os05g02500.1 LOC_Os05g0250	UID881	1
LOC_Os05g03040.3;LOC_Os05g03040.2;LOC_Os05g03040.1	0	0	0	0	0	0	S	4	___1	0.35456	3.49527e-08	42.709	41.047	42.709	-0.1409	73	73;73;73	LOC_Os05g03040.3	LOC_Os05g03040.3	PPAAVLEFSILRSSASASGENDADDDEEEEA	S(0.315)S(0.328)AS(0.355)AS(0.255)GENDADDDEEEEAT(0.156)PS(0.592)PPPHHQHQQLLVTR	LOC_Os05g03040.3 LOC_Os05g03040.3|13105.m00284|protein AP2 domain containing protein, expressed;LOC_Os05g03040.2 LOC_Os05g03040.2|13105.m00283|protein AP2 domain containing protein, expressed;LOC_Os05g03040.1 LOC_Os05g03040.1|13105.m00282|protein AP2 domai	UID882
LOC_Os05g03040.3;LOC_Os05g03040.2;LOC_Os05g03040.1	0	0	0	0	0	0	S	4	___1	0.509903	1.96155e-16	54.072	52.47	54.072	-0.0042896	75	75;75;75	LOC_Os05g03040.3	LOC_Os05g03040.3	AAVLEFSILRSSASASGENDADDDEEEEATP	S(0.157)S(0.157)AS(0.157)AS(0.51)GENDADDDEEEEAT(0.51)PS(0.51)PPPHHQHQQLLVTR	LOC_Os05g03040.3 LOC_Os05g03040.3|13105.m00284|protein AP2 domain containing protein, expressed;LOC_Os05g03040.2 LOC_Os05g03040.2|13105.m00283|protein AP2 domain containing protein, expressed;LOC_Os05g03040.1 LOC_Os05g03040.1|13105.m00282|protein AP2 domai	UID883	2
LOC_Os05g03040.3;LOC_Os05g03040.2;LOC_Os05g03040.1	0	0	0	0	0	0	S	4	___1	0.591586	1.96155e-16	54.072	52.47	42.709	-0.1409	91	91;91;91	LOC_Os05g03040.3	LOC_Os05g03040.3	GENDADDDEEEEATPSPPPHHQHQQLLVTRE	S(0.315)S(0.328)AS(0.355)AS(0.255)GENDADDDEEEEAT(0.156)PS(0.592)PPPHHQHQQLLVTR	LOC_Os05g03040.3 LOC_Os05g03040.3|13105.m00284|protein AP2 domain containing protein, expressed;LOC_Os05g03040.2 LOC_Os05g03040.2|13105.m00283|protein AP2 domain containing protein, expressed;LOC_Os05g03040.1 LOC_Os05g03040.1|13105.m00282|protein AP2 domai	UID884	2
LOC_Os05g03430.3;LOC_Os05g03430.2;LOC_Os05g03430.1	0	0	0	0	2623300	2574300	S	1	___1	0.499937	0.000763695	56.258	31.404	56.258	1.16	796	796;874;875	LOC_Os05g03430.3	LOC_Os05g03430.3	PRSVRPRLCLSIDTDSE______________	LCLSIDT(0.5)DS(0.5)E	LOC_Os05g03430.3 LOC_Os05g03430.3|13105.m00327|protein ATSIZ1/SIZ1, putative, expressed;LOC_Os05g03430.2 LOC_Os05g03430.2|13105.m00326|protein ATSIZ1/SIZ1, putative, expressed;LOC_Os05g03430.1 LOC_Os05g03430.1|13105.m00328|protein ATSIZ1/SIZ1, putative, ex	UID885	1
LOC_Os05g03760.1	0	0	0	0	0	0	S	2	___1	0.999777	0.00105378	52.527	42.84	52.527	0.22763	166	166	LOC_Os05g03760.1	LOC_Os05g03760.1	PRATAAEKAIRLLLKSPAVSPSSSPKKSASP	LLLKS(1)PAVS(0.836)PS(0.474)S(0.417)S(0.272)PK	LOC_Os05g03760.1 LOC_Os05g03760.1|13105.m00367|protein zinc finger family protein, putative, expressed	UID886	3
LOC_Os05g03760.1	0	0	0	0	0	0	S	2	___1	0.83649	0.00105378	52.527	42.84	52.527	0.22763	170	170	LOC_Os05g03760.1	LOC_Os05g03760.1	AAEKAIRLLLKSPAVSPSSSPKKSASPPSPP	LLLKS(1)PAVS(0.836)PS(0.474)S(0.417)S(0.272)PK	LOC_Os05g03760.1 LOC_Os05g03760.1|13105.m00367|protein zinc finger family protein, putative, expressed	UID887	3
LOC_Os05g03760.1	0	0	0	0	0	0	S	2	___1	0.474138	0.00105378	52.527	42.84	52.527	0.22763	172	172	LOC_Os05g03760.1	LOC_Os05g03760.1	EKAIRLLLKSPAVSPSSSPKKSASPPSPPPP	LLLKS(1)PAVS(0.836)PS(0.474)S(0.417)S(0.272)PK	LOC_Os05g03760.1 LOC_Os05g03760.1|13105.m00367|protein zinc finger family protein, putative, expressed	UID888
LOC_Os05g03760.1	6843500	6596100	3258000	1887900	2395100	1933600	S	2	___1	0.912073	0.0264675	56.51	38.743	56.51	0.024086	551	551	LOC_Os05g03760.1	LOC_Os05g03760.1	WGVQGDELHKLRKSASFAFRGQSAMPVATHA	S(0.088)AS(0.912)FAFR	LOC_Os05g03760.1 LOC_Os05g03760.1|13105.m00367|protein zinc finger family protein, putative, expressed	UID889	1
LOC_Os05g03760.1	10080000	11594000	7178200	5147600	4802000	4356500	S	2	___1	0.981024	0.0229869	57.859	38.764	57.859	0.038534	498	498	LOC_Os05g03760.1	LOC_Os05g03760.1	AIMSSRASAFAKRSQSFIDRGGRAPAARSLM	S(0.019)QS(0.981)FIDR	LOC_Os05g03760.1 LOC_Os05g03760.1|13105.m00367|protein zinc finger family protein, putative, expressed	UID890	1
LOC_Os05g04830.1	0	10945000	0	0	0	0	S	2	___1	0.682253	0.0164031	51.268	27.113	51.268	-1.4168	136	136	LOC_Os05g04830.1	LOC_Os05g04830.1	GVAAAAAAQRQVQRRSSFSVVRRERAAREAW	RS(0.682)S(0.314)FS(0.004)VVR	LOC_Os05g04830.1 LOC_Os05g04830.1|13105.m00496|protein expressed protein	UID891	1
LOC_Os05g04830.1	11194000	7201000	7204300	10720000	8959000	8755200	S	2	___1	0.82789	0.00910946	87.568	50.983	87.568	-1.339	137	137	LOC_Os05g04830.1	LOC_Os05g04830.1	VAAAAAAQRQVQRRSSFSVVRRERAAREAWL	RS(0.171)S(0.828)FS(0.002)VVR	LOC_Os05g04830.1 LOC_Os05g04830.1|13105.m00496|protein expressed protein	UID892	1
LOC_Os05g05020.1	11663000	12032000	4723700	4665200	3137500	2679400	S	3	___1	1	4.72454e-05	70.68	39.154	44.457	-0.387	61	61	LOC_Os05g05020.1	LOC_Os05g05020.1	VYHNLAPKPTFRKIDSIKEDINKKADRFIKM	KIDS(1)IKEDINK	LOC_Os05g05020.1 LOC_Os05g05020.1|13105.m00516|protein expressed protein	UID893	1
LOC_Os05g05240.2;LOC_Os05g05240.1	4551000	0	3703900	5783000	0	0	S	3	___1	0.999928	6.4072e-07	74.698	62.846	74.698	0.15382	841	841;849	LOC_Os05g05240.2	LOC_Os05g05240.2	VIVPKLIHPLPPPVNSPESSPERAMDATWMQ	LIHPLPPPVNS(1)PES(0.609)S(0.391)PER	LOC_Os05g05240.2 LOC_Os05g05240.2|13105.m00541|protein serine/threonine protein phosphatase, putative, expressed;LOC_Os05g05240.1 LOC_Os05g05240.1|13105.m00542|protein serine/threonine protein phosphatase, putative, expressed	UID894	1;2
LOC_Os05g05240.2;LOC_Os05g05240.1	0	0	0	0	0	0	S	3	___1	0.660174	6.4072e-07	74.698	62.846	53.625	-0.12595	844	844;852	LOC_Os05g05240.2	LOC_Os05g05240.2	PKLIHPLPPPVNSPESSPERAMDATWMQELN	LIHPLPPPVNS(0.998)PES(0.66)S(0.342)PER	LOC_Os05g05240.2 LOC_Os05g05240.2|13105.m00541|protein serine/threonine protein phosphatase, putative, expressed;LOC_Os05g05240.1 LOC_Os05g05240.1|13105.m00542|protein serine/threonine protein phosphatase, putative, expressed	UID895	2
LOC_Os05g05240.2;LOC_Os05g05240.1	0	0	0	0	0	0	S	3	___1	0.744766	4.52541e-05	55.128	45.438	55.128	0.70975	845	845;853	LOC_Os05g05240.2	LOC_Os05g05240.2	KLIHPLPPPVNSPESSPERAMDATWMQELNI	LIHPLPPPVNS(0.99)PES(0.266)S(0.745)PER	LOC_Os05g05240.2 LOC_Os05g05240.2|13105.m00541|protein serine/threonine protein phosphatase, putative, expressed;LOC_Os05g05240.1 LOC_Os05g05240.1|13105.m00542|protein serine/threonine protein phosphatase, putative, expressed	UID896	2
LOC_Os05g05240.2;LOC_Os05g05240.1	9624200	7715800	8415800	3650600	3484300	2682400	S	2	___1	0.999999	2.7985e-05	75.294	50.439	74.46	0.72645	493	493;501	LOC_Os05g05240.2	LOC_Os05g05240.2	SKEAVGDLGCLVRQLSLDQFENESRRMHPSS	QLS(1)LDQFENESR	LOC_Os05g05240.2 LOC_Os05g05240.2|13105.m00541|protein serine/threonine protein phosphatase, putative, expressed;LOC_Os05g05240.1 LOC_Os05g05240.1|13105.m00542|protein serine/threonine protein phosphatase, putative, expressed	UID897	1
LOC_Os05g05950.1	4735500	4115500	3047100	1065900	1247200	1193900	S	2	___1	1	0.0195412	53.756	32.384	53.756	0.46948	646	646	LOC_Os05g05950.1	LOC_Os05g05950.1	LAEGIRHGRQTNRAFSLDNARKKAMLLEAEG	AFS(1)LDNAR	LOC_Os05g05950.1 LOC_Os05g05950.1|13105.m00632|protein TOC159, putative, expressed	UID898	1
LOC_Os05g05950.1	0	0	0	0	19430000	0	S	3	___1	0.990186	3.61232e-11	47.049	43.013	47.049	0.062086	162	162	LOC_Os05g05950.1	LOC_Os05g05950.1	EKAPALAPEANGAAESDVEEKPEEDNEGEEV	APALAPEANGAAES(0.99)DVEEKPEEDNEGEEVAT(0.01)GGGDDGELGMEK	LOC_Os05g05950.1 LOC_Os05g05950.1|13105.m00632|protein TOC159, putative, expressed	UID899	1
LOC_Os05g05950.1	0	0	0	0	0	0	S	2	___1	0.998162	9.77379e-16	91.475	91.475	91.475	1.0749	467	467	LOC_Os05g05950.1	LOC_Os05g05950.1	SSEAAKQIMKELGEGSASVSPVSGLSSSREY	ELGEGS(0.998)AS(0.208)VS(0.792)PVS(0.002)GLSSSR	LOC_Os05g05950.1 LOC_Os05g05950.1|13105.m00632|protein TOC159, putative, expressed	UID900	2
LOC_Os05g05950.1	0	0	0	0	0	0	S	2	___1	0.670748	1.26586e-08	79.805	69.195	79.805	0.84637	469	469	LOC_Os05g05950.1	LOC_Os05g05950.1	EAAKQIMKELGEGSASVSPVSGLSSSREYTN	ELGEGS(0.997)AS(0.671)VS(0.33)PVS(0.001)GLSSSR	LOC_Os05g05950.1 LOC_Os05g05950.1|13105.m00632|protein TOC159, putative, expressed	UID901	2
LOC_Os05g05950.1	0	0	0	0	0	0	S	2	___1	0.990264	9.77379e-16	91.475	91.475	83.253	0.75794	471	471	LOC_Os05g05950.1	LOC_Os05g05950.1	AKQIMKELGEGSASVSPVSGLSSSREYTNSM	ELGEGS(0.993)AS(0.014)VS(0.99)PVS(0.003)GLSSSR	LOC_Os05g05950.1 LOC_Os05g05950.1|13105.m00632|protein TOC159, putative, expressed	UID902	2
LOC_Os05g06920.1	27622000	23840000	21488000	7649700	7101300	6618500	S	2	___1	0.999998	0.00562609	70.056	38.767	70.056	-0.74585	553	553	LOC_Os05g06920.1	LOC_Os05g06920.1	KVDDTGLIHVYRKNLSDKLVSG_________	NLS(1)DKLVSG	LOC_Os05g06920.1 LOC_Os05g06920.1|13105.m00748|protein relA-SpoT like protein RSH4, putative, expressed	UID903	1
LOC_Os05g07130.2;LOC_Os05g07130.1	0	0	0	0	0	0	S	2	___1	0.372172	1.15969e-42	147.71	134.29	147.71	-1.4864	328	328;328	LOC_Os05g07130.2	LOC_Os05g07130.2	GLFVDRGVGSTKFGKSSSACSLASGLNFGTG	S(0.372)S(0.372)S(0.255)ACSLASGLNFGTGK	LOC_Os05g07130.2 LOC_Os05g07130.2|13105.m00780|protein 6PF-2-K/Fru-2,6-P2ASE liver isozyme, putative, expressed;LOC_Os05g07130.1 LOC_Os05g07130.1|13105.m00781|protein 6PF-2-K/Fru-2,6-P2ASE liver isozyme, putative, expressed	UID904
LOC_Os05g07130.2;LOC_Os05g07130.1	0	0	0	0	0	0	S	2	___1	0.372172	1.15969e-42	147.71	134.29	147.71	-1.4864	329	329;329	LOC_Os05g07130.2	LOC_Os05g07130.2	LFVDRGVGSTKFGKSSSACSLASGLNFGTGK	S(0.372)S(0.372)S(0.255)ACSLASGLNFGTGK	LOC_Os05g07130.2 LOC_Os05g07130.2|13105.m00780|protein 6PF-2-K/Fru-2,6-P2ASE liver isozyme, putative, expressed;LOC_Os05g07130.1 LOC_Os05g07130.1|13105.m00781|protein 6PF-2-K/Fru-2,6-P2ASE liver isozyme, putative, expressed	UID905
LOC_Os05g07130.2;LOC_Os05g07130.1	0	0	0	42540000	0	0	S	2	___1	0.839189	3.87868e-64	139.58	127.37	139.58	-1.6792	330	330;330	LOC_Os05g07130.2	LOC_Os05g07130.2	FVDRGVGSTKFGKSSSACSLASGLNFGTGKA	S(0.08)S(0.08)S(0.839)ACS(0.001)LASGLNFGTGK	LOC_Os05g07130.2 LOC_Os05g07130.2|13105.m00780|protein 6PF-2-K/Fru-2,6-P2ASE liver isozyme, putative, expressed;LOC_Os05g07130.1 LOC_Os05g07130.1|13105.m00781|protein 6PF-2-K/Fru-2,6-P2ASE liver isozyme, putative, expressed	UID906	1
LOC_Os05g07130.2;LOC_Os05g07130.1	279060000	260720000	213550000	101790000	110410000	98182000	S	2	___1	1	3.29413e-81	182.33	164.52	158.85	-0.69813	298	298;298	LOC_Os05g07130.2	LOC_Os05g07130.2	DSFKKLQVSGIVESKSVDTLTTLQKQDGQKG	S(1)VDTLTTLQK	LOC_Os05g07130.2 LOC_Os05g07130.2|13105.m00780|protein 6PF-2-K/Fru-2,6-P2ASE liver isozyme, putative, expressed;LOC_Os05g07130.1 LOC_Os05g07130.1|13105.m00781|protein 6PF-2-K/Fru-2,6-P2ASE liver isozyme, putative, expressed	UID907	1
LOC_Os05g10810.1	0	0	0	0	0	0	S	2	___1	0.494544	1.95138e-09	52.026	40.412	52.026	-0.051174	61	61	LOC_Os05g10810.1	LOC_Os05g10810.1	LRRRIRSGAAAAARASFGGDSGDEAASGEPS	AS(0.495)FGGDS(0.495)GDEAAS(0.01)GEPS(0.001)SSSSSSPSR	LOC_Os05g10810.1 LOC_Os05g10810.1|13105.m01169|protein O-acyltransferase, putative, expressed	UID908
LOC_Os05g10810.1	0	0	0	0	0	0	S	2	___1	0.494544	1.95138e-09	52.026	40.412	52.026	-0.051174	66	66	LOC_Os05g10810.1	LOC_Os05g10810.1	RSGAAAAARASFGGDSGDEAASGEPSSSSSS	AS(0.495)FGGDS(0.495)GDEAAS(0.01)GEPS(0.001)SSSSSSPSR	LOC_Os05g10810.1 LOC_Os05g10810.1|13105.m01169|protein O-acyltransferase, putative, expressed	UID909
LOC_Os05g14270.2;LOC_Os05g14270.1	4945800	4279500	4328900	1491100	1639100	2107900	S	2	___1	0.5	0.00949238	42.21	26.066	42.21	-0.72296	107	107;156	LOC_Os05g14270.2	LOC_Os05g14270.2	ISNISREGDESSVRKSMSLDDLQEKAVFSAI	S(0.5)MS(0.5)LDDLQEK	LOC_Os05g14270.2 LOC_Os05g14270.2|13105.m01503|protein expressed protein;LOC_Os05g14270.1 LOC_Os05g14270.1|13105.m01502|protein expressed protein	UID910	1
LOC_Os05g14270.2;LOC_Os05g14270.1	11739000	10504000	10328000	2933800	3345300	3793100	S	2	___1	0.978445	0.000249537	71.555	55.94	64.439	-0.13727	109	109;158	LOC_Os05g14270.2	LOC_Os05g14270.2	NISREGDESSVRKSMSLDDLQEKAVFSAIIV	S(0.022)MS(0.978)LDDLQEK	LOC_Os05g14270.2 LOC_Os05g14270.2|13105.m01503|protein expressed protein;LOC_Os05g14270.1 LOC_Os05g14270.1|13105.m01502|protein expressed protein	UID911	1
LOC_Os05g23610.1;LOC_Os05g23610.2	10104000	7188400	3423200	0	4899900	5057600	S	2	___1	0.539443	2.13847e-06	70.281	60.75	70.281	-0.83616	127	127;92	LOC_Os05g23610.1	LOC_Os05g23610.1	RAHYDEFLKVKELMRSGSLIDDEADEDDRGA	S(0.539)GS(0.461)LIDDEADEDDRGAK	LOC_Os05g23610.1 LOC_Os05g23610.1|13105.m02403|protein protein phosphatase inhibitor 2 containing protein, expressed;LOC_Os05g23610.2 LOC_Os05g23610.2|13105.m02404|protein protein phosphatase inhibitor 2 containing protein, expressed	UID912	1
LOC_Os05g23610.1;LOC_Os05g23610.2	3910900	0	0	0	0	5057600	S	2	___1	0.5	2.13847e-06	64.878	50.188	64.878	-2.7535	129	129;94	LOC_Os05g23610.1	LOC_Os05g23610.1	HYDEFLKVKELMRSGSLIDDEADEDDRGAKG	S(0.5)GS(0.5)LIDDEADEDDRGAK	LOC_Os05g23610.1 LOC_Os05g23610.1|13105.m02403|protein protein phosphatase inhibitor 2 containing protein, expressed;LOC_Os05g23610.2 LOC_Os05g23610.2|13105.m02404|protein protein phosphatase inhibitor 2 containing protein, expressed	UID913	1
LOC_Os05g23610.1;LOC_Os05g23610.2	0	0	0	0	0	0	S	3	___1	0.479678	6.02889e-11	57.351	54.719	51.539	0.95771	84	84;49	LOC_Os05g23610.1	LOC_Os05g23610.1	VASSSKTDPKDDGWASSDDDADAMEQDDDPE	T(0.041)DPKDDGWAS(0.48)S(0.48)DDDADAMEQDDDPEAEK	LOC_Os05g23610.1 LOC_Os05g23610.1|13105.m02403|protein protein phosphatase inhibitor 2 containing protein, expressed;LOC_Os05g23610.2 LOC_Os05g23610.2|13105.m02404|protein protein phosphatase inhibitor 2 containing protein, expressed	UID914
LOC_Os05g23610.1;LOC_Os05g23610.2	0	0	0	0	0	0	S	3	___1	0.479678	6.02889e-11	57.351	54.719	51.539	0.95771	85	85;50	LOC_Os05g23610.1	LOC_Os05g23610.1	ASSSKTDPKDDGWASSDDDADAMEQDDDPEA	T(0.041)DPKDDGWAS(0.48)S(0.48)DDDADAMEQDDDPEAEK	LOC_Os05g23610.1 LOC_Os05g23610.1|13105.m02403|protein protein phosphatase inhibitor 2 containing protein, expressed;LOC_Os05g23610.2 LOC_Os05g23610.2|13105.m02404|protein protein phosphatase inhibitor 2 containing protein, expressed	UID915
LOC_Os05g23610.1	0	0	0	0	0	0	S	3	___1	0.965996	0.000102777	43.164	34.774	43.164	-0.75685	42	42	LOC_Os05g23610.1	LOC_Os05g23610.1	TEPKTPYHPMVDDDGSLSPTRPFDKCLDETV	T(0.007)PY(0.023)HPMVDDDGS(0.966)LS(0.967)PT(0.036)RPFDK	LOC_Os05g23610.1 LOC_Os05g23610.1|13105.m02403|protein protein phosphatase inhibitor 2 containing protein, expressed	UID916	2
LOC_Os05g23610.1	0	0	0	0	0	0	S	3	___1	0.966647	0.000102777	43.164	34.774	43.164	-0.75685	44	44	LOC_Os05g23610.1	LOC_Os05g23610.1	PKTPYHPMVDDDGSLSPTRPFDKCLDETVNA	T(0.007)PY(0.023)HPMVDDDGS(0.966)LS(0.967)PT(0.036)RPFDK	LOC_Os05g23610.1 LOC_Os05g23610.1|13105.m02403|protein protein phosphatase inhibitor 2 containing protein, expressed	UID917	2
LOC_Os05g23840.1	2618300	1931600	0	1201100	0	1369400	S	2	___1	0.999834	0.000226383	57.159	50.43	57.159	1.4631	49	49	LOC_Os05g23840.1	LOC_Os05g23840.1	AAPPPRNPIIPRDPPSPEMEATAEALTREEV	DPPS(1)PEMEATAEALTR	LOC_Os05g23840.1 LOC_Os05g23840.1|13105.m02430|protein expressed protein	UID918	1
LOC_Os05g28190.1	0	0	0	0	0	0	S	2	___1	0.24983	0.00383415	43.512	33.825	43.512	1.5436	246	246	LOC_Os05g28190.1	LOC_Os05g28190.1	DGSSEEQKDADNKGQSSSPTPLFSFKNLSSG	GQS(0.25)S(0.25)S(0.25)PT(0.25)PLFS(0.001)FK	LOC_Os05g28190.1 LOC_Os05g28190.1|13105.m02902|protein ranBP1 domain containing protein, expressed	UID919
LOC_Os05g28190.1	0	0	0	0	0	0	S	2	___1	0.24983	0.00383415	43.512	33.825	43.512	1.5436	247	247	LOC_Os05g28190.1	LOC_Os05g28190.1	GSSEEQKDADNKGQSSSPTPLFSFKNLSSGQ	GQS(0.25)S(0.25)S(0.25)PT(0.25)PLFS(0.001)FK	LOC_Os05g28190.1 LOC_Os05g28190.1|13105.m02902|protein ranBP1 domain containing protein, expressed	UID920
LOC_Os05g28190.1	0	0	0	0	0	0	S	2	___1	0.24983	0.00383415	43.512	33.825	43.512	1.5436	248	248	LOC_Os05g28190.1	LOC_Os05g28190.1	SSEEQKDADNKGQSSSPTPLFSFKNLSSGQN	GQS(0.25)S(0.25)S(0.25)PT(0.25)PLFS(0.001)FK	LOC_Os05g28190.1 LOC_Os05g28190.1|13105.m02902|protein ranBP1 domain containing protein, expressed	UID921
LOC_Os05g28280.1	1452300032	1181900032	1189699968	92743000	99441000	85245000	S	2	___1	0.5	0	266.2	244.84	266.2	-0.18863	2	2	LOC_Os05g28280.1	LOC_Os05g28280.1	______________MSSDDEVREEKELDLSS	S(0.5)S(0.5)DDEVREEKELDLSSSDVVTK	LOC_Os05g28280.1 LOC_Os05g28280.1|13105.m02911|protein peptidase, M24 family protein, putative, expressed	UID922	1
LOC_Os05g28280.1	1452300032	1181900032	1189699968	92743000	99441000	85245000	S	2	___1	0.5	0	266.2	244.84	266.2	-0.18863	3	3	LOC_Os05g28280.1	LOC_Os05g28280.1	_____________MSSDDEVREEKELDLSSS	S(0.5)S(0.5)DDEVREEKELDLSSSDVVTK	LOC_Os05g28280.1 LOC_Os05g28280.1|13105.m02911|protein peptidase, M24 family protein, putative, expressed	UID923	1
LOC_Os05g28740.1	12845000	25886000	14709000	0	9201900	0	S	2	___1	0.999392	1.6643e-08	85.909	62.16	85.909	-0.63342	12	12	LOC_Os05g28740.1	LOC_Os05g28740.1	____MENVTGGGGGGSPRRVVVAVDESEESM	MENVT(0.001)GGGGGGS(0.999)PR	LOC_Os05g28740.1 LOC_Os05g28740.1|13105.m02959|protein universal stress protein domain containing protein, putative, expressed	UID924	1
LOC_Os05g32210.1	9992700	10116000	9278900	4122400	4409700	3806400	S	1	___1	0.840281	0.00311529	52.579	38.809	52.579	-0.21976	488	488	LOC_Os05g32210.1	LOC_Os05g32210.1	RSIHEGLHWNLRKSQSFDGPVA_________	S(0.16)QS(0.84)FDGPVA	LOC_Os05g32210.1 LOC_Os05g32210.1|13105.m03313|protein NAD kinase, putative, expressed	UID925	1
LOC_Os05g32310.1	12323000	6934800	11968000	3860000	4063100	3498900	S	2	___1	0.999682	7.15454e-05	67.93	54.024	67.93	1.3897	2	2	LOC_Os05g32310.1	LOC_Os05g32310.1	______________MSQNNPSQLLPSELIDR	S(1)QNNPSQLLPSELIDR	LOC_Os05g32310.1 LOC_Os05g32310.1|13105.m03324|protein LSM domain containing protein, expressed	UID926	1
LOC_Os05g33100.1	134650000	121980000	114650000	66445000	69907000	59684000	S	2	___1	0.999993	3.02783e-10	78.794	73.071	78.794	0.88983	3	3	LOC_Os05g33100.1	LOC_Os05g33100.1	_____________MASPQCCANPPTLNPAGG	AS(1)PQCCANPPTLNPAGGEGK	LOC_Os05g33100.1 LOC_Os05g33100.1|13105.m03416|protein endo-1,3;1,4-beta-D-glucanase precursor, putative, expressed	UID927	1
LOC_Os05g33550.1	0	0	0	0	0	0	S	2	___1	0.400697	0.000264709	43.408	28.435	43.408	-0.55202	6	6	LOC_Os05g33550.1	LOC_Os05g33550.1	__________MASSPSPVSPPSAPSTQRKRG	AS(0.319)S(0.344)PS(0.401)PVS(0.919)PPS(0.014)APS(0.002)T(0.002)QR	LOC_Os05g33550.1 LOC_Os05g33550.1|13105.m03471|protein methyl-binding domain protein MBD, putative, expressed	UID928
LOC_Os05g33550.1	0	0	0	0	0	0	S	2	___1	0.919069	0.000264709	43.408	28.435	43.408	-0.55202	9	9	LOC_Os05g33550.1	LOC_Os05g33550.1	_______MASSPSPVSPPSAPSTQRKRGSST	AS(0.319)S(0.344)PS(0.401)PVS(0.919)PPS(0.014)APS(0.002)T(0.002)QR	LOC_Os05g33550.1 LOC_Os05g33550.1|13105.m03471|protein methyl-binding domain protein MBD, putative, expressed	UID929	2
LOC_Os05g33620.1	8788500	7886500	7002200	5210800	5437100	5045600	S	2	___1	0.999735	0.000382777	79.974	63.198	79.974	0.38685	240	240	LOC_Os05g33620.1	LOC_Os05g33620.1	RVTPPDSPPRSFASISPPRRHSISITSRNLF	SFASIS(1)PPR	LOC_Os05g33620.1 LOC_Os05g33620.1|13105.m03483|protein expressed protein	UID930	1
LOC_Os05g33620.1	0	0	0	0	0	0	S	2	___1	0.159544	4.27633e-05	43.408	35.023	42.568	0.27991	163	163	LOC_Os05g33620.1	LOC_Os05g33620.1	QEDEDPANTTPKARVSETSNFSSATSVGDED	VS(0.16)ET(0.139)S(0.139)NFS(0.139)S(0.139)AT(0.139)S(0.139)VGDEDS(0.007)AFPVSK	LOC_Os05g33620.1 LOC_Os05g33620.1|13105.m03483|protein expressed protein	UID931
LOC_Os05g33620.1	0	15795000	0	0	0	0	S	2	___1	0.63332	2.94032e-07	54.271	43.165	54.271	0.62967	173	173	LOC_Os05g33620.1	LOC_Os05g33620.1	PKARVSETSNFSSATSVGDEDSAFPVSKSSQ	VS(0.062)ET(0.057)S(0.057)NFS(0.057)S(0.057)AT(0.076)S(0.633)VGDEDS(0.001)AFPVSK	LOC_Os05g33620.1 LOC_Os05g33620.1|13105.m03483|protein expressed protein	UID932	1
LOC_Os05g33620.1	0	0	0	0	0	0	S	2	___1	1	0.00068411	80.245	59.467	59.57	-1.2639	231	231	LOC_Os05g33620.1	LOC_Os05g33620.1	FLPSYNSTPRVTPPDSPPRSFASISPPRRHS	VT(1)PPDS(1)PPR	LOC_Os05g33620.1 LOC_Os05g33620.1|13105.m03483|protein expressed protein	UID933	2
LOC_Os05g34270.1	2193700	0	0	0	0	0	S	2	___1	0.90275	0.00118666	57.96	38.323	57.96	-0.24502	175	175	LOC_Os05g34270.1	LOC_Os05g34270.1	TGQIPLQFNLLGRLTSFNVAENRLSGPIPNN	LT(0.097)S(0.903)FNVAENR	LOC_Os05g34270.1 LOC_Os05g34270.1|13105.m03563|protein inactive receptor kinase At1g27190 precursor, putative, expressed	UID934	1
LOC_Os05g34470.2;LOC_Os05g34470.1	0	0	0	0	0	0	S	4	___1	0.327061	8.69852e-07	41.087	37.451	41.087	-1.3377	28	28;28	LOC_Os05g34470.2	LOC_Os05g34470.2	VQLVLGGRARDDGSESESSDDEDDDEPMQMT	ARDDGS(0.019)ES(0.327)ES(0.327)S(0.327)DDEDDDEPMQMTDEQRR	LOC_Os05g34470.2 LOC_Os05g34470.2|13105.m03586|protein expressed protein;LOC_Os05g34470.1 LOC_Os05g34470.1|13105.m03585|protein expressed protein	UID935
LOC_Os05g34470.2;LOC_Os05g34470.1	0	0	0	0	0	0	S	4	___1	0.327061	8.69852e-07	41.087	37.451	41.087	-1.3377	30	30;30	LOC_Os05g34470.2	LOC_Os05g34470.2	LVLGGRARDDGSESESSDDEDDDEPMQMTDE	ARDDGS(0.019)ES(0.327)ES(0.327)S(0.327)DDEDDDEPMQMTDEQRR	LOC_Os05g34470.2 LOC_Os05g34470.2|13105.m03586|protein expressed protein;LOC_Os05g34470.1 LOC_Os05g34470.1|13105.m03585|protein expressed protein	UID936
LOC_Os05g34470.2;LOC_Os05g34470.1	0	0	0	0	0	0	S	4	___1	0.327061	8.69852e-07	41.087	37.451	41.087	-1.3377	31	31;31	LOC_Os05g34470.2	LOC_Os05g34470.2	VLGGRARDDGSESESSDDEDDDEPMQMTDEQ	ARDDGS(0.019)ES(0.327)ES(0.327)S(0.327)DDEDDDEPMQMTDEQRR	LOC_Os05g34470.2 LOC_Os05g34470.2|13105.m03586|protein expressed protein;LOC_Os05g34470.1 LOC_Os05g34470.1|13105.m03585|protein expressed protein	UID937
LOC_Os05g34500.1	0	0	0	0	0	0	S	2	___1	1	0.000100421	55.33	45.049	55.33	-0.63822	71	71	LOC_Os05g34500.1	LOC_Os05g34500.1	GGQHQQQQQPHRRNLSLEELAGEVGLSPGRR	NLS(1)LEELAGEVGLS(1)PGR	LOC_Os05g34500.1 LOC_Os05g34500.1|13105.m03589|protein expressed protein	UID938	2
LOC_Os05g34500.1	0	0	0	0	0	0	S	2	___1	1	0.000100421	55.33	45.049	55.33	-0.63822	82	82	LOC_Os05g34500.1	LOC_Os05g34500.1	RRNLSLEELAGEVGLSPGRRLPRVALPKARS	NLS(1)LEELAGEVGLS(1)PGR	LOC_Os05g34500.1 LOC_Os05g34500.1|13105.m03589|protein expressed protein	UID939	2
LOC_Os05g37500.1	0	0	0	0	0	0	S	3	___1	0.481977	3.13251e-07	53.342	46.467	51.029	0.73757	738	738	LOC_Os05g37500.1	LOC_Os05g37500.1	HDVVSKVQEPQKDIASPTSSQSVVLSSGRSS	VQEPQKDIAS(0.482)PT(0.482)S(0.027)S(0.007)QS(0.001)VVLSSGR	LOC_Os05g37500.1 LOC_Os05g37500.1|13105.m03909|protein expressed protein	UID940
LOC_Os05g38710.3;LOC_Os05g38710.2;LOC_Os05g38710.1	0	0	0	0	0	0	S	3	___1	0.394695	2.78081e-07	42.106	35.602	42.106	-0.71591	95	95;95;95	LOC_Os05g38710.3	LOC_Os05g38710.3	DNSGQAYFMRELVPGSENSGTSSEEEEASCE	ELVPGS(0.395)ENS(0.395)GT(0.395)S(0.395)S(0.395)EEEEAS(0.027)CEPEPPAR	LOC_Os05g38710.3 LOC_Os05g38710.3|13105.m04067|protein lipin, N-terminal conserved region family protein, expressed;LOC_Os05g38710.2 LOC_Os05g38710.2|13105.m04065|protein lipin, N-terminal conserved region family protein, expressed;LOC_Os05g38710.1 LOC_Os0	UID941
LOC_Os05g38710.3;LOC_Os05g38710.2;LOC_Os05g38710.1	0	0	0	0	0	0	S	3	___1	0.394695	2.78081e-07	42.106	35.602	42.106	-0.71591	98	98;98;98	LOC_Os05g38710.3	LOC_Os05g38710.3	GQAYFMRELVPGSENSGTSSEEEEASCEPEP	ELVPGS(0.395)ENS(0.395)GT(0.395)S(0.395)S(0.395)EEEEAS(0.027)CEPEPPAR	LOC_Os05g38710.3 LOC_Os05g38710.3|13105.m04067|protein lipin, N-terminal conserved region family protein, expressed;LOC_Os05g38710.2 LOC_Os05g38710.2|13105.m04065|protein lipin, N-terminal conserved region family protein, expressed;LOC_Os05g38710.1 LOC_Os0	UID942
LOC_Os05g38710.3;LOC_Os05g38710.2;LOC_Os05g38710.1	0	0	0	0	0	0	S	3	___1	0.394695	2.78081e-07	42.106	35.602	42.106	-0.71591	101	101;101;101	LOC_Os05g38710.3	LOC_Os05g38710.3	YFMRELVPGSENSGTSSEEEEASCEPEPPAR	ELVPGS(0.395)ENS(0.395)GT(0.395)S(0.395)S(0.395)EEEEAS(0.027)CEPEPPAR	LOC_Os05g38710.3 LOC_Os05g38710.3|13105.m04067|protein lipin, N-terminal conserved region family protein, expressed;LOC_Os05g38710.2 LOC_Os05g38710.2|13105.m04065|protein lipin, N-terminal conserved region family protein, expressed;LOC_Os05g38710.1 LOC_Os0	UID943
LOC_Os05g38710.3;LOC_Os05g38710.2;LOC_Os05g38710.1	0	0	0	0	0	0	S	3	___1	0.394695	2.78081e-07	42.106	35.602	42.106	-0.71591	102	102;102;102	LOC_Os05g38710.3	LOC_Os05g38710.3	FMRELVPGSENSGTSSEEEEASCEPEPPARS	ELVPGS(0.395)ENS(0.395)GT(0.395)S(0.395)S(0.395)EEEEAS(0.027)CEPEPPAR	LOC_Os05g38710.3 LOC_Os05g38710.3|13105.m04067|protein lipin, N-terminal conserved region family protein, expressed;LOC_Os05g38710.2 LOC_Os05g38710.2|13105.m04065|protein lipin, N-terminal conserved region family protein, expressed;LOC_Os05g38710.1 LOC_Os0	UID944
LOC_Os05g38710.3;LOC_Os05g38710.2;LOC_Os05g38710.1	19662000	20496000	13443000	6570900	6623000	5805200	S	2	___1	0.985887	0.0013864	61.375	45.455	61.375	1.2524	119	119;119;119	LOC_Os05g38710.3	LOC_Os05g38710.3	EEEASCEPEPPARSKSDGDLYIGAKGRPGSP	S(0.014)KS(0.986)DGDLYIGAK	LOC_Os05g38710.3 LOC_Os05g38710.3|13105.m04067|protein lipin, N-terminal conserved region family protein, expressed;LOC_Os05g38710.2 LOC_Os05g38710.2|13105.m04065|protein lipin, N-terminal conserved region family protein, expressed;LOC_Os05g38710.1 LOC_Os0	UID945	1
LOC_Os05g38810.1	0	18670000	16331000	0	0	0	S	3	___1	0.787836	1.64861e-54	115.18	109.22	98.29	-0.16734	588	588	LOC_Os05g38810.1	LOC_Os05g38810.1	PHKNIAETENGDFDVSSDDAINELSVEKRAK	NIAET(0.078)ENGDFDVS(0.788)S(0.135)DDAINELSVEKR	LOC_Os05g38810.1 LOC_Os05g38810.1|13105.m04080|protein PWWP domain containing protein, expressed	UID946	1;2
LOC_Os05g38810.1	0	0	14145000	0	0	0	S	3	___1	0.666658	3.15518e-24	84.337	77.384	56.95	-0.80884	589	589	LOC_Os05g38810.1	LOC_Os05g38810.1	HKNIAETENGDFDVSSDDAINELSVEKRAKR	NIAET(0.667)ENGDFDVS(0.667)S(0.667)DDAINELSVEKR	LOC_Os05g38810.1 LOC_Os05g38810.1|13105.m04080|protein PWWP domain containing protein, expressed	UID947	1;2
LOC_Os05g38810.1	9503400	8877100	4584000	3781200	4179500	0	S	2	___1	0.999728	1.21561e-05	75.819	62.419	60.49	1.2774	525	525	LOC_Os05g38810.1	LOC_Os05g38810.1	MEFDEFDGLQSKKKRSLDSFEDPETKAAAPS	S(1)LDSFEDPETK	LOC_Os05g38810.1 LOC_Os05g38810.1|13105.m04080|protein PWWP domain containing protein, expressed	UID948	1
LOC_Os05g38950.2;LOC_Os05g38950.1	0	0	0	0	0	0	S	2	___1	1	5.34724e-05	78.903	62.937	57.225	-0.7325	699	699;699	LOC_Os05g38950.2	LOC_Os05g38950.2	EATLQYQTSQQKALLSPLPSPRTSMIDASPG	ALLS(1)PLPS(1)PR	LOC_Os05g38950.2 LOC_Os05g38950.2|13105.m04099|protein TBC domain containing protein, expressed;LOC_Os05g38950.1 LOC_Os05g38950.1|13105.m04098|protein TBC domain containing protein, expressed	UID949	2
LOC_Os05g38950.2;LOC_Os05g38950.1	0	0	0	0	0	0	S	2	___1	1	5.34724e-05	78.903	62.937	57.225	-0.7325	703	703;703	LOC_Os05g38950.2	LOC_Os05g38950.2	QYQTSQQKALLSPLPSPRTSMIDASPGRANH	ALLS(1)PLPS(1)PR	LOC_Os05g38950.2 LOC_Os05g38950.2|13105.m04099|protein TBC domain containing protein, expressed;LOC_Os05g38950.1 LOC_Os05g38950.1|13105.m04098|protein TBC domain containing protein, expressed	UID950	2
LOC_Os05g40420.3;LOC_Os05g40420.1	0	0	0	0	0	0	S	4	___1	0.496089	3.36294e-10	55.881	48.77	41.763	0.2117	74	74;74	LOC_Os05g40420.3	LOC_Os05g40420.3	KWKLVKAHGTAVGLPSDDDMGNSEVGHNALG	AHGT(0.008)AVGLPS(0.496)DDDMGNS(0.496)EVGHNALGAGR	LOC_Os05g40420.3 LOC_Os05g40420.3|13105.m04277|protein 2,3-bisphosphoglycerate-independent phosphoglycerate mutase, putative, expressed;LOC_Os05g40420.1 LOC_Os05g40420.1|13105.m04276|protein 2,3-bisphosphoglycerate-independent phosphoglycerate mutase, puta	UID951
LOC_Os05g40420.3;LOC_Os05g40420.1	0	0	0	0	0	0	S	4	___1	0.496089	3.36294e-10	55.881	48.77	41.763	0.2117	81	81;81	LOC_Os05g40420.3	LOC_Os05g40420.3	HGTAVGLPSDDDMGNSEVGHNALGAGRIFAQ	AHGT(0.008)AVGLPS(0.496)DDDMGNS(0.496)EVGHNALGAGR	LOC_Os05g40420.3 LOC_Os05g40420.3|13105.m04277|protein 2,3-bisphosphoglycerate-independent phosphoglycerate mutase, putative, expressed;LOC_Os05g40420.1 LOC_Os05g40420.1|13105.m04276|protein 2,3-bisphosphoglycerate-independent phosphoglycerate mutase, puta	UID952
LOC_Os05g41100.1	0	0	0	0	0	0	S	2	___1	0.999403	6.17983e-05	45.115	36.602	45.115	2.7417	18	18	LOC_Os05g41100.1	LOC_Os05g41100.1	QRREEEKKKKDILAGSDNESDGGGGEEDLSK	DILAGS(0.999)DNES(0.999)DGGGGEEDLS(0.001)K	LOC_Os05g41100.1 LOC_Os05g41100.1|13105.m04356|protein protein kri1, putative, expressed	UID953	2
LOC_Os05g41100.1	0	0	0	0	0	0	S	2	___1	0.999403	6.17983e-05	45.115	36.602	45.115	2.7417	22	22	LOC_Os05g41100.1	LOC_Os05g41100.1	EEKKKKDILAGSDNESDGGGGEEDLSKIQIN	DILAGS(0.999)DNES(0.999)DGGGGEEDLS(0.001)K	LOC_Os05g41100.1 LOC_Os05g41100.1|13105.m04356|protein protein kri1, putative, expressed	UID954	2
LOC_Os05g41510.1	10854000	0	3715700	5359800	5936700	0	S	3	___1	0.898988	7.06989e-11	53.909	46.463	53.909	-1.3425	8	8	LOC_Os05g41510.1	LOC_Os05g41510.1	________MGGRTVLSDEEDEIEEEEEEENP	T(0.101)VLS(0.899)DEEDEIEEEEEEENPRPSR	LOC_Os05g41510.1 LOC_Os05g41510.1|13105.m04406|protein SH2 motif, putative, expressed	UID955
LOC_Os05g42230.1	0	0	0	0	0	0	S	3	___1	0.950509	4.19329e-30	95.19	95.19	50.071	-0.43412	7	7	LOC_Os05g42230.1	LOC_Os05g42230.1	_________MATHPASPVAGGEKATPPSTPP	AT(0.049)HPAS(0.951)PVAGGEKAT(0.996)PPS(0.53)T(0.474)PPPVR	LOC_Os05g42230.1 LOC_Os05g42230.1|13105.m04490|protein universal stress protein domain containing protein, putative, expressed	UID956	2;3
LOC_Os05g42230.1	0	0	0	0	0	0	S	3	___1	0.702331	4.19329e-30	95.19	95.19	59.893	0.38645	19	19	LOC_Os05g42230.1	LOC_Os05g42230.1	HPASPVAGGEKATPPSTPPPVRLAGGAAAAI	AT(0.035)HPAS(0.485)PVAGGEKAT(0.62)PPS(0.702)T(0.158)PPPVR	LOC_Os05g42230.1 LOC_Os05g42230.1|13105.m04490|protein universal stress protein domain containing protein, putative, expressed	UID957	2;3
LOC_Os05g42230.1	427030016	414329984	291780000	161910000	143660000	144720000	S	2	___1	1	2.47559e-43	156.2	141.52	156.2	0.12788	38	38	LOC_Os05g42230.1	LOC_Os05g42230.1	PVRLAGGAAAAIQPNSPRFFFSSLAAASASA	LAGGAAAAIQPNS(1)PR	LOC_Os05g42230.1 LOC_Os05g42230.1|13105.m04490|protein universal stress protein domain containing protein, putative, expressed	UID958	1
LOC_Os05g43280.1	0	0	0	0	0	0	S	2	___1	0.956247	0.000722465	51.841	29.101	43.68	0.78097	25	25	LOC_Os05g43280.1	LOC_Os05g43280.1	SAASTAGMRDEDRSLSGESLSEWRSCEQVES	S(0.032)LS(0.956)GES(0.859)LS(0.153)EWR	LOC_Os05g43280.1 LOC_Os05g43280.1|13105.m04555|protein MATH domain containing protein, expressed	UID959	2
LOC_Os05g43280.1	0	0	0	0	0	0	S	2	___1	0.963347	0.000722465	51.841	29.101	51.841	0.73103	28	28	LOC_Os05g43280.1	LOC_Os05g43280.1	STAGMRDEDRSLSGESLSEWRSCEQVESESP	S(0.101)LS(0.902)GES(0.963)LS(0.034)EWR	LOC_Os05g43280.1 LOC_Os05g43280.1|13105.m04555|protein MATH domain containing protein, expressed	UID960	2
LOC_Os05g43380.1	0	0	0	0	0	0	S	3	___1	0.993496	3.47199e-05	45.125	32.323	44.6	0.69283	242	242	LOC_Os05g43380.1	LOC_Os05g43380.1	DLDHSEDEQDFIVERSPRLQSPISKESSFQQ	FLY(0.78)T(0.209)GADLDHS(0.017)EDEQDFIVERS(0.993)PR	LOC_Os05g43380.1 LOC_Os05g43380.1|13105.m04569|protein tesmin/TSO1-like CXC domain containing protein, expressed	UID961	2
LOC_Os05g43380.1	0	0	0	0	0	0	S	3	___1	0.994603	0.000171315	42.806	34.909	42.806	-0.17525	247	247	LOC_Os05g43380.1	LOC_Os05g43380.1	EDEQDFIVERSPRLQSPISKESSFQQTPPHI	LQS(0.995)PIS(0.676)KES(0.676)S(0.676)FQQT(0.978)PPHIR	LOC_Os05g43380.1 LOC_Os05g43380.1|13105.m04569|protein tesmin/TSO1-like CXC domain containing protein, expressed	UID962	4
LOC_Os05g43380.1	0	0	0	0	0	0	S	3	___1	0.675888	0.000171315	42.806	34.909	42.806	-0.17525	250	250	LOC_Os05g43380.1	LOC_Os05g43380.1	QDFIVERSPRLQSPISKESSFQQTPPHIRAT	LQS(0.995)PIS(0.676)KES(0.676)S(0.676)FQQT(0.978)PPHIR	LOC_Os05g43380.1 LOC_Os05g43380.1|13105.m04569|protein tesmin/TSO1-like CXC domain containing protein, expressed	UID963	4
LOC_Os05g43380.1	0	0	0	0	0	0	S	3	___1	0.675888	0.000171315	42.806	34.909	42.806	-0.17525	253	253	LOC_Os05g43380.1	LOC_Os05g43380.1	IVERSPRLQSPISKESSFQQTPPHIRATNRD	LQS(0.995)PIS(0.676)KES(0.676)S(0.676)FQQT(0.978)PPHIR	LOC_Os05g43380.1 LOC_Os05g43380.1|13105.m04569|protein tesmin/TSO1-like CXC domain containing protein, expressed	UID964	4
LOC_Os05g43380.1	0	0	0	0	0	0	S	3	___1	0.675888	0.000171315	42.806	34.909	42.806	-0.17525	254	254	LOC_Os05g43380.1	LOC_Os05g43380.1	VERSPRLQSPISKESSFQQTPPHIRATNRDT	LQS(0.995)PIS(0.676)KES(0.676)S(0.676)FQQT(0.978)PPHIR	LOC_Os05g43380.1 LOC_Os05g43380.1|13105.m04569|protein tesmin/TSO1-like CXC domain containing protein, expressed	UID965	4
LOC_Os05g43520.2;LOC_Os05g43520.1	23428000	10564000	0	0	0	0	S	3	___1	0.529082	2.36952e-26	87.203	82.969	87.203	-0.088824	375	375;375	LOC_Os05g43520.2	LOC_Os05g43520.2	VKNETKSLAIEPKIHSETDEDEVDEWPDDDD	IHS(0.529)ET(0.471)DEDEVDEWPDDDDDAEEVVGTEGNR	LOC_Os05g43520.2 LOC_Os05g43520.2|13105.m04583|protein BSD, putative, expressed;LOC_Os05g43520.1 LOC_Os05g43520.1|13105.m04584|protein BSD, putative, expressed	UID966	1
LOC_Os05g43520.2;LOC_Os05g43520.1	0	0	0	0	0	0	S	3	___1	0.25	1.12537e-07	47.38	41.312	41.087	-0.20511	404	404;404	LOC_Os05g43520.2	LOC_Os05g43520.2	DDDAEEVVGTEGNRTSLGQEEDVSFSDLEDD	T(0.25)S(0.25)LGQEEDVS(0.25)FS(0.25)DLEDDDDDGNKGIAK	LOC_Os05g43520.2 LOC_Os05g43520.2|13105.m04583|protein BSD, putative, expressed;LOC_Os05g43520.1 LOC_Os05g43520.1|13105.m04584|protein BSD, putative, expressed	UID967
LOC_Os05g43520.2;LOC_Os05g43520.1	0	0	0	0	0	0	S	3	___1	0.25	1.12537e-07	47.38	41.312	41.087	-0.20511	412	412;412	LOC_Os05g43520.2	LOC_Os05g43520.2	GTEGNRTSLGQEEDVSFSDLEDDDDDGNKGI	T(0.25)S(0.25)LGQEEDVS(0.25)FS(0.25)DLEDDDDDGNKGIAK	LOC_Os05g43520.2 LOC_Os05g43520.2|13105.m04583|protein BSD, putative, expressed;LOC_Os05g43520.1 LOC_Os05g43520.1|13105.m04584|protein BSD, putative, expressed	UID968
LOC_Os05g43520.2;LOC_Os05g43520.1	0	0	0	0	0	0	S	3	___1	0.25	1.12537e-07	47.38	41.312	41.087	-0.20511	414	414;414	LOC_Os05g43520.2	LOC_Os05g43520.2	EGNRTSLGQEEDVSFSDLEDDDDDGNKGIAK	T(0.25)S(0.25)LGQEEDVS(0.25)FS(0.25)DLEDDDDDGNKGIAK	LOC_Os05g43520.2 LOC_Os05g43520.2|13105.m04583|protein BSD, putative, expressed;LOC_Os05g43520.1 LOC_Os05g43520.1|13105.m04584|protein BSD, putative, expressed	UID969
LOC_Os05g43670.1	0	0	0	0	0	0	S	3	___1	0.469073	6.63862e-09	42.181	39.102	42.181	-0.36204	360	360	LOC_Os05g43670.1	LOC_Os05g43670.1	GKVQELHDEAEQEHGSDADESSETSSSAEAE	VQELHDEAEQEHGS(0.469)DADES(0.471)S(0.472)ET(0.474)S(0.068)S(0.035)S(0.012)AEAEAR	LOC_Os05g43670.1 LOC_Os05g43670.1|13105.m04603|protein IQ calmodulin-binding motif family protein, putative, expressed	UID970
LOC_Os05g43670.1	0	0	0	0	0	0	S	4	___1	0.549305	3.34543e-14	53.895	48.52	53.615	-0.42397	365	365	LOC_Os05g43670.1	LOC_Os05g43670.1	LHDEAEQEHGSDADESSETSSSAEAEARKRS	VQELHDEAEQEHGS(0.052)DADES(0.549)S(0.556)ET(0.514)S(0.24)S(0.069)S(0.02)AEAEAR	LOC_Os05g43670.1 LOC_Os05g43670.1|13105.m04603|protein IQ calmodulin-binding motif family protein, putative, expressed	UID971	2
LOC_Os05g43670.1	0	0	0	0	0	0	S	4	___1	0.556132	3.34543e-14	53.895	48.52	53.615	-0.42397	366	366	LOC_Os05g43670.1	LOC_Os05g43670.1	HDEAEQEHGSDADESSETSSSAEAEARKRSN	VQELHDEAEQEHGS(0.052)DADES(0.549)S(0.556)ET(0.514)S(0.24)S(0.069)S(0.02)AEAEAR	LOC_Os05g43670.1 LOC_Os05g43670.1|13105.m04603|protein IQ calmodulin-binding motif family protein, putative, expressed	UID972	2
LOC_Os05g43670.1	0	0	0	0	0	0	S	3	___1	0.242316	1.24753e-08	40.837	38.699	40.837	-0.34229	369	369	LOC_Os05g43670.1	LOC_Os05g43670.1	AEQEHGSDADESSETSSSAEAEARKRSNSKR	VQELHDEAEQEHGS(0.339)DADES(0.349)S(0.352)ET(0.325)S(0.242)S(0.25)S(0.142)AEAEAR	LOC_Os05g43670.1 LOC_Os05g43670.1|13105.m04603|protein IQ calmodulin-binding motif family protein, putative, expressed	UID973
LOC_Os05g43670.1	0	0	0	0	0	0	S	3	___1	0.250434	1.24753e-08	40.837	38.699	40.837	-0.34229	370	370	LOC_Os05g43670.1	LOC_Os05g43670.1	EQEHGSDADESSETSSSAEAEARKRSNSKRG	VQELHDEAEQEHGS(0.339)DADES(0.349)S(0.352)ET(0.325)S(0.242)S(0.25)S(0.142)AEAEAR	LOC_Os05g43670.1 LOC_Os05g43670.1|13105.m04603|protein IQ calmodulin-binding motif family protein, putative, expressed	UID974
LOC_Os05g44922.2;LOC_Os05g44922.1;LOC_Os01g53680.1	0	11856000	0	0	0	0	S	3	___1	0.926643	0.000230748	65.563	54.657	65.563	-0.94108	57	57;57;53	LOC_Os05g44922.2	LOC_Os05g44922.2	AMKAALPFSATCVRISRDSYPNLRALRNASS	IS(0.927)RDS(0.073)YPNLR	LOC_Os05g44922.2 LOC_Os05g44922.2|13105.m04766|protein 6-phosphofructokinase, putative, expressed;LOC_Os05g44922.1 LOC_Os05g44922.1|13105.m04765|protein 6-phosphofructokinase, putative, expressed;LOC_Os01g53680.1 LOC_Os01g53680.1|13101.m05624|protein 6-pho	UID975	1
LOC_Os05g44922.2;LOC_Os05g44922.1;LOC_Os01g53680.1	28730000	28069000	18177000	15904000	17488000	16336000	S	2	___1	0.998562	0.000113132	126.19	77.754	63.408	-0.61272	60	60;60;56	LOC_Os05g44922.2	LOC_Os05g44922.2	AALPFSATCVRISRDSYPNLRALRNASSVSL	IS(0.001)RDS(0.999)YPNLR	LOC_Os05g44922.2 LOC_Os05g44922.2|13105.m04766|protein 6-phosphofructokinase, putative, expressed;LOC_Os05g44922.1 LOC_Os05g44922.1|13105.m04765|protein 6-phosphofructokinase, putative, expressed;LOC_Os01g53680.1 LOC_Os01g53680.1|13101.m05624|protein 6-pho	UID976	1
LOC_Os05g44922.2;LOC_Os05g44922.1	44438000	41134000	40870000	0	3407100	3517700	S	2	___1	0.998712	5.78519e-11	117.92	88.142	117.92	1.0887	71	71;71	LOC_Os05g44922.2	LOC_Os05g44922.2	ISRDSYPNLRALRNASSVSLADAAYVKISEG	NAS(0.999)S(0.001)VSLADAAYVK	LOC_Os05g44922.2 LOC_Os05g44922.2|13105.m04766|protein 6-phosphofructokinase, putative, expressed;LOC_Os05g44922.1 LOC_Os05g44922.1|13105.m04765|protein 6-phosphofructokinase, putative, expressed	UID977	1
LOC_Os05g45420.3;LOC_Os05g45420.2;LOC_Os05g45420.1	0	0	0	0	0	0	S	3	___1	0.324912	3.49927e-05	44.555	37.195	44.555	0.5768	171	171;171;171	LOC_Os05g45420.3	LOC_Os05g45420.3	FGLSNVMRDGHFLKTSCGSPNYAAPEVISGK	DGHFLKT(0.325)S(0.325)CGS(0.325)PNY(0.025)AAPEVISGK	LOC_Os05g45420.3 LOC_Os05g45420.3|13105.m04826|protein CAMK_KIN1/SNF1/Nim1_like_AMPKh.3 - CAMK includes calcium/calmodulin depedent protein kinases, expressed;LOC_Os05g45420.2 LOC_Os05g45420.2|13105.m04825|protein CAMK_KIN1/SNF1/Nim1_like_AMPKh.3 - CAMK in	UID978
LOC_Os05g45420.3;LOC_Os05g45420.2;LOC_Os05g45420.1	0	0	0	0	0	0	S	3	___1	0.324912	3.49927e-05	44.555	37.195	44.555	0.5768	174	174;174;174	LOC_Os05g45420.3	LOC_Os05g45420.3	SNVMRDGHFLKTSCGSPNYAAPEVISGKLYA	DGHFLKT(0.325)S(0.325)CGS(0.325)PNY(0.025)AAPEVISGK	LOC_Os05g45420.3 LOC_Os05g45420.3|13105.m04826|protein CAMK_KIN1/SNF1/Nim1_like_AMPKh.3 - CAMK includes calcium/calmodulin depedent protein kinases, expressed;LOC_Os05g45420.2 LOC_Os05g45420.2|13105.m04825|protein CAMK_KIN1/SNF1/Nim1_like_AMPKh.3 - CAMK in	UID979
LOC_Os05g45830.1	0	0	0	0	0	0	S	2	___1	0.997887	3.00834e-38	101.85	90.853	87.16	-0.18549	16	16	LOC_Os05g45830.1	LOC_Os05g45830.1	MADREKAEETEEEYESDLDDAPLPAVRRRDA	AEET(0.953)EEEY(0.049)ES(0.998)DLDDAPLPAVR	LOC_Os05g45830.1 LOC_Os05g45830.1|13105.m04874|protein expressed protein	UID980	2
LOC_Os05g46500.1	8328600	12121000	4838100	4143800	0	0	S	2	___1	1	0.00166114	51.841	37.175	44.299	-1.0691	69	69	LOC_Os05g46500.1	LOC_Os05g46500.1	GYRAAGRVQPALDPPSPRVAVCGFCRFFGGS	VQPALDPPS(1)PR	LOC_Os05g46500.1 LOC_Os05g46500.1|13105.m04968|protein expressed protein	UID981	1
LOC_Os05g46620.1	6865700	17391000	7119500	11532000	12761000	10057000	S	2	___1	0.999984	3.87687e-06	110.08	80.268	72.652	-3.2827	323	323	LOC_Os05g46620.1	LOC_Os05g46620.1	GTIFQGAKSLYHRENSLQVETSPRQGAATSN	ENS(1)LQVETSPR	LOC_Os05g46620.1 LOC_Os05g46620.1|13105.m04981|protein chaperone protein dnaJ 10, putative, expressed	UID982	1
LOC_Os05g47560.1	0	14273000	0	11656000	11003000	9331200	S	2	___1	1	3.21517e-195	222.55	196.49	222.55	-0.29932	538	538	LOC_Os05g47560.1	LOC_Os05g47560.1	SVLRVQRKVVRTINESMDELSSQSKSIWWSR	T(1)INES(1)MDELSSQSK	LOC_Os05g47560.1 LOC_Os05g47560.1|13105.m05042|protein serine/threonine-protein kinase SNT7, chloroplast precursor, putative, expressed	UID983	1;2;3
LOC_Os05g47560.1	0	0	0	0	0	0	S	2	___1	0.927986	2.591e-216	224.41	197.64	95.347	-0.29919	543	543	LOC_Os05g47560.1	LOC_Os05g47560.1	QRKVVRTINESMDELSSQSKSIWWSRWIPKE	KVVRT(0.034)INES(0.965)MDELS(0.928)S(0.072)QSK	LOC_Os05g47560.1 LOC_Os05g47560.1|13105.m05042|protein serine/threonine-protein kinase SNT7, chloroplast precursor, putative, expressed	UID984	2
LOC_Os05g47560.1	0	0	0	0	0	0	S	3	___1	0.912164	1.58273e-303	248.35	224.06	80.002	-0.66911	544	544	LOC_Os05g47560.1	LOC_Os05g47560.1	RKVVRTINESMDELSSQSKSIWWSRWIPKEE	KVVRT(1)INES(1)MDELS(0.079)S(0.912)QS(0.008)K	LOC_Os05g47560.1 LOC_Os05g47560.1|13105.m05042|protein serine/threonine-protein kinase SNT7, chloroplast precursor, putative, expressed	UID985	2;3
LOC_Os05g47560.1	0	0	0	0	0	0	S	2	___1	0.954425	4.38413e-216	222.32	193.24	194.99	0.27452	546	546	LOC_Os05g47560.1	LOC_Os05g47560.1	VVRTINESMDELSSQSKSIWWSRWIPKEE__	VVRT(1)INESMDELS(0.009)S(0.036)QS(0.954)K	LOC_Os05g47560.1 LOC_Os05g47560.1|13105.m05042|protein serine/threonine-protein kinase SNT7, chloroplast precursor, putative, expressed	UID986	2
LOC_Os05g47560.1	11285000	9736500	5002200	2474400	2799600	2037200	S	2	___1	1	0.0126653	64.654	25.349	47.603	0.79289	523	523	LOC_Os05g47560.1	LOC_Os05g47560.1	EIKPKKGSARRNLLASVLRVQRKVVRTINES	NLLAS(1)VLR	LOC_Os05g47560.1 LOC_Os05g47560.1|13105.m05042|protein serine/threonine-protein kinase SNT7, chloroplast precursor, putative, expressed	UID987	1
LOC_Os05g47560.1	0	0	0	0	0	0	S	3	___1	0.962421	6.15321e-14	83.362	78.155	83.362	-0.53829	548	548	LOC_Os05g47560.1	LOC_Os05g47560.1	RTINESMDELSSQSKSIWWSRWIPKEE____	T(0.999)INES(0.964)MDELS(0.03)S(0.006)QS(0.037)KS(0.962)IWWS(0.001)R	LOC_Os05g47560.1 LOC_Os05g47560.1|13105.m05042|protein serine/threonine-protein kinase SNT7, chloroplast precursor, putative, expressed	UID988	3
LOC_Os05g47690.1	0	0	0	0	0	0	S	3	___1	0.902481	9.92115e-05	53.569	48.085	41.554	-0.68501	7	7	LOC_Os05g47690.1	LOC_Os05g47690.1	_________MNVPHVSSDSDDDRPVIRLFHR	MNVPHVS(0.902)S(0.902)DS(0.195)DDDRPVIR	LOC_Os05g47690.1 LOC_Os05g47690.1|13105.m05054|protein reticulon domain containing protein, putative, expressed	UID989	2
LOC_Os05g47690.1	0	0	0	0	0	0	S	3	___1	0.902481	9.92115e-05	53.569	48.085	41.554	-0.68501	8	8	LOC_Os05g47690.1	LOC_Os05g47690.1	________MNVPHVSSDSDDDRPVIRLFHRQ	MNVPHVS(0.902)S(0.902)DS(0.195)DDDRPVIR	LOC_Os05g47690.1 LOC_Os05g47690.1|13105.m05054|protein reticulon domain containing protein, putative, expressed	UID990	2
LOC_Os05g47690.1	0	0	0	0	0	0	S	2	___1	0.666667	9.92115e-05	53.569	48.085	53.569	0.071199	10	10	LOC_Os05g47690.1	LOC_Os05g47690.1	______MNVPHVSSDSDDDRPVIRLFHRQKP	MNVPHVS(0.667)S(0.667)DS(0.667)DDDRPVIR	LOC_Os05g47690.1 LOC_Os05g47690.1|13105.m05054|protein reticulon domain containing protein, putative, expressed	UID991	2
LOC_Os05g47850.1	2989000	3750500	0	0	1467800	1336000	S	2	___1	0.903611	1.36684e-09	52.453	41.013	52.453	0.83662	105	105	LOC_Os05g47850.1	LOC_Os05g47850.1	SIDRIVHRLRNLGLASDDDEPTAAAATATAP	NLGLAS(0.904)DDDEPT(0.094)AAAAT(0.002)ATAPPDGNER	LOC_Os05g47850.1 LOC_Os05g47850.1|13105.m05071|protein chloroplastic group IIA intron splicing facilitator CRS1, chloroplast precursor, putative, expressed	UID992	1
LOC_Os05g48820.1	0	0	0	0	0	0	S	3	___1	0.972848	8.34035e-19	71.052	64.889	71.052	-0.38851	1716	1716	LOC_Os05g48820.1	LOC_Os05g48820.1	SFSMLRNAKHTTAMESPQSSGAEEWGLERRP	HT(0.003)T(0.018)AMES(0.973)PQS(0.861)S(0.145)GAEEWGLER	LOC_Os05g48820.1 LOC_Os05g48820.1|13105.m05209|protein DDT, putative, expressed	UID993	2
LOC_Os05g48820.1	0	0	0	0	0	0	S	3	___1	0.861435	8.34035e-19	71.052	64.889	71.052	-0.38851	1719	1719	LOC_Os05g48820.1	LOC_Os05g48820.1	MLRNAKHTTAMESPQSSGAEEWGLERRPSYV	HT(0.003)T(0.018)AMES(0.973)PQS(0.861)S(0.145)GAEEWGLER	LOC_Os05g48820.1 LOC_Os05g48820.1|13105.m05209|protein DDT, putative, expressed	UID994	2
LOC_Os05g48820.1	0	0	0	0	0	0	S	3	___1	0.590388	9.74005e-10	57.61	53.806	57.61	-0.80299	1720	1720	LOC_Os05g48820.1	LOC_Os05g48820.1	LRNAKHTTAMESPQSSGAEEWGLERRPSYVK	HT(0.041)T(0.361)AMES(0.446)PQS(0.561)S(0.59)GAEEWGLER	LOC_Os05g48820.1 LOC_Os05g48820.1|13105.m05209|protein DDT, putative, expressed	UID995	2
LOC_Os05g48855.1	3858100	1920300	3574900	1959100	2059300	1811300	S	3	___1	0.999997	1.89129e-32	107.24	98.949	59.003	-0.076116	142	142	LOC_Os05g48855.1	LOC_Os05g48855.1	LKASHARRLRGEATESVHDMDIDDDNTGRRR	GEAT(1)ES(1)VHDMDIDDDNTGRR	LOC_Os05g48855.1 LOC_Os05g48855.1|13105.m10302|protein GTP binding protein, putative, expressed	UID996	1;2
LOC_Os05g48855.1	0	0	0	0	0	0	S	3	___1	0.490283	7.01834e-14	51.089	45.982	51.089	-0.29881	188	188	LOC_Os05g48855.1	LOC_Os05g48855.1	EDGGSVFVGEDTNNGSQQAQETETEDYTKFT	S(0.002)NHT(0.001)EDGGS(0.001)VFVGEDT(0.49)NNGS(0.49)QQAQET(0.012)ET(0.004)EDYTK	LOC_Os05g48855.1 LOC_Os05g48855.1|13105.m10302|protein GTP binding protein, putative, expressed	UID997
LOC_Os05g48960.4;LOC_Os05g48960.3;LOC_Os05g48960.2;LOC_Os05g48960.1	7441100	3373400	470560	4967700	5662000	3088800	S	3	___1	1	0.0104862	77.662	59.395	77.662	0.82127	273	273;273;273;273	LOC_Os05g48960.4	LOC_Os05g48960.4	SRYDRYDDGGRRRHGSPPRRARSPVRESSEE	RHGS(1)PPRR	LOC_Os05g48960.4 LOC_Os05g48960.4|13105.m10413|protein splicing factor U2AF, putative, expressed;LOC_Os05g48960.3 LOC_Os05g48960.3|13105.m05231|protein splicing factor U2AF, putative, expressed;LOC_Os05g48960.2 LOC_Os05g48960.2|13105.m05230|protein splicin	UID998	1
LOC_Os05g49270.1	22569000	37387000	30169000	12585000	14437000	0	S	2	___1	0.999181	2.12679e-32	117.18	104.06	56.121	-0.74615	13	13	LOC_Os05g49270.1	LOC_Os05g49270.1	___MNRGGGVGVGDESGSDYESGGGMRKPLL	GGGVGVGDES(0.999)GS(0.999)DY(0.002)ES(0.001)GGGMR	LOC_Os05g49270.1 LOC_Os05g49270.1|13105.m05270|protein transporter family protein, putative, expressed	UID999	1;2
LOC_Os05g49270.1	17063000	0	0	0	0	0	S	2	___1	0.998817	2.15593e-13	86.479	74.614	63.337	-0.71362	15	15	LOC_Os05g49270.1	LOC_Os05g49270.1	_MNRGGGVGVGDESGSDYESGGGMRKPLLMH	GGGVGVGDES(0.999)GS(0.999)DY(0.002)ESGGGMR	LOC_Os05g49270.1 LOC_Os05g49270.1|13105.m05270|protein transporter family protein, putative, expressed	UID1000	1;2
LOC_Os05g49270.1	0	0	0	0	0	0	S	2	___1	0.306841	0.00075255	42.338	16.679	42.338	-0.27601	43	43	LOC_Os05g49270.1	LOC_Os05g49270.1	LMHTGSWYRMGSRQGSLTGAGTSSMAILRES	QGS(0.307)LT(0.416)GAGT(0.383)S(0.38)S(0.514)MAILR	LOC_Os05g49270.1 LOC_Os05g49270.1|13105.m05270|protein transporter family protein, putative, expressed	UID1001
LOC_Os05g49270.1	0	0	0	0	0	0	S	2	___1	0.51396	0.00075255	42.338	16.679	42.338	-0.27601	51	51	LOC_Os05g49270.1	LOC_Os05g49270.1	RMGSRQGSLTGAGTSSMAILRESHVSAFLCT	QGS(0.307)LT(0.416)GAGT(0.383)S(0.38)S(0.514)MAILR	LOC_Os05g49270.1 LOC_Os05g49270.1|13105.m05270|protein transporter family protein, putative, expressed	UID1002	2
LOC_Os05g50280.1	0	0	0	0	0	0	S	2	___1	0.973916	0.00528205	45.081	14.896	45.081	-0.45467	50	50	LOC_Os05g50280.1	LOC_Os05g50280.1	MSSAGGGGGMGSRLGSSAYSLRDSSVSAVLC	LGS(0.974)S(0.974)AY(0.049)S(0.003)LR	LOC_Os05g50280.1 LOC_Os05g50280.1|13105.m05393|protein transporter family protein, putative, expressed	UID1003	2
LOC_Os05g50280.1	0	0	0	0	0	0	S	2	___1	0.973916	0.00528205	45.081	14.896	45.081	-0.45467	51	51	LOC_Os05g50280.1	LOC_Os05g50280.1	SSAGGGGGMGSRLGSSAYSLRDSSVSAVLCT	LGS(0.974)S(0.974)AY(0.049)S(0.003)LR	LOC_Os05g50280.1 LOC_Os05g50280.1|13105.m05393|protein transporter family protein, putative, expressed	UID1004	2
LOC_Os05g50280.1	0	0	8497900	0	0	0	S	2	___1	1	9.30289e-11	90.444	68.207	63.894	-0.51574	2	2	LOC_Os05g50280.1	LOC_Os05g50280.1	______________MSFRGEESGGEDGGRTA	S(1)FRGEES(1)GGEDGGR	LOC_Os05g50280.1 LOC_Os05g50280.1|13105.m05393|protein transporter family protein, putative, expressed	UID1005	1;2
LOC_Os05g50280.1	27640000	26576000	8886900	10746000	0	9587600	S	2	___1	1	8.30993e-11	90.444	68.207	63.894	-0.51574	8	8	LOC_Os05g50280.1	LOC_Os05g50280.1	________MSFRGEESGGEDGGRTASASDLR	S(1)FRGEES(1)GGEDGGR	LOC_Os05g50280.1 LOC_Os05g50280.1|13105.m05393|protein transporter family protein, putative, expressed	UID1006	1;2
LOC_Os05g50360.1	0	0	5010200	5194000	0	0	S	2	___1	0.999989	3.82303e-14	73.809	60.405	73.809	-0.77642	3	3	LOC_Os05g50360.1	LOC_Os05g50360.1	_____________MESDGEEEAAATPGAGGA	MES(1)DGEEEAAATPGAGGAPAAGR	LOC_Os05g50360.1 LOC_Os05g50360.1|13105.m05401|protein anaphase-promoting complex subunit 10, putative, expressed	UID1007	1
LOC_Os05g50480.1	0	0	0	0	0	0	S	5	___1	0.354462	5.01501e-07	41.479	40.171	41.479	-0.039895	484	484	LOC_Os05g50480.1	LOC_Os05g50480.1	ENKDTVAPAADEHVASSTKSDTENVDVAPVQ	IHEY(0.123)ENKDT(0.104)VAPAADEHVAS(0.354)S(0.354)T(0.354)KS(0.354)DT(0.354)ENVDVAPVQQPELR	LOC_Os05g50480.1 LOC_Os05g50480.1|13105.m05416|protein protein of unknown function DUF1296 domain containing protein, expressed	UID1008
LOC_Os05g50480.1	0	0	0	0	0	0	S	5	___1	0.354462	5.01501e-07	41.479	40.171	41.479	-0.039895	485	485	LOC_Os05g50480.1	LOC_Os05g50480.1	NKDTVAPAADEHVASSTKSDTENVDVAPVQQ	IHEY(0.123)ENKDT(0.104)VAPAADEHVAS(0.354)S(0.354)T(0.354)KS(0.354)DT(0.354)ENVDVAPVQQPELR	LOC_Os05g50480.1 LOC_Os05g50480.1|13105.m05416|protein protein of unknown function DUF1296 domain containing protein, expressed	UID1009
LOC_Os05g50480.1	0	0	0	0	0	0	S	5	___1	0.354462	5.01501e-07	41.479	40.171	41.479	-0.039895	488	488	LOC_Os05g50480.1	LOC_Os05g50480.1	TVAPAADEHVASSTKSDTENVDVAPVQQPEL	IHEY(0.123)ENKDT(0.104)VAPAADEHVAS(0.354)S(0.354)T(0.354)KS(0.354)DT(0.354)ENVDVAPVQQPELR	LOC_Os05g50480.1 LOC_Os05g50480.1|13105.m05416|protein protein of unknown function DUF1296 domain containing protein, expressed	UID1010
LOC_Os05g51070.1	0	0	0	0	0	0	S	2	___1	0.248513	0.00198076	40.552	28.192	40.552	-0.11915	313	313	LOC_Os05g51070.1	LOC_Os05g51070.1	GEVGKTAAARGLTPPSTASGELGEVTSSTSK	GLT(0.249)PPS(0.249)T(0.249)AS(0.249)GELGEVT(0.004)S(0.001)S(0.001)TSK	LOC_Os05g51070.1 LOC_Os05g51070.1|13105.m05494|protein inactive receptor kinase At2g26730 precursor, putative, expressed	UID1011
[truncated: 5,056 more rows]

## Sheet: Significant_1
Protein IDs	Protein description	Uniprot IDs	Sequence window	Localization prob	Phospho (STY) Probabilities	Amino acid	Position within protein	eMSP1_up	WT_up	Motifs	Class	Cluster	PEP	Score	Delta score	Score for localization	Mass error [ppm]	Student's T-test q-value	Log2_Fold change	Fold Change	Log2_intensity WT rep_1	Log2_intensity WT rep_2	Log2_intensity WT rep_3	Log2_intensity eMSP1 rep_1	Log2_intensity eMSP1 rep_2	Log2_intensity eMSP1 rep_3	WT_CV	eMSP1_CV
[truncated: 437 more rows]

[truncated: 1 more sheets: MapMan]
