# Supplementary material for: Dataset on post-translational modifications proteome analysis of MSP1-overexpressing rice leaf proteins
Source: Data Brief. 2023 Sep 13;50:109573. doi: 10.1016/j.dib.2023.109573 (PMC10556553; doi:10.1016/j.dib.2023.109573)
Supplement: Supplementary file 2 [file mmc2.xlsx]

## Sheet: ReadMe
Supplementary Table S2. Significant ubiquitinated proteins and MapMan analysis
	Tab Title	Content description
1	Table information	Content of Workbook
2	Raw data	Raw data of ubiquitinated proteins
3	Significant_1	Significantly modulated ubiquitinated proteins
4	MapMan	MapMan functional analysis of significant ubiquitinated proteins

## Sheet: Raw Data
Proteins	Intensity eMSP1 rep_1	Intensity eMSP1 rep_2	Intensity eMSP1 rep_3	Intensity WT rep_1	Intensity WT rep_2	Intensity WT rep_3	Amino acid	Charge	Multiplicity	Localization prob	PEP	Score	Delta score	Score for localization	Mass error [ppm]	Position	Positions within proteins	Leading proteins	Protein	Sequence window	GlyGly (K) Probabilities	Fasta headers	Unique identifier	Number of GlyGly (K)
LOC_Os01g05490.1;LOC_Os01g05490.2	0	0	0	0	7055100	5117600	K	3	___1	0.999841	3.38124e-05	41.711	37.683	41.711	-0.21783	156	156;156	LOC_Os01g05490.1	LOC_Os01g05490.1	MDVVAAQTKAISERIKDWTNVVVAYEPVWAI	IK(1)DWTNVVVAYEPVWAIGTGK	LOC_Os01g05490.1 LOC_Os01g05490.1|13101.m00522|protein triosephosphate isomerase, cytosolic, putative, expressed;LOC_Os01g05490.2 LOC_Os01g05490.2|13101.m00523|protein triosephosphate isomerase, cytosolic, putative, expressed	UID1	1
LOC_Os01g07960.3;LOC_Os01g07960.2;LOC_Os01g07960.1	3075000	3147200	2677000	0	0	0	K	2	___1	1	1.19889e-06	65.395	58.189	65.395	1.2945	16	16;16;16	LOC_Os01g07960.3	LOC_Os01g07960.3	MSSFGGTSSVASGGGKRLEYGRTHVVRPKGA	SSFGGTSSVASGGGK(1)R	LOC_Os01g07960.3 LOC_Os01g07960.3|13101.m00823|protein acyl-protein thioesterase, putative, expressed;LOC_Os01g07960.2 LOC_Os01g07960.2|13101.m00822|protein acyl-protein thioesterase, putative, expressed;LOC_Os01g07960.1 LOC_Os01g07960.1|13101.m00821|prote	UID2	1
LOC_Os01g08200.1	27172000	24205000	26248000	4432000	0	5056900	K	3	___1	1	0.000391383	57.804	44.087	45.115	-1.4543	399	399	LOC_Os01g08200.1	LOC_Os01g08200.1	QEGIHPRMFKTVIAAKHPEFSSMRQQDALDF	TVIAAK(1)HPEFSSMR	LOC_Os01g08200.1 LOC_Os01g08200.1|13101.m00852|protein ubiquitin carboxyl-terminal hydrolase 14, putative, expressed	UID3	1
LOC_Os01g11054.4;LOC_Os01g11054.3;LOC_Os01g11054.2;LOC_Os01g11054.1	876320	2554800	438440	0	0	0	K	4	___1	1	0.00220832	52.79	37.25	41.704	1.1704	195	195;195;195;675	LOC_Os01g11054.4	LOC_Os01g11054.4	KAQEEIVGVAERHGVKLTIFHGRGGTVGRGG	HGVK(1)LTIFHGR	LOC_Os01g11054.4 LOC_Os01g11054.4|13101.m01193|protein phosphoenolpyruvate carboxylase, putative, expressed;LOC_Os01g11054.3 LOC_Os01g11054.3|13101.m01195|protein phosphoenolpyruvate carboxylase, putative, expressed;LOC_Os01g11054.2 LOC_Os01g11054.2|13101.	UID4	1
LOC_Os01g13210.2;LOC_Os01g13210.1	11182000	10574000	10780000	19933000	19468000	17771000	K	4	___1	0.499974	1.218e-10	41.205	39.502	41.205	1.0179	157	157;157	LOC_Os01g13210.2	LOC_Os01g13210.2	AAAETTSREVAVEEEKKEEEAAPAEPAAAAA	EVAVEEEK(0.5)K(0.5)EEEAAPAEPAAAAAEAAAPSTEVVEEK	LOC_Os01g13210.2 LOC_Os01g13210.2|13101.m01452|protein salt stress root protein RS1, putative, expressed;LOC_Os01g13210.1 LOC_Os01g13210.1|13101.m01451|protein salt stress root protein RS1, putative, expressed	UID5	1
LOC_Os01g13210.2;LOC_Os01g13210.1	11182000	10574000	10780000	19933000	19468000	17771000	K	4	___1	0.499974	1.218e-10	41.205	39.502	41.205	1.0179	158	158;158	LOC_Os01g13210.2	LOC_Os01g13210.2	AAETTSREVAVEEEKKEEEAAPAEPAAAAAE	EVAVEEEK(0.5)K(0.5)EEEAAPAEPAAAAAEAAAPSTEVVEEK	LOC_Os01g13210.2 LOC_Os01g13210.2|13101.m01452|protein salt stress root protein RS1, putative, expressed;LOC_Os01g13210.1 LOC_Os01g13210.1|13101.m01451|protein salt stress root protein RS1, putative, expressed	UID6	1
LOC_Os01g13210.2;LOC_Os01g13210.1	63546000	61799000	57815000	25773000	24618000	24104000	K	3	___1	1	9.84575e-05	88.552	79.502	88.552	0.22221	86	86;86	LOC_Os01g13210.2	LOC_Os01g13210.2	KKTASKIKKNGPAVTKFLEELAKIDFPGAKP	NGPAVTK(1)FLEELAK	LOC_Os01g13210.2 LOC_Os01g13210.2|13101.m01452|protein salt stress root protein RS1, putative, expressed;LOC_Os01g13210.1 LOC_Os01g13210.1|13101.m01451|protein salt stress root protein RS1, putative, expressed	UID7	1
LOC_Os01g13210.2;LOC_Os01g13210.1	0	0	0	3563700	4029700	0	K	3	___1	0.993011	0.00100266	58.752	47.647	58.752	0.74121	40	40;40	LOC_Os01g13210.2	LOC_Os01g13210.2	AAAEFLKSFNKEEIGKEIDDKKTELEPKVVE	SFNK(0.007)EEIGK(0.993)EIDDK	LOC_Os01g13210.2 LOC_Os01g13210.2|13101.m01452|protein salt stress root protein RS1, putative, expressed;LOC_Os01g13210.1 LOC_Os01g13210.1|13101.m01451|protein salt stress root protein RS1, putative, expressed	UID8	1
LOC_Os01g13690.2	4390800	5545400	4246200	3668100	2870200	3127000	K	3	___1	1	0.000727127	61.038	43.121	61.038	-0.50991	261	261	LOC_Os01g13690.2	LOC_Os01g13690.2	RLLALAPRLVESGLLKAVTTRHIAADEAKRC	LVESGLLK(1)AVTTR	LOC_Os01g13690.2 LOC_Os01g13690.2|13101.m01505|protein ligA, putative, expressed	UID9	1
LOC_Os05g06770.1;LOC_Os01g22490.1;LOC_Os06g46770.1;LOC_Os06g46770.6;LOC_Os06g46770.2;LOC_Os06g46770.4;LOC_Os02g06640.1;LOC_Os06g46770.3;LOC_Os06g46770.5;LOC_Os02g06640.3;LOC_Os04g53620.2;LOC_Os05g42424.1;LOC_Os02g06640.4;LOC_Os04g53620.4;LOC_Os09g27930.1;LOC_Os07g30640.1;LOC_Os09g39500.1;LOC_Os03g13170.1;LOC_Os04g53620.1;LOC_Os09g31019.1;LOC_Os03g15370.1;LOC_Os03g15370.2;LOC_Os08g08760.1;LOC_Os05…	920790016	1096600064	1499299968	45313000	53916000	51206000	K	2	___1	1	1.67876e-136	205.8	163.8	205.8	0.060044	29	29;29;29;29;29;29;29;29;29;29;29;29;29;29;29;29;29;29;40;29;29;29;142;45;29;29;29;29;29	LOC_Os05g06770.1;LOC_Os09g25320.1;LOC_Os09g31031.3	LOC_Os09g25320.1	TLEVESSDTIDNVKAKIQDKEGIPPDQQRLI	AK(1)IQDKEGIPPDQQR	LOC_Os05g06770.1 LOC_Os05g06770.1|13105.m00733|protein 40S ribosomal protein S27a, putative, expressed;LOC_Os01g22490.1 LOC_Os01g22490.1|13101.m02385|protein 40S ribosomal protein S27a, putative, expressed;LOC_Os06g46770.1 LOC_Os06g46770.1|13106.m04947|pro	UID10	1
LOC_Os05g06770.1;LOC_Os01g22490.1;LOC_Os06g46770.1;LOC_Os06g46770.6;LOC_Os06g46770.2;LOC_Os06g46770.4;LOC_Os02g06640.1;LOC_Os06g46770.3;LOC_Os06g46770.5;LOC_Os02g06640.3;LOC_Os04g53620.2;LOC_Os05g42424.1;LOC_Os02g06640.4;LOC_Os04g53620.4;LOC_Os09g27930.1;LOC_Os07g30640.1;LOC_Os09g39500.1;LOC_Os03g13170.1;LOC_Os04g53620.1;LOC_Os09g31019.1;LOC_Os03g15370.1;LOC_Os03g15370.2;LOC_Os08g08760.1;LOC_Os05…	97392000	0	64689000	80321000	34868000	208750	K	3	___1	1	0.000849883	59.57	45.312	42.095	0.47607	33	33;33;33;33;33;33;33;33;33;33;33;33;33;33;33;33;33;33;44;33;33;33;146;49;33;33;33;33;33	LOC_Os05g06770.1;LOC_Os09g25320.1;LOC_Os09g31031.3	LOC_Os09g25320.1	ESSDTIDNVKAKIQDKEGIPPDQQRLIFAGK	IQDK(1)EGIPPDQQR	LOC_Os05g06770.1 LOC_Os05g06770.1|13105.m00733|protein 40S ribosomal protein S27a, putative, expressed;LOC_Os01g22490.1 LOC_Os01g22490.1|13101.m02385|protein 40S ribosomal protein S27a, putative, expressed;LOC_Os06g46770.1 LOC_Os06g46770.1|13106.m04947|pro	UID11	1
LOC_Os05g06770.1;LOC_Os01g22490.1	10941000	0	11362000	0	585870	702000	K	4	___1	1	1.69171e-10	105.39	97.938	105.39	-0.33635	114	114;114	LOC_Os05g06770.1	LOC_Os05g06770.1	KLAVLQFYKVDDATGKVTRLRKECPNNDCGA	LAVLQFYKVDDATGK(1)VTR	LOC_Os05g06770.1 LOC_Os05g06770.1|13105.m00733|protein 40S ribosomal protein S27a, putative, expressed;LOC_Os01g22490.1 LOC_Os01g22490.1|13101.m02385|protein 40S ribosomal protein S27a, putative, expressed	UID12	1
LOC_Os05g06770.1;LOC_Os01g22490.1;LOC_Os06g46770.1;LOC_Os06g46770.6;LOC_Os06g46770.2;LOC_Os06g46770.4;LOC_Os02g06640.1;LOC_Os06g46770.3;LOC_Os06g46770.5;LOC_Os02g06640.3;LOC_Os04g53620.2;LOC_Os05g42424.1;LOC_Os02g06640.4;LOC_Os04g53620.4;LOC_Os09g27930.1;LOC_Os07g30640.1;LOC_Os09g39500.1;LOC_Os03g13170.1;LOC_Os04g53620.1;LOC_Os09g31019.1;LOC_Os03g15370.1;LOC_Os03g15370.2;LOC_Os01g45400.1;LOC_Os01…	427929984	409720000	419960000	2053299968	2055200000	1884000000	K	3	___1	1	2.432e-285	255.71	105.74	65.395	-0.76067	48	48;48;48;48;48;48;48;48;48;48;48;48;48;48;48;48;48;48;59;48;48;48;48;48;48;48	LOC_Os05g06770.1;LOC_Os09g25320.1	LOC_Os09g25320.1	KEGIPPDQQRLIFAGKQLEDGRTLADYNIQK	LIFAGK(1)QLEDGR	LOC_Os05g06770.1 LOC_Os05g06770.1|13105.m00733|protein 40S ribosomal protein S27a, putative, expressed;LOC_Os01g22490.1 LOC_Os01g22490.1|13101.m02385|protein 40S ribosomal protein S27a, putative, expressed;LOC_Os06g46770.1 LOC_Os06g46770.1|13106.m04947|pro	UID13	1
LOC_Os05g06770.1;LOC_Os01g22490.1;LOC_Os06g46770.1;LOC_Os06g46770.6;LOC_Os06g46770.2;LOC_Os06g46770.4;LOC_Os02g06640.1;LOC_Os06g46770.3;LOC_Os06g46770.5;LOC_Os02g06640.3;LOC_Os04g53620.2;LOC_Os05g42424.1;LOC_Os02g06640.4;LOC_Os04g53620.4;LOC_Os09g27930.1;LOC_Os07g30640.1;LOC_Os09g39500.1;LOC_Os03g13170.1;LOC_Os04g53620.1;LOC_Os09g31019.1;LOC_Os03g15370.1;LOC_Os03g15370.2;LOC_Os01g45400.1;LOC_Os08…	595249984	515529984	554220032	339649984	278809984	267390000	K	2	___1	1	1.03983e-34	146.16	136.98	117.23	-0.63065	63	63;63;63;63;63;63;63;63;63;63;63;63;63;63;63;63;63;63;74;63;63;63;63;176;63;63;63	LOC_Os05g06770.1;LOC_Os09g25320.1	LOC_Os09g25320.1	KQLEDGRTLADYNIQKESTLHLVLRLRGGAK;KQLEDGRTLADYNIQKESTLHLVLRLRGGTM	TLADYNIQK(1)ESTLHLVLR	LOC_Os05g06770.1 LOC_Os05g06770.1|13105.m00733|protein 40S ribosomal protein S27a, putative, expressed;LOC_Os01g22490.1 LOC_Os01g22490.1|13101.m02385|protein 40S ribosomal protein S27a, putative, expressed;LOC_Os06g46770.1 LOC_Os06g46770.1|13106.m04947|pro	UID14	1
LOC_Os05g06770.1;LOC_Os01g22490.1;LOC_Os06g46770.1;LOC_Os06g46770.6;LOC_Os06g46770.2;LOC_Os06g46770.4;LOC_Os02g06640.1;LOC_Os06g46770.3;LOC_Os06g46770.5;LOC_Os02g06640.3;LOC_Os04g53620.2;LOC_Os05g42424.1;LOC_Os02g06640.4;LOC_Os04g53620.4;LOC_Os09g27930.1;LOC_Os07g30640.1;LOC_Os09g39500.1;LOC_Os03g13170.1;LOC_Os04g53620.1;LOC_Os09g31019.1;LOC_Os03g15370.1;LOC_Os03g15370.2;LOC_Os01g45400.1;LOC_Os08…	0	0	0	172210000	0	196660000	K	3	___1	0.999985	8.30856e-11	98.249	71.277	83.045	2.0929	6	6;6;6;6;6;6;6;6;6;6;6;6;6;6;6;6;6;6;17;6;6;6;6;119;6;6;6;6;6	LOC_Os05g06770.1;LOC_Os09g25320.1;LOC_Os09g31031.3	LOC_Os09g25320.1	__________MQIFVKTLTGKTITLEVESSD	MQIFVK(1)TLTGK	LOC_Os05g06770.1 LOC_Os05g06770.1|13105.m00733|protein 40S ribosomal protein S27a, putative, expressed;LOC_Os01g22490.1 LOC_Os01g22490.1|13101.m02385|protein 40S ribosomal protein S27a, putative, expressed;LOC_Os06g46770.1 LOC_Os06g46770.1|13106.m04947|pro	UID15	1
LOC_Os05g06770.1;LOC_Os01g22490.1;LOC_Os06g46770.1;LOC_Os06g46770.6;LOC_Os06g46770.2;LOC_Os06g46770.4;LOC_Os02g06640.1;LOC_Os06g46770.3;LOC_Os06g46770.5;LOC_Os02g06640.3;LOC_Os04g53620.2;LOC_Os05g42424.1;LOC_Os02g06640.4;LOC_Os04g53620.4;LOC_Os09g27930.1;LOC_Os07g30640.1;LOC_Os09g39500.1;LOC_Os03g13170.1;LOC_Os04g53620.1;LOC_Os09g31019.1;LOC_Os03g15370.1;LOC_Os03g15370.2;LOC_Os01g45400.1;LOC_Os08…	1201900032	1066499968	1193600000	673580032	578680000	561190016	K	3	___1	1	7.42791e-232	232.54	215.79	197.86	-0.97651	11	11;11;11;11;11;11;11;11;11;11;11;11;11;11;11;11;11;11;22;11;11;11;11;124;11;11;11;11;11	LOC_Os05g06770.1;LOC_Os09g25320.1;LOC_Os09g31031.3	LOC_Os09g25320.1	_____MQIFVKTLTGKTITLEVESSDTIDNV	TLTGK(1)TITLEVESSDTIDNVK	LOC_Os05g06770.1 LOC_Os05g06770.1|13105.m00733|protein 40S ribosomal protein S27a, putative, expressed;LOC_Os01g22490.1 LOC_Os01g22490.1|13101.m02385|protein 40S ribosomal protein S27a, putative, expressed;LOC_Os06g46770.1 LOC_Os06g46770.1|13106.m04947|pro	UID16	1
LOC_Os03g17100.1;LOC_Os01g31800.1	5010200	4577900	4340700	1312500	0	1264300	K	2	___1	0.5	0.00100898	56.563	44.337	45.997	-0.43559	11	11;11	LOC_Os03g17100.1	LOC_Os03g17100.1	_____MDAAGAGAGGKLKKGAAGRKAGGPRK	MDAAGAGAGGK(0.5)LK(0.5)	LOC_Os03g17100.1 LOC_Os03g17100.1|13103.m02043|protein Core histone H2A/H2B/H3/H4 domain containing protein, putative, expressed;LOC_Os01g31800.1 LOC_Os01g31800.1|13101.m03198|protein Core histone H2A/H2B/H3/H4 domain containing protein, putative, expresse	UID17	1
LOC_Os03g17100.1;LOC_Os01g31800.1	5010200	4577900	4340700	1312500	0	1264300	K	2	___1	0.5	0.00100898	56.563	44.337	45.997	-0.43559	13	13;13	LOC_Os03g17100.1	LOC_Os03g17100.1	___MDAAGAGAGGKLKKGAAGRKAGGPRKKA	MDAAGAGAGGK(0.5)LK(0.5)	LOC_Os03g17100.1 LOC_Os03g17100.1|13103.m02043|protein Core histone H2A/H2B/H3/H4 domain containing protein, putative, expressed;LOC_Os01g31800.1 LOC_Os01g31800.1|13101.m03198|protein Core histone H2A/H2B/H3/H4 domain containing protein, putative, expresse	UID18	1
LOC_Os03g17100.1;LOC_Os01g31800.1;LOC_Os05g02300.1;LOC_Os05g38640.1	1657600	1043900	1058200	217650	0	0	K	3	___1	1	0.00305199	46.706	35.493	46.706	0.87893	34	34;34;31;32	LOC_Os03g17100.1	LOC_Os03g17100.1	RKAGGPRKKAVSRSVKAGLQFPVGRIGRYLK	SVK(1)AGLQFPVGR	LOC_Os03g17100.1 LOC_Os03g17100.1|13103.m02043|protein Core histone H2A/H2B/H3/H4 domain containing protein, putative, expressed;LOC_Os01g31800.1 LOC_Os01g31800.1|13101.m03198|protein Core histone H2A/H2B/H3/H4 domain containing protein, putative, expresse	UID19	1
LOC_Os01g45274.4;LOC_Os01g45274.3;LOC_Os01g45274.2;LOC_Os01g45274.1	29585000	30337000	27913000	10152000	0	9482400	K	3	___1	0.999997	2.12399e-06	73.156	53.762	73.156	-0.32562	175	175;235;235;245	LOC_Os01g45274.4	LOC_Os01g45274.4	AVNQSLENLKTYPFVKEGIANGTLKLVGGHY	TYPFVK(1)EGIANGTLK	LOC_Os01g45274.4 LOC_Os01g45274.4|13101.m04641|protein carbonic anhydrase, chloroplast precursor, putative, expressed;LOC_Os01g45274.3 LOC_Os01g45274.3|13101.m04642|protein carbonic anhydrase, chloroplast precursor, putative, expressed;LOC_Os01g45274.2 LOC	UID20	1
LOC_Os01g46980.1	6373600	6870300	6328600	3023100	811660	701200	K	2	___1	1	9.31202e-07	94.616	74.409	70.977	0.48959	8	8	LOC_Os01g46980.1	LOC_Os01g46980.1	________MNDADVAKQIQQMVRFIRQEAEE	MNDADVAK(1)QIQQMVR	LOC_Os01g46980.1 LOC_Os01g46980.1|13101.m04835|protein vacuolar ATP synthase subunit E, putative, expressed	UID21	1
LOC_Os01g48420.1	2940900	2230800	2058800	2118100	1767400	1722600	K	3	___1	1	0.000478414	45.863	33.84	45.863	0.92873	121	121	LOC_Os01g48420.1	LOC_Os01g48420.1	GTYTKALGLELDLSEKGLGIRSRRFALLADN	ALGLELDLSEK(1)GLGIR	LOC_Os01g48420.1 LOC_Os01g48420.1|13101.m05023|protein peroxiredoxin, putative, expressed	UID22	1
LOC_Os01g49290.1;LOC_Os05g47890.1	4944000	9157500	4860600	2035200	1450100	1269200	K	3	___1	1	0.00215755	71.349	58.718	44.863	-1.3216	200	200;201	LOC_Os01g49290.1	LOC_Os01g49290.1	GSWDRTVKVWNLTNCKLRCNLEGHGGYVNAV	VWNLTNCK(1)LR	LOC_Os01g49290.1 LOC_Os01g49290.1|13101.m05124|protein WD repeat-containing protein, putative, expressed;LOC_Os05g47890.1 LOC_Os05g47890.1|13105.m05076|protein WD domain, G-beta repeat domain containing protein, expressed	UID23	1
LOC_Os01g50760.1	7513500	7964200	7578500	3832200	316220	0	K	3	___1	1	1.06649e-22	76.733	68.644	45.395	-1.9277	16	16	LOC_Os01g50760.1	LOC_Os01g50760.1	MAAAVVANGASGDSSKAAFAEIYSRLKEEML	AAAVVANGASGDSSK(1)AAFAEIYSR	LOC_Os01g50760.1 LOC_Os01g50760.1|13101.m05285|protein polyprenyl synthetase, putative, expressed	UID24	1
LOC_Os06g37180.1;LOC_Os01g51380.2;LOC_Os01g51380.1	2182700	2571100	0	0	0	0	K	3	___1	1	0.00211814	51.841	36.085	51.841	-0.39285	476	476;476;476	LOC_Os06g37180.1	LOC_Os06g37180.1	LLRIFPRELLHRIPAKTLDQYYSRDATH___	IPAK(1)TLDQYYSR	LOC_Os06g37180.1 LOC_Os06g37180.1|13106.m03850|protein ATP synthase, putative, expressed;LOC_Os01g51380.2 LOC_Os01g51380.2|13101.m05361|protein ATP synthase, putative, expressed;LOC_Os01g51380.1 LOC_Os01g51380.1|13101.m05360|protein ATP synthase, putative,	UID25	1
LOC_Os01g52790.1	2160000000	2309199872	1959699968	1257600000	1118499968	1113699968	K	2	___1	1	0.0175617	110.12	41.745	93.162	-1.0779	237	237	LOC_Os01g52790.1	LOC_Os01g52790.1	YQEGWRIFQLQEEQAKRVLKAFQRIFIPGYW	IFQLQEEQAK(1)R	LOC_Os01g52790.1 LOC_Os01g52790.1|13101.m05529|protein cytochrome P450 72A1, putative, expressed	UID26	1
LOC_Os01g63820.2;LOC_Os01g63820.1	5590700	2164900	1471000	0	0	1311500	K	3	___1	1	0.00391703	44.188	29.931	44.188	0.77535	371	371;371	LOC_Os01g63820.2	LOC_Os01g63820.2	KMAMVIDDRLQVWDEKDQPRVHVVPAYTPYY	LQVWDEK(1)DQPR	LOC_Os01g63820.2 LOC_Os01g63820.2|13101.m06850|protein double-stranded RNA binding motif containing protein, expressed;LOC_Os01g63820.1 LOC_Os01g63820.1|13101.m06849|protein double-stranded RNA binding motif containing protein, expressed	UID27	1
LOC_Os01g64630.4;LOC_Os01g64630.1	0	0	6403500	0	0	0	K	3	___1	0.551298	0.0042077	40.113	30.16	40.113	0.51923	329	329;329	LOC_Os01g64630.4	LOC_Os01g64630.4	MSKEITALAPGSMKIKVVAPPERKYSVWIGG	EITALAPGSMK(0.449)IK(0.551)	LOC_Os01g64630.4 LOC_Os01g64630.4|13101.m15102|protein actin, putative, expressed;LOC_Os01g64630.1 LOC_Os01g64630.1|13101.m06958|protein actin, putative, expressed	UID28	1
LOC_Os01g64660.3;LOC_Os01g64660.2;LOC_Os01g64660.4	7322100	5901500	6534800	0	1679000	2021000	K	4	___1	1	0.000653085	67.385	51.495	60.49	0.29531	261	261;312;206	LOC_Os01g64660.3	LOC_Os01g64660.3	QSFTGKERALDLVPTKIHERSPIFLGSFEDV	ALDLVPTK(1)IHER	LOC_Os01g64660.3 LOC_Os01g64660.3|13101.m06965|protein fructose-1,6-bisphosphatase, putative, expressed;LOC_Os01g64660.2 LOC_Os01g64660.2|13101.m06963|protein fructose-1,6-bisphosphatase, putative, expressed;LOC_Os01g64660.4 LOC_Os01g64660.4|13101.m15103|p	UID29	1
LOC_Os01g64660.3;LOC_Os01g64660.2;LOC_Os01g64660.4;LOC_Os01g64660.1	72512000	68642000	27180000	13860000	0	12411000	K	3	___1	0.997871	0.00227883	50.563	38.924	42.095	1.1023	177	177;228;122;228	LOC_Os01g64660.3	LOC_Os01g64660.3	SVNEGNAKNWDEPTAKFVEKCKFPKDGSSPK	NWDEPTAK(0.998)FVEK(0.002)	LOC_Os01g64660.3 LOC_Os01g64660.3|13101.m06965|protein fructose-1,6-bisphosphatase, putative, expressed;LOC_Os01g64660.2 LOC_Os01g64660.2|13101.m06963|protein fructose-1,6-bisphosphatase, putative, expressed;LOC_Os01g64660.4 LOC_Os01g64660.4|13101.m15103|p	UID30	1
LOC_Os01g67860.1	4173500	3911700	12808000	3763600	0	0	K	3	___1	0.992022	0.00155298	51.774	37.213	51.774	0.38993	306	306	LOC_Os01g67860.1	LOC_Os01g67860.1	ALSFSFGRALQQSTLKAWGGKTENVVKAQKA	ALQQSTLK(0.992)AWGGK(0.008)	LOC_Os01g67860.1 LOC_Os01g67860.1|13101.m07380|protein fructose-bisphospate aldolase isozyme, putative, expressed	UID31	1
LOC_Os01g67860.1;LOC_Os08g02700.1;LOC_Os05g33380.1;LOC_Os10g08022.1;LOC_Os06g40640.3;LOC_Os06g40640.2;LOC_Os06g40640.1;LOC_Os06g40640.4	60850000	56587000	53383000	12662000	11868000	10816000	K	2	___1	1	5.13935e-06	105	66.599	101.95	0.36422	38	38;38;38;38;38;38;67;38	LOC_Os01g67860.1;LOC_Os05g33380.1;LOC_Os06g40640.3	LOC_Os06g40640.3	GKGILAADESTGTIGKRFASINVENVEENRR;GKGILAADESTGTIGKRLASINVENVEPNRQ	GILAADESTGTIGK(1)R	LOC_Os01g67860.1 LOC_Os01g67860.1|13101.m07380|protein fructose-bisphospate aldolase isozyme, putative, expressed;LOC_Os08g02700.1 LOC_Os08g02700.1|13108.m00214|protein fructose-bisphospate aldolase isozyme, putative, expressed;LOC_Os05g33380.1 LOC_Os05g33	UID32	1
LOC_Os02g02890.1	67201000	56847000	52203000	18878000	18192000	15622000	K	3	___1	1	0.00046487	78.934	50.191	53.252	0.68647	27	27	LOC_Os02g02890.1	LOC_Os02g02890.1	VGGAPAGRIVMELYAKDVPRTAENFRALCTG	IVMELYAK(1)DVPR	LOC_Os02g02890.1 LOC_Os02g02890.1|13102.m00246|protein peptidyl-prolyl cis-trans isomerase, putative, expressed	UID33	1
LOC_Os02g02890.1	21856000	20505000	21208000	0	8417400	8985900	K	3	___1	0.994276	0.00155744	51.726	43.192	51.726	-1.6988	147	147	LOC_Os02g02890.1	LOC_Os02g02890.1	KHVVFGRVVEGMDVVKAIEKVGSRGGSTAKP	VVEGMDVVK(0.994)AIEK(0.006)	LOC_Os02g02890.1 LOC_Os02g02890.1|13102.m00246|protein peptidyl-prolyl cis-trans isomerase, putative, expressed	UID34	1
LOC_Os02g03080.1;LOC_Os07g03230.2;LOC_Os07g03230.1	2889200	0	4064300	487440	0	647210	K	3	___1	1	6.08333e-05	57.159	52.69	57.159	0.36255	394	394;395;395	LOC_Os02g03080.1	LOC_Os02g03080.1	DSEFFKSLQCTDPYTKDYVQRLRDEPLFLVV	SLQCTDPYTK(1)DYVQR	LOC_Os02g03080.1 LOC_Os02g03080.1|13102.m00283|protein eukaryotic translation initiation factor 3 subunit C, putative, expressed;LOC_Os07g03230.2 LOC_Os07g03230.2|13107.m00263|protein eukaryotic translation initiation factor 3 subunit C, putative, expresse	UID35	1
LOC_Os06g48640.2;LOC_Os02g05340.1;LOC_Os06g48640.1;LOC_Os02g05340.2;LOC_Os06g48640.3;LOC_Os09g15750.1	1930700	0	114780	685480	811450	866570	K	4	___1	1	0.00266852	41.092	31.034	41.092	0.058526	358	358;355;358;355;358;348	LOC_Os06g48640.2	LOC_Os06g48640.2	RDIEVMEPKSPEDIYKVHLIDGRGATSSSLD	SPEDIYK(1)VHLIDGR	LOC_Os06g48640.2 LOC_Os06g48640.2|13106.m05173|protein proteasome/cyclosome repeat containing protein, expressed;LOC_Os02g05340.1 LOC_Os02g05340.1|13102.m00581|protein proteasome/cyclosome repeat containing protein, expressed;LOC_Os06g48640.1 LOC_Os06g4864	UID36	1
LOC_Os02g09060.1	19843000	22410000	24341000	9498000	8933100	5954000	K	3	___1	1	8.31758e-16	96.544	88.922	45.257	0.75821	334	334	LOC_Os02g09060.1	LOC_Os02g09060.1	AIVEEYNDLVTSQLEKQRNYYESLLLEVKED	MEAIVEEYNDLVTSQLEK(1)QR	LOC_Os02g09060.1 LOC_Os02g09060.1|13102.m00992|protein BRCA1-associated protein, putative, expressed	UID37	1
LOC_Os02g11050.1	5938600	10663000	11406000	0	820590	0	K	3	___1	0.999995	7.46549e-21	67.864	60.503	67.864	0.50254	24	24	LOC_Os02g11050.1	LOC_Os02g11050.1	SKPPPAAGGDEAAAAKGRGGAGGGGGEGLRQ	ATVAMDISKPPPAAGGDEAAAAK(1)GR	LOC_Os02g11050.1 LOC_Os02g11050.1|13102.m01245|protein 26S protease regulatory subunit, putative, expressed	UID38	1
LOC_Os02g14770.4;LOC_Os02g14770.3;LOC_Os02g14770.2;LOC_Os02g14770.1	1032600	1801500	913110	79088	0	0	K	2	___1	1	0.00132651	58.676	45.168	48.796	-0.044763	7	7;7;7;7	LOC_Os02g14770.4	LOC_Os02g14770.4	_________MAAAAGKAAMERHQSIDAQLRL	AAAAGK(1)AAMER	LOC_Os02g14770.4 LOC_Os02g14770.4|13102.m12380|protein phosphoenolpyruvate carboxylase, putative, expressed;LOC_Os02g14770.3 LOC_Os02g14770.3|13102.m01642|protein phosphoenolpyruvate carboxylase, putative, expressed;LOC_Os02g14770.2 LOC_Os02g14770.2|13102.	UID39	1
LOC_Os02g14770.4;LOC_Os02g14770.3;LOC_Os02g14770.2;LOC_Os02g14770.1;LOC_Os08g27840.2;LOC_Os08g27840.1;LOC_Os09g14670.1	6704100	9103300	7714400	3636900	3952100	3800100	K	4	___1	0.99997	2.89548e-08	53.278	40.429	53.278	0.98101	507	592;592;592;592;507;587;598	LOC_Os02g14770.4;LOC_Os08g27840.2	LOC_Os08g27840.2	ARLFSIDWYMNRINGKQEVMIGYSDSGKDAG;ARLFSIDWYRERINGKQEVMIGYSDSGKDAG	INGK(1)QEVMIGYSDSGKDAGR	LOC_Os02g14770.4 LOC_Os02g14770.4|13102.m12380|protein phosphoenolpyruvate carboxylase, putative, expressed;LOC_Os02g14770.3 LOC_Os02g14770.3|13102.m01642|protein phosphoenolpyruvate carboxylase, putative, expressed;LOC_Os02g14770.2 LOC_Os02g14770.2|13102.	UID40	1
LOC_Os02g18410.1	3985600	3734400	572820	5337500	5153000	0	K	3	___1	0.998656	0.00250046	41.644	30.79	41.092	-1.1711	32	32	LOC_Os02g18410.1	LOC_Os02g18410.1	AKGGNAKKAAAAELIKSFDESKEGINGEFEE	AAAAELIK(0.999)SFDESK(0.001)	LOC_Os02g18410.1 LOC_Os02g18410.1|13102.m02065|protein salt stress root protein RS1, putative, expressed	UID41	1
LOC_Os07g10720.2;LOC_Os07g10720.1;LOC_Os02g27760.1	5255700	3859900	5537300	4103200	0	0	K	3	___1	1	9.65283e-05	77.912	65.766	49.31	-0.070444	84	84;84;84	LOC_Os07g10720.2	LOC_Os07g10720.2	LNKCGVISPRFDVGVKEIESWTARLLPSRQF	FDVGVK(1)EIESWTAR	LOC_Os07g10720.2 LOC_Os07g10720.2|13107.m01098|protein 40S ribosomal protein S15a, putative, expressed;LOC_Os07g10720.1 LOC_Os07g10720.1|13107.m01097|protein 40S ribosomal protein S15a, putative, expressed;LOC_Os02g27760.1 LOC_Os02g27760.1|13102.m03029|pro	UID42	1
LOC_Os02g33640.1	881180032	0	0	0	0	0	K	2	___1	0.999999	0.0116645	60.682	9.336	60.682	1.9937	5	5	LOC_Os02g33640.1	LOC_Os02g33640.1	___________MNHAKNLIYKPQTSAAAKLA	MNHAK(1)NLIYK	LOC_Os02g33640.1 LOC_Os02g33640.1|13102.m03650|protein expressed protein	UID43	1
LOC_Os04g35090.1;LOC_Os02g34460.1;LOC_Os02g34460.2;LOC_Os01g73160.1	21170000	16973000	18805000	13842000	11617000	8711400	K	2	___1	1	3.98341e-27	135.23	127.13	48.704	-0.25514	145	145;145;100;145	LOC_Os04g35090.1	LOC_Os04g35090.1	YRGGPRGAPGDFGGEKGGAPAEFQPSFRSSG	GAPGDFGGEK(1)GGAPAEFQPSFR	LOC_Os04g35090.1 LOC_Os04g35090.1|13104.m03411|protein 40S ribosomal protein S10, putative, expressed;LOC_Os02g34460.1 LOC_Os02g34460.1|13102.m03731|protein 40S ribosomal protein S10, putative, expressed;LOC_Os02g34460.2 LOC_Os02g34460.2|13102.m03732|prote	UID44	1
LOC_Os02g36974.5;LOC_Os04g38870.5;LOC_Os04g38870.4;LOC_Os04g38870.3;LOC_Os04g38870.2;LOC_Os04g38870.1;LOC_Os02g36974.4;LOC_Os02g36974.3;LOC_Os02g36974.2;LOC_Os02g36974.1;LOC_Os03g50290.3;LOC_Os03g50290.2;LOC_Os03g50290.1	2408000	7771400	3292400	4643800	4663200	4556300	K	3	___1	1	0.000895657	63.537	48.149	42.041	-0.11523	75	76;76;76;76;76;76;76;76;76;76;75;75;75	LOC_Os02g36974.5;LOC_Os03g50290.3	LOC_Os03g50290.3	GARRASWRIISSIEQKEESRGNEAYVASIKE;GARRASWRIISSIEQKEESRGNEDRCTLIKE	IISSIEQK(1)EESR	LOC_Os02g36974.5 LOC_Os02g36974.5|13102.m04048|protein 14-3-3 protein, putative, expressed;LOC_Os04g38870.5 LOC_Os04g38870.5|13104.m03746|protein 14-3-3 protein, putative, expressed;LOC_Os04g38870.4 LOC_Os04g38870.4|13104.m03745|protein 14-3-3 protein, put	UID45	1
LOC_Os02g41630.2	9708200	6184000	6156400	4047500	0	4232000	K	3	___1	1	5.23888e-06	107.35	93.264	47.201	0.7367	533	533	LOC_Os02g41630.2	LOC_Os02g41630.2	NIKSSVKNCVTQVAKKVLTMNPTGDLSSARF	K(1)VLTMNPTGDLSSAR	LOC_Os02g41630.2 LOC_Os02g41630.2|13102.m04596|protein phenylalanine ammonia-lyase, putative, expressed	UID46	1
LOC_Os02g44630.2;LOC_Os02g44630.1;LOC_Os02g57720.1;LOC_Os02g44630.3	103710000	131110000	84202000	34634000	6449800	7419600	K	2	___1	1	2.55011e-06	123.92	101.2	40.002	-1.3014	4	4;4;4;4	LOC_Os02g44630.2	LOC_Os02g44630.2	____________MEGKEEDVRLGANRYSERQ	MEGK(1)EEDVR	LOC_Os02g44630.2 LOC_Os02g44630.2|13102.m04992|protein aquaporin protein, putative, expressed;LOC_Os02g44630.1 LOC_Os02g44630.1|13102.m04991|protein aquaporin protein, putative, expressed;LOC_Os02g57720.1 LOC_Os02g57720.1|13102.m06673|protein aquaporin pro	UID47	1
LOC_Os02g47600.2;LOC_Os02g47600.1	2777100	5683000	0	0	2471900	2342300	K	2	___1	1	0.00146761	51.092	46.755	50.292	0.69761	8	8;8	LOC_Os02g47600.2	LOC_Os02g47600.2	________MAGEADGKAPLGSRYPPAALNER	AGEADGK(1)APLGSR	LOC_Os02g47600.2 LOC_Os02g47600.2|13102.m05365|protein soluble inorganic pyrophosphatase, putative, expressed;LOC_Os02g47600.1 LOC_Os02g47600.1|13102.m05364|protein soluble inorganic pyrophosphatase, putative, expressed	UID48	1
LOC_Os02g54580.1	1841500	0	2578100	754310	760660	0	K	3	___1	1	0.00858666	72.485	46.748	72.485	4.1616	160	160	LOC_Os02g54580.1	LOC_Os02g54580.1	YGSSADWKFAAEQFVKRLPGKVFVHRSQCNH	FAAEQFVK(1)R	LOC_Os02g54580.1 LOC_Os02g54580.1|13102.m06251|protein serine esterase family protein, putative, expressed	UID49	1
LOC_Os02g54700.2	1868100	880190	1016600	0	0	0	K	2	___1	1	0.0065165	49.813	37.587	49.813	1.7249	9	9	LOC_Os02g54700.2	LOC_Os02g54700.2	_______MAVEVATQKIRWGELEEDDEGDLD	AVEVATQK(1)IR	LOC_Os02g54700.2 LOC_Os02g54700.2|13102.m06262|protein RNA recognition motif containing protein, putative, expressed	UID50	1
LOC_Os03g02040.1	7597400	8080600	3712800	0	4769400	4712200	K	3	___1	1	4.22454e-07	60.209	50.421	53.169	1.6777	41	41	LOC_Os03g02040.1	LOC_Os03g02040.1	PPATEHDDSKAIVLVKEAEATGGSAERDAYL	AIVLVK(1)EAEATGGSAER	LOC_Os03g02040.1 LOC_Os03g02040.1|13103.m00148|protein remorin, putative, expressed	UID51	1
LOC_Os10g30580.1;LOC_Os03g05730.1;LOC_Os10g30580.2	24701000	22825000	26725000	0	0	0	K	3	___1	0.501953	0.00547439	40.278	28.485	40.278	0.56889	669	669;669;56	LOC_Os10g30580.1	LOC_Os10g30580.1	PDEQSRLQIFKACLRKSPVAKDVDLNALAKY	K(0.502)SPVAK(0.498)DVDLNALAK	LOC_Os10g30580.1 LOC_Os10g30580.1|13110.m02634|protein cell division control protein 48 homolog E, putative, expressed;LOC_Os03g05730.1 LOC_Os03g05730.1|13103.m00618|protein cell division control protein 48 homolog E, putative, expressed;LOC_Os10g30580.2 L	UID52	1
LOC_Os10g30580.1;LOC_Os03g05730.1;LOC_Os10g30580.2	17050000	12649000	9667300	9278400	6190400	6619300	K	4	___1	0.885262	0.00121006	44.318	19.463	40.801	0.61799	674	674;674;61	LOC_Os10g30580.1	LOC_Os10g30580.1	RLQIFKACLRKSPVAKDVDLNALAKYTQGFS	K(0.112)SPVAK(0.885)DVDLNALAK(0.003)	LOC_Os10g30580.1 LOC_Os10g30580.1|13110.m02634|protein cell division control protein 48 homolog E, putative, expressed;LOC_Os03g05730.1 LOC_Os03g05730.1|13103.m00618|protein cell division control protein 48 homolog E, putative, expressed;LOC_Os10g30580.2 L	UID53	1
LOC_Os03g05980.1;LOC_Os11g38959.1;LOC_Os03g05980.2	0	3061500	2030200	0	0	720310	K	3	___1	1	0.00230214	52.278	37.592	52.278	0.76618	67	67;67;67	LOC_Os03g05980.1	LOC_Os03g05980.1	SRIRNNARHLLTLDEKNPRRIFEGEALLRRM	HLLTLDEK(1)NPR	LOC_Os03g05980.1 LOC_Os03g05980.1|13103.m00652|protein 40S ribosomal protein S9-2, putative, expressed;LOC_Os11g38959.1 LOC_Os11g38959.1|13111.m03833|protein 40S ribosomal protein S9-2, putative, expressed;LOC_Os03g05980.2 LOC_Os03g05980.2|13103.m00653|pro	UID54	1
LOC_Os03g08050.1;LOC_Os03g08020.1;LOC_Os03g08010.1;LOC_Os03g08060.1	2452900	2088600	2177100	0	0	600910	K	3	___1	1	0.000133545	41.202	31.006	40.085	-0.06795	243	243;243;243;245	LOC_Os03g08050.1	LOC_Os03g08050.1	RPSDKPLRLPLQDVYKIGGIGTVPVGRVETG	LPLQDVYK(1)IGGIGTVPVGR	LOC_Os03g08050.1 LOC_Os03g08050.1|13103.m30164|protein elongation factor Tu, putative, expressed;LOC_Os03g08020.1 LOC_Os03g08020.1|13103.m30163|protein elongation factor Tu, putative, expressed;LOC_Os03g08010.1 LOC_Os03g08010.1|13103.m30162|protein elongat	UID55	1
LOC_Os03g08050.1;LOC_Os03g08020.1;LOC_Os03g08010.1;LOC_Os03g08060.1	16791000	27584000	12947000	10079000	0	8931400	K	3	___1	0.994564	0.00022396	71.933	53.86	71.933	0.80936	427	427;427;427;429	LOC_Os03g08050.1	LOC_Os03g08050.1	FAVRDMRQTVAVGVIKNVEKKDPTGAKVTKA	QTVAVGVIK(0.995)NVEK(0.005)	LOC_Os03g08050.1 LOC_Os03g08050.1|13103.m30164|protein elongation factor Tu, putative, expressed;LOC_Os03g08020.1 LOC_Os03g08020.1|13103.m30163|protein elongation factor Tu, putative, expressed;LOC_Os03g08010.1 LOC_Os03g08010.1|13103.m30162|protein elongat	UID56	1
LOC_Os03g10090.1	20810000	18328000	9905700	16532000	17537000	14273000	K	4	___1	1	9.32043e-09	111.3	99.685	40.856	-0.55066	492	492	LOC_Os03g10090.1	LOC_Os03g10090.1	ETKGKSLEDTVKLFGKDTDDDDDVDTSRHER	LFGK(1)DTDDDDDVDTSRHER	LOC_Os03g10090.1 LOC_Os03g10090.1|13103.m01125|protein transporter family protein, putative, expressed	UID57	1
LOC_Os03g12250.1	6734400	1851500	2494700	0	444370	1395700	K	3	___1	1	0.00126467	54.898	47.696	54.898	-0.58358	519	519	LOC_Os03g12250.1	LOC_Os03g12250.1	TASHGNIKSSNVLLTKNYEARVSDHGLPTLV	SSNVLLTK(1)NYEAR	LOC_Os03g12250.1 LOC_Os03g12250.1|13103.m01397|protein atypical receptor-like kinase MARK, putative, expressed	UID58	1
LOC_Os03g13970.2;LOC_Os03g13970.1	17575000	6984000	8753800	8494800	0	0	K	3	___1	1	5.69442e-08	49.768	41.274	49.768	0.75486	57	57;57	LOC_Os03g13970.2	LOC_Os03g13970.2	QSNPENTVGVMTMAGKGVRVLVTPTSDLGKI	TQSNPENTVGVMTMAGK(1)GVR	LOC_Os03g13970.2 LOC_Os03g13970.2|13103.m01627|protein 26S proteasome non-ATPase regulatory subunit 4, putative, expressed;LOC_Os03g13970.1 LOC_Os03g13970.1|13103.m01626|protein 26S proteasome non-ATPase regulatory subunit 4, putative, expressed	UID59	1
LOC_Os03g14450.1	2420200	4211500	3844800	1748700	1361200	0	K	2	___1	1	0.00170254	73.26	49.23	53.166	0.17276	9	9	LOC_Os03g14450.1	LOC_Os03g14450.1	_______MAATIQSVKARQIFDSRGNPTVEV	AATIQSVK(1)AR	LOC_Os03g14450.1 LOC_Os03g14450.1|13103.m01689|protein enolase, putative, expressed	UID60	1
LOC_Os03g14530.1	10450000	0	0	12145000	0	0	K	4	___1	1	1.27451e-09	80.239	62.203	40.937	0.38728	11	11	LOC_Os03g14530.1	LOC_Os03g14530.1	_____MAAAAVYGGMKGGKLGVEEAHELQLN	AAAAVYGGMK(1)GGK(1)LGVEEAHELQLNR	LOC_Os03g14530.1 LOC_Os03g14530.1|13103.m01699|protein S10/S20 domain containing ribosomal protein, putative, expressed	UID61	1;2
LOC_Os03g14530.1	23479000	23339000	27742000	12145000	17019000	15047000	K	4	___1	1	1.27451e-09	101.64	88.59	41.967	0.050852	14	14	LOC_Os03g14530.1	LOC_Os03g14530.1	__MAAAAVYGGMKGGKLGVEEAHELQLNRIR	GGK(1)LGVEEAHELQLNR	LOC_Os03g14530.1 LOC_Os03g14530.1|13103.m01699|protein S10/S20 domain containing ribosomal protein, putative, expressed	UID62	1;2
LOC_Os03g16980.2;LOC_Os03g16980.1;LOC_Os03g16980.3	2776200	2027000	4141400	3746000	3404400	2295700	K	4	___1	0.999079	0.000328027	58.752	40.157	49.929	-0.49072	324	324;324;270	LOC_Os03g16980.2	LOC_Os03g16980.2	KPDITKAKEVLGWEPKIVLRDGLVLMEDDFR	AK(0.001)EVLGWEPK(0.999)IVLR	LOC_Os03g16980.2 LOC_Os03g16980.2|13103.m02025|protein NAD dependent epimerase/dehydratase family domain containing protein, expressed;LOC_Os03g16980.1 LOC_Os03g16980.1|13103.m02023|protein NAD dependent epimerase/dehydratase family domain containing prote	UID63	1
LOC_Os03g16980.2;LOC_Os03g16980.1;LOC_Os03g16980.5;LOC_Os03g16980.4	4206900	8190400	7997800	1768200	1663300	0	K	3	___1	1	0.000955832	91.867	69.225	46.001	-0.20112	29	29;29;29;29	LOC_Os03g16980.2	LOC_Os03g16980.2	HTTRPPPTPSPLRFSKFFQANLRILVTGGAG	FSK(1)FFQANLR	LOC_Os03g16980.2 LOC_Os03g16980.2|13103.m02025|protein NAD dependent epimerase/dehydratase family domain containing protein, expressed;LOC_Os03g16980.1 LOC_Os03g16980.1|13103.m02023|protein NAD dependent epimerase/dehydratase family domain containing prote	UID64	1
LOC_Os03g17174.2;LOC_Os03g17174.1	0	0	1992100	0	2348000	2443400	K	3	___1	1	0.00387657	42.976	25.31	42.976	2.0865	129	129;129	LOC_Os03g17174.2	LOC_Os03g17174.2	NVALQCVRVGFIPTTKTDIRDLGPMDEAIFN	VGFIPTTK(1)TDIR	LOC_Os03g17174.2 LOC_Os03g17174.2|13103.m12873|protein PsbP, putative, expressed;LOC_Os03g17174.1 LOC_Os03g17174.1|13103.m02053|protein PsbP, putative, expressed	UID65	1
LOC_Os05g02880.1;LOC_Os03g17710.2	3475000	3858300	3842800	1637200	0	0	K	3	___1	1	0.00273808	49.5	38.349	49.5	-1.7976	80	80;80	LOC_Os05g02880.1	LOC_Os05g02880.1	DGRDVDGSRILVEFAKGVPRGPGGSREYMGR	ILVEFAK(1)GVPR	LOC_Os05g02880.1 LOC_Os05g02880.1|13105.m00263|protein splicing factor, arginine/serine-rich 7, putative, expressed;LOC_Os03g17710.2 LOC_Os03g17710.2|13103.m02117|protein splicing factor, arginine/serine-rich, putative, expressed	UID66	1
LOC_Os03g28330.4;LOC_Os03g28330.3;LOC_Os03g28330.2;LOC_Os03g28330.1	41287000	34987000	16388000	0	0	11427000	K	4	___1	1	6.24777e-10	68.576	58.819	68.481	-1.4996	743	743;743;743;743	LOC_Os03g28330.4	LOC_Os03g28330.4	VEFFEKCQEDPSHWTKISQGGLQRIEEKYTW	CQEDPSHWTK(1)ISQGGLQR	LOC_Os03g28330.4 LOC_Os03g28330.4|13103.m03307|protein sucrose synthase, putative, expressed;LOC_Os03g28330.3 LOC_Os03g28330.3|13103.m03306|protein sucrose synthase, putative, expressed;LOC_Os03g28330.2 LOC_Os03g28330.2|13103.m03308|protein sucrose synthas	UID67	1
LOC_Os03g28330.4;LOC_Os03g28330.3;LOC_Os03g28330.2;LOC_Os03g28330.1;LOC_Os03g28330.5;LOC_Os07g42490.2;LOC_Os07g42490.1	0	5987200	0	1694300	0	1894500	K	3	___1	1	0.00260349	50.284	26.908	50.284	-2.3885	327	327;327;327;327;327;327;327	LOC_Os03g28330.4	LOC_Os03g28330.4	LDQVRAMENEMLLRIKQQGLNITPRILIVTR	IK(1)QQGLNITPR	LOC_Os03g28330.4 LOC_Os03g28330.4|13103.m03307|protein sucrose synthase, putative, expressed;LOC_Os03g28330.3 LOC_Os03g28330.3|13103.m03306|protein sucrose synthase, putative, expressed;LOC_Os03g28330.2 LOC_Os03g28330.2|13103.m03308|protein sucrose synthas	UID68	1
LOC_Os03g28330.4;LOC_Os03g28330.3;LOC_Os03g28330.2;LOC_Os03g28330.1;LOC_Os03g28330.5	11709000	4319800	0	2247700	2222700	0	K	3	___1	1	0.00248139	51.092	19.084	51.092	-1.5139	68	68;68;68;68;68	LOC_Os03g28330.4	LOC_Os03g28330.4	AEYNNAISEADREKLKDGAFEDVLRSAQEGI	LK(1)DGAFEDVLR	LOC_Os03g28330.4 LOC_Os03g28330.4|13103.m03307|protein sucrose synthase, putative, expressed;LOC_Os03g28330.3 LOC_Os03g28330.3|13103.m03306|protein sucrose synthase, putative, expressed;LOC_Os03g28330.2 LOC_Os03g28330.2|13103.m03308|protein sucrose synthas	UID69	1
LOC_Os03g28330.4;LOC_Os03g28330.3;LOC_Os03g28330.2;LOC_Os03g28330.1;LOC_Os07g42490.2;LOC_Os07g42490.1	0	0	0	0	1755300	2435600	K	3	___1	1	0.0042077	40.113	27.553	40.113	-0.39213	588	588;588;588;588;588;588	LOC_Os03g28330.4	LOC_Os03g28330.4	RNKPIIFSMARLDRVKNLTGLVELYGRNPRL	VK(1)NLTGLVELYGR	LOC_Os03g28330.4 LOC_Os03g28330.4|13103.m03307|protein sucrose synthase, putative, expressed;LOC_Os03g28330.3 LOC_Os03g28330.3|13103.m03306|protein sucrose synthase, putative, expressed;LOC_Os03g28330.2 LOC_Os03g28330.2|13103.m03308|protein sucrose synthas	UID70	1
LOC_Os03g40270.1	5222800	0	3951800	2955100	0	3565000	K	3	___1	0.999872	0.00810268	43.77	14.972	43.77	-0.16986	329	329	LOC_Os03g40270.1	LOC_Os03g40270.1	KCYLSLAEQVREKLGKIDPYFVKLADAMVTW	LGK(1)IDPYFVK	LOC_Os03g40270.1 LOC_Os03g40270.1|13103.m04360|protein alpha-1,4-glucan-protein synthase, putative, expressed	UID71	1
LOC_Os03g50480.1;LOC_Os03g50480.2	3173700	261160	0	0	0	0	K	3	___1	0.989319	0.00428528	41.54	29.748	41.54	0.26618	543	543;466	LOC_Os03g50480.1	LOC_Os03g50480.1	GSVGATIRVYIEQYEKDSSKTGRDSQDALAP	VYIEQYEK(0.989)DSSK(0.011)	LOC_Os03g50480.1 LOC_Os03g50480.1|13103.m05489|protein phosphoglucomutase, putative, expressed;LOC_Os03g50480.2 LOC_Os03g50480.2|13103.m05490|protein phosphoglucomutase, putative, expressed	UID72	1
LOC_Os11g06390.1;LOC_Os11g06390.3;LOC_Os12g06660.1;LOC_Os12g44350.1;LOC_Os03g50885.1;LOC_Os11g06390.4;LOC_Os11g06390.5;LOC_Os11g06390.2;LOC_Os03g61970.1;LOC_Os11g06390.6;LOC_Os05g01600.1;LOC_Os05g01600.2;LOC_Os10g36650.1;LOC_Os01g73310.1	0	0	0	0	7375100	0	K	3	___1	0.59034	0.0036657	41.317	23.049	41.317	0.11579	328	328;328;331;328;328;328;328;328;328;328;328;328;328;328	LOC_Os11g06390.1	LOC_Os11g06390.1	DRMSKEITALAPSSMKIKVVAPPERKYSVWI	EITALAPSSMK(0.59)IK(0.41)	LOC_Os11g06390.1 LOC_Os11g06390.1|13111.m00639|protein actin, putative, expressed;LOC_Os11g06390.3 LOC_Os11g06390.3|13111.m00640|protein actin, putative, expressed;LOC_Os12g06660.1 LOC_Os12g06660.1|13112.m00685|protein actin, putative, expressed;LOC_Os12g4	UID73	1
LOC_Os11g06390.1;LOC_Os11g06390.3;LOC_Os12g06660.1;LOC_Os12g44350.1;LOC_Os03g50885.1;LOC_Os11g06390.4;LOC_Os11g06390.5;LOC_Os11g06390.2;LOC_Os03g61970.1;LOC_Os11g06390.6;LOC_Os05g01600.1;LOC_Os05g01600.2;LOC_Os10g36650.1;LOC_Os01g73310.1	19341000	6036800	0	7502300	0	6682200	K	3	___1	0.585966	0.00148091	52.555	34.287	49.423	0.48152	330	330;330;333;330;330;330;330;330;330;330;330;330;330;330	LOC_Os11g06390.1	LOC_Os11g06390.1	MSKEITALAPSSMKIKVVAPPERKYSVWIGG	EITALAPSSMK(0.414)IK(0.586)	LOC_Os11g06390.1 LOC_Os11g06390.1|13111.m00639|protein actin, putative, expressed;LOC_Os11g06390.3 LOC_Os11g06390.3|13111.m00640|protein actin, putative, expressed;LOC_Os12g06660.1 LOC_Os12g06660.1|13112.m00685|protein actin, putative, expressed;LOC_Os12g4	UID74	1
LOC_Os03g52860.1	1560500	0	0	0	0	469470	K	2	___1	1	0.00271698	41.283	31.33	41.283	-2.1338	13	13	LOC_Os03g52860.1	LOC_Os03g52860.1	___MLGGIIGGLTGNKNARLKGSLVLMRKNA	MLGGIIGGLTGNK(1)NAR	LOC_Os03g52860.1 LOC_Os03g52860.1|13103.m05766|protein lipoxygenase, putative, expressed	UID75
LOC_Os12g25700.3;LOC_Os12g25700.2;LOC_Os12g25700.1;LOC_Os03g55070.2;LOC_Os03g55070.1	2320000	2902800	1683400	0	0	1298400	K	3	___1	1	1.20296e-05	48.547	43.229	48.547	1.0988	91	91;91;91;91;91	LOC_Os12g25700.3	LOC_Os12g25700.3	VAEADIIFVSVNTPTKTRGLGAGKAADLTYW	HVAEADIIFVSVNTPTK(1)TR	LOC_Os12g25700.3 LOC_Os12g25700.3|13112.m02607|protein UDP-glucose 6-dehydrogenase, putative, expressed;LOC_Os12g25700.2 LOC_Os12g25700.2|13112.m02606|protein UDP-glucose 6-dehydrogenase, putative, expressed;LOC_Os12g25700.1 LOC_Os12g25700.1|13112.m02605|p	UID76	1
LOC_Os03g55150.5;LOC_Os12g32240.1;LOC_Os07g40580.1;LOC_Os03g55150.6;LOC_Os03g55150.4;LOC_Os03g55150.1;LOC_Os07g02210.3;LOC_Os07g02210.2;LOC_Os07g02210.1	102550000	0	0	108450	200490	4146400	K	3	___1	1	5.3836e-06	52.887	41.832	52.887	0.70211	19	19;19;19;19;19;19;19;19;19	LOC_Os03g55150.5	LOC_Os03g55150.5	SEEHHFESKADAGASKTYPQQAGTIRKNGHI	ADAGASK(1)TYPQQAGTIR	LOC_Os03g55150.5 LOC_Os03g55150.5|13103.m05999|protein eukaryotic translation initiation factor 5A, putative, expressed;LOC_Os12g32240.1 LOC_Os12g32240.1|13112.m03290|protein eukaryotic translation initiation factor 5A, putative, expressed;LOC_Os07g40580.1	UID77	1
LOC_Os03g59310.1	27957000	24613000	27783000	7580800	0	4984100	K	3	___1	0.999543	2.16931e-06	76.358	70.195	76.358	0.54323	258	258	LOC_Os03g59310.1	LOC_Os03g59310.1	KFVKSPFQEYTDLLAKPTKALMIDAPVENVE	SPFQEYTDLLAK(1)PTK	LOC_Os03g59310.1 LOC_Os03g59310.1|13103.m06511|protein ribosomal protein, putative, expressed	UID78	1
LOC_Os04g23890.4;LOC_Os04g23890.3;LOC_Os04g23890.2;LOC_Os04g23890.1	1712000	0	1513100	1429100	1324700	0	K	3	___1	1	0.00268854	41.092	28.324	41.092	1.0635	515	515;515;515;515	LOC_Os04g23890.4	LOC_Os04g23890.4	NRLSENTEIQSAKLVKATAENVDDAVRELPD	LVK(1)ATAENVDDAVR	LOC_Os04g23890.4 LOC_Os04g23890.4|13104.m02222|protein AGC_PVPK_like_kin82y.10 - ACG kinases include homologs to PKA, PKG and PKC, expressed;LOC_Os04g23890.3 LOC_Os04g23890.3|13104.m02221|protein AGC_PVPK_like_kin82y.10 - ACG kinases include homologs to PK	UID79	1
LOC_Os04g45070.1	37128000	41245000	0	0	0	0	K	4	___1	0.990646	2.04507e-08	47.099	41.195	47.099	-0.57713	58	58	LOC_Os04g45070.1	LOC_Os04g45070.1	PAPPAEEEKPPVDDSKALAIVEKVADEPPAE	AVIPAPAPPAEEEK(0.009)PPVDDSK(0.991)ALAIVEK	LOC_Os04g45070.1 LOC_Os04g45070.1|13104.m04514|protein remorin, putative, expressed	UID80	1
LOC_Os04g45070.1	16737000	14983000	12955000	12383000	8249500	7104300	K	3	___1	1	0.000502123	90.614	60.678	90.614	0.89341	100	100	LOC_Os04g45070.1	LOC_Os04g45070.1	VALARVETEKRNSLIKAWEENEKTKAENKAS	NSLIK(1)AWEENEK	LOC_Os04g45070.1 LOC_Os04g45070.1|13104.m04514|protein remorin, putative, expressed	UID81	1
LOC_Os04g45070.1	112040000	110910000	94875000	33234000	34976000	35155000	K	4	___1	1	5.44608e-23	109.08	98.386	92.336	0.048268	74	74	LOC_Os04g45070.1	LOC_Os04g45070.1	ALAIVEKVADEPPAEKPAQGGSNDRDVALAR	VADEPPAEK(1)PAQGGSNDRDVALAR	LOC_Os04g45070.1 LOC_Os04g45070.1|13104.m04514|protein remorin, putative, expressed	UID82	1
LOC_Os04g56160.1;LOC_Os04g56160.3;LOC_Os04g56160.2;LOC_Os05g25550.2;LOC_Os05g25550.1	795270	1292500	1859200	0	0	135640	K	3	___1	1	0.0116265	40.589	24.699	40.589	0.44722	913	913;870;499;869;934	LOC_Os04g56160.1	LOC_Os04g56160.1	DKSSYRELSEIAEQAKRRAEIARLRELNTLK	ELSEIAEQAK(1)R	LOC_Os04g56160.1 LOC_Os04g56160.1|13104.m05840|protein plasma membrane ATPase, putative, expressed;LOC_Os04g56160.3 LOC_Os04g56160.3|13104.m11962|protein plasma membrane ATPase, putative, expressed;LOC_Os04g56160.2 LOC_Os04g56160.2|13104.m05839|protein pla	UID83	1
LOC_Os04g56160.1;LOC_Os04g56160.2	39410000	44411000	32110000	5560500	1397400	2429600	K	4	___1	1	8.6494e-25	72.425	66.995	72.425	0.51352	27	27;27	LOC_Os04g56160.1	LOC_Os04g56160.1	VDLENIPIEEVFEQLKCTREGLSSEEGNRRI	GGLEEIKNEAVDLENIPIEEVFEQLK(1)CTR	LOC_Os04g56160.1 LOC_Os04g56160.1|13104.m05840|protein plasma membrane ATPase, putative, expressed;LOC_Os04g56160.2 LOC_Os04g56160.2|13104.m05839|protein plasma membrane ATPase, putative, expressed	UID84	1
LOC_Os04g56160.1;LOC_Os04g56160.3;LOC_Os04g56160.2;LOC_Os02g55400.1;LOC_Os12g44150.2;LOC_Os12g44150.1;LOC_Os05g25550.2;LOC_Os03g48310.1;LOC_Os05g25550.1	3707900	3395300	3440400	0	1858900	1462800	K	3	___1	0.978966	0.00508209	55.567	45.259	54.982	-1.186	936	936;893;522;869;873;941;892;941;957	LOC_Os04g56160.1	LOC_Os04g56160.1	LRELNTLKGHVESVVKLKGLDIDTIQQNYTV	GHVESVVK(0.979)LK(0.021)	LOC_Os04g56160.1 LOC_Os04g56160.1|13104.m05840|protein plasma membrane ATPase, putative, expressed;LOC_Os04g56160.3 LOC_Os04g56160.3|13104.m11962|protein plasma membrane ATPase, putative, expressed;LOC_Os04g56160.2 LOC_Os04g56160.2|13104.m05839|protein pla	UID85	1
LOC_Os04g56160.1;LOC_Os04g56160.3;LOC_Os04g56160.2;LOC_Os02g55400.1;LOC_Os12g44150.2;LOC_Os12g44150.1;LOC_Os05g25550.2;LOC_Os03g48310.1;LOC_Os05g25550.1	25955000	14960000	12243000	6715400	4902500	3674600	K	2	___1	1	0.00103039	53.237	39.331	53.237	0.11983	938	938;895;524;871;875;943;894;943;959	LOC_Os04g56160.1	LOC_Os04g56160.1	ELNTLKGHVESVVKLKGLDIDTIQQNYTV__	LK(1)GLDIDTIQQNYTV	LOC_Os04g56160.1 LOC_Os04g56160.1|13104.m05840|protein plasma membrane ATPase, putative, expressed;LOC_Os04g56160.3 LOC_Os04g56160.3|13104.m11962|protein plasma membrane ATPase, putative, expressed;LOC_Os04g56160.2 LOC_Os04g56160.2|13104.m05839|protein pla	UID86	1
LOC_Os04g56160.1;LOC_Os04g56160.3;LOC_Os12g44150.2;LOC_Os12g44150.1;LOC_Os03g08560.1;LOC_Os07g09340.1;LOC_Os03g01120.1	43732000	0	27886000	15514000	0	0	K	3	___1	0.999895	5.64965e-06	46.578	38.585	43.497	-0.62495	175	175;132;111;179;182;179;186	LOC_Os04g56160.1	LOC_Os04g56160.1	DIVPADARLLEGDPLKIDQSALTGESLPVTK	LLEGDPLK(1)IDQSALTGESLPVTK	LOC_Os04g56160.1 LOC_Os04g56160.1|13104.m05840|protein plasma membrane ATPase, putative, expressed;LOC_Os04g56160.3 LOC_Os04g56160.3|13104.m11962|protein plasma membrane ATPase, putative, expressed;LOC_Os12g44150.2 LOC_Os12g44150.2|13112.m04662|protein pla	UID87	1
LOC_Os05g01470.3;LOC_Os05g01470.1	4362900	0	1100600	0	0	1347000	K	3	___1	1	0.000256048	40.515	36.611	40.515	-0.07292	31	31;31	LOC_Os05g01470.3	LOC_Os05g01470.3	LERCAPSGDAAYGELKAVLGRLHEPTTRRAA	CAPSGDAAYGELK(1)AVLGR	LOC_Os05g01470.3 LOC_Os05g01470.3|13105.m00081|protein methionine S-methyltransferase, putative, expressed;LOC_Os05g01470.1 LOC_Os05g01470.1|13105.m00080|protein methionine S-methyltransferase, putative, expressed	UID88	1
LOC_Os05g25640.1	0	0	0	0	8268500	0	K	3	___1	0.5	0.00852268	40.025	35.395	40.025	-0.05387	205	205	LOC_Os05g25640.1	LOC_Os05g25640.1	MFDRRFDSVDDPLFNKLKAFNAERSRLSQSF	RFDSVDDPLFNK(0.5)LK(0.5)	LOC_Os05g25640.1 LOC_Os05g25640.1|13105.m02628|protein cytochrome P450, putative, expressed	UID89	1
LOC_Os05g25640.1	10157000	9018600	6703500	7322300	8268500	0	K	3	___1	0.593359	0.000689502	62.042	53.865	62.042	-0.75931	207	207	LOC_Os05g25640.1	LOC_Os05g25640.1	DRRFDSVDDPLFNKLKAFNAERSRLSQSFEY	RFDSVDDPLFNK(0.407)LK(0.593)	LOC_Os05g25640.1 LOC_Os05g25640.1|13105.m02628|protein cytochrome P450, putative, expressed	UID90	1
LOC_Os05g32570.1	4551800	10346000	9334900	237550	6109400	0	K	3	___1	1	9.77133e-05	55.656	48.765	46.3	1.2616	328	328	LOC_Os05g32570.1	LOC_Os05g32570.1	KVGDWVRVKAAVPSPKYGWEDVTRSSIGVVH	AAVPSPK(1)YGWEDVTR	LOC_Os05g32570.1 LOC_Os05g32570.1|13105.m03356|protein RING E3 ligase protein, putative, expressed	UID91	1
LOC_Os05g33380.1	23641000	18253000	9768600	0	7433600	7353700	K	3	___1	0.998835	0.00336514	42.209	36.023	42.209	0.49244	306	306	LOC_Os05g33380.1	LOC_Os05g33380.1	SLSFSFGRALQQSTLKAWSGKAENIEKARAA	ALQQSTLK(0.999)AWSGK(0.001)	LOC_Os05g33380.1 LOC_Os05g33380.1|13105.m03450|protein fructose-bisphospate aldolase isozyme, putative, expressed	UID92	1
LOC_Os06g01500.3;LOC_Os06g01500.1	0	7245300	11431000	0	0	0	K	3	___1	1	1.6388e-05	43.534	35.542	43.534	-0.94264	393	393;423	LOC_Os06g01500.3	LOC_Os06g01500.3	ELEGMLEIVDPQPPGKQRSLTRRKFDLPEGG	SMLDELEGMLEIVDPQPPGK(1)QR	LOC_Os06g01500.3 LOC_Os06g01500.3|13106.m10496|protein IQ calmodulin-binding motif family protein, putative, expressed;LOC_Os06g01500.1 LOC_Os06g01500.1|13106.m00053|protein IQ calmodulin-binding motif family protein, putative, expressed	UID93	1
LOC_Os06g02220.1	893810	416530	548980	0	1336700	0	K	4	___1	1	6.27183e-05	42.647	32.989	42.647	-0.28127	50	50	LOC_Os06g02220.1	LOC_Os06g02220.1	VNKFHLVEAEESIFPKGAPWIRYHGNYKGLH	FHLVEAEESIFPK(1)GAPWIR	LOC_Os06g02220.1 LOC_Os06g02220.1|13106.m00141|protein MTA/SAH nucleosidase, putative, expressed	UID94	1
LOC_Os06g04290.1	24927000	34961000	39090000	6276700	0	5030600	K	4	___1	1	1.19575e-22	68.895	62.391	68.895	-0.17487	13	13	LOC_Os06g04290.1	LOC_Os06g04290.1	___MAAADVAYAPPMKSGKIGFESSQEVQHR	AAADVAYAPPMK(1)SGK(1)IGFESSQEVQHR	LOC_Os06g04290.1 LOC_Os06g04290.1|13106.m00382|protein S10/S20 domain containing ribosomal protein, putative, expressed	UID95	1;2
LOC_Os06g04290.1	3723400	1200200	1155900	1302700	1329700	1340800	K	4	___1	1	1.19575e-22	120.53	109.26	47.666	-0.28451	16	16	LOC_Os06g04290.1	LOC_Os06g04290.1	MAAADVAYAPPMKSGKIGFESSQEVQHRIRI	SGK(1)IGFESSQEVQHR	LOC_Os06g04290.1 LOC_Os06g04290.1|13106.m00382|protein S10/S20 domain containing ribosomal protein, putative, expressed	UID96	1;2
LOC_Os06g08032.1;LOC_Os06g07932.2;LOC_Os06g07932.1	2758800	1814500	0	0	0	0	K	3	___1	1	0.00273808	49.5	25.157	41.704	-0.71693	63	63;63;63	LOC_Os06g08032.1	LOC_Os06g08032.1	PVVDLSRLAGADEAAKLRAALQNWGFFLLTN	LAGADEAAK(1)LR	LOC_Os06g08032.1 LOC_Os06g08032.1|13106.m00840|protein flavonol synthase/flavanone 3-hydroxylase, putative, expressed;LOC_Os06g07932.2 LOC_Os06g07932.2|13106.m00830|protein flavonol synthase/flavanone 3-hydroxylase, putative, expressed;LOC_Os06g07932.1 LOC	UID97	1
LOC_Os06g09450.8;LOC_Os06g09450.7;LOC_Os06g09450.6;LOC_Os06g09450.5;LOC_Os06g09450.4;LOC_Os06g09450.3;LOC_Os06g09450.2;LOC_Os06g09450.1	4094600	1371600	4193800	0	0	0	K	3	___1	0.999505	0.00817614	43.282	23.52	43.282	-1.8682	164	164;164;164;164;164;164;164;164	LOC_Os06g09450.8	LOC_Os06g09450.8	SIGNGVQFLNRHLSSKLFQDKESLYPLLNFL	HLSSK(1)LFQDK	LOC_Os06g09450.8 LOC_Os06g09450.8|13106.m01018|protein sucrose synthase, putative, expressed;LOC_Os06g09450.7 LOC_Os06g09450.7|13106.m01017|protein sucrose synthase, putative, expressed;LOC_Os06g09450.6 LOC_Os06g09450.6|13106.m01016|protein sucrose synthas	UID98	1
LOC_Os06g15360.4;LOC_Os06g15360.2;LOC_Os06g15360.1	10432000	9263300	0	0	0	0	K	4	___1	0.999843	8.28991e-05	40.756	33.396	40.756	0.050787	9	9;9;9	LOC_Os06g15360.4	LOC_Os06g15360.4	_______MKLFVKTLKGTNFEIEASPEASVA	TLK(1)GTNFEIEASPEASVAEVKR	LOC_Os06g15360.4 LOC_Os06g15360.4|13106.m01698|protein RAD23 DNA repair protein, putative, expressed;LOC_Os06g15360.2 LOC_Os06g15360.2|13106.m01699|protein RAD23 DNA repair protein, putative, expressed;LOC_Os06g15360.1 LOC_Os06g15360.1|13106.m01696|protein	UID99	1
LOC_Os06g40640.3;LOC_Os06g40640.2;LOC_Os06g40640.1	0	1673100	1571000	0	0	2115800	K	3	___1	1	0.000152025	73.466	52.166	45.115	-0.64836	313	313;313;342	LOC_Os06g40640.3	LOC_Os06g40640.3	GRALQQSTIKKWGGKKENVAAAQAAFLARCK	K(1)ENVAAAQAAFLAR	LOC_Os06g40640.3 LOC_Os06g40640.3|13106.m04229|protein fructose-bisphospate aldolase isozyme, putative, expressed;LOC_Os06g40640.2 LOC_Os06g40640.2|13106.m04227|protein fructose-bisphospate aldolase isozyme, putative, expressed;LOC_Os06g40640.1 LOC_Os06g40	UID100	1
LOC_Os06g40640.3;LOC_Os06g40640.2;LOC_Os06g40640.4	7884300	3866600	3652500	0	952680	719050	K	2	___1	0.999784	0.00132529	52.79	35.764	46.606	1.0737	7	7;7;7	LOC_Os06g40640.3	LOC_Os06g40640.3	_________MSAFVGKYADELIKTAKYIATP	SAFVGK(1)YADELIK	LOC_Os06g40640.3 LOC_Os06g40640.3|13106.m04229|protein fructose-bisphospate aldolase isozyme, putative, expressed;LOC_Os06g40640.2 LOC_Os06g40640.2|13106.m04227|protein fructose-bisphospate aldolase isozyme, putative, expressed;LOC_Os06g40640.4 LOC_Os06g40	UID101	1
LOC_Os09g25320.1;LOC_Os06g44080.1	30753000	14072000	12136000	9351600	9090900	10924000	K	3	___1	0.999903	0.000817665	70.1	40.627	45.257	0.8856	124	124;124	LOC_Os09g25320.1	LOC_Os09g25320.1	KEGIPPVQQRLIYAGKQLADDKTAKDYNIEG	LIYAGK(1)QLADDK	LOC_Os09g25320.1 LOC_Os09g25320.1|13109.m02421|protein ubiquitin family protein, putative, expressed;LOC_Os06g44080.1 LOC_Os06g44080.1|13106.m04627|protein ubiquitin family protein, putative, expressed	UID102	1
LOC_Os06g45120.2;LOC_Os06g45120.1	52881000	21710000	27864000	0	0	6486600	K	4	___1	0.890049	4.84711e-15	66.827	59.381	66.827	-1.1071	459	459;459	LOC_Os06g45120.2	LOC_Os06g45120.2	HFPSVNWLISYSKYSKALESFYEKFDQDFID	YSK(0.89)ALESFYEK(0.11)FDQDFIDIR	LOC_Os06g45120.2 LOC_Os06g45120.2|13106.m10489|protein ATP synthase, putative, expressed;LOC_Os06g45120.1 LOC_Os06g45120.1|13106.m04747|protein ATP synthase, putative, expressed	UID103	1
LOC_Os06g45120.2;LOC_Os06g45120.1	23340000	21710000	27864000	0	0	0	K	4	___1	0.5	3.39799e-12	57.745	50.299	57.338	-1.0538	467	467;467	LOC_Os06g45120.2	LOC_Os06g45120.2	ISYSKYSKALESFYEKFDQDFIDIRTKAREV	YSK(0.5)ALESFYEK(0.5)FDQDFIDIR	LOC_Os06g45120.2 LOC_Os06g45120.2|13106.m10489|protein ATP synthase, putative, expressed;LOC_Os06g45120.1 LOC_Os06g45120.1|13106.m04747|protein ATP synthase, putative, expressed	UID104	1
LOC_Os06g49800.1	74277000	64915000	81250000	34257000	30031000	27415000	K	3	___1	1	2.19877e-29	127.8	115	81.922	0.2335	93	93	LOC_Os06g49800.1	LOC_Os06g49800.1	NVISLNPDAGEVSQQKLLSLVAERLIDSNSN	NVISLNPDAGEVSQQK(1)LLSLVAER	LOC_Os06g49800.1 LOC_Os06g49800.1|13106.m05342|protein ubiquitin interaction motif family protein, expressed	UID105	1
LOC_Os06g50490.4;LOC_Os06g50539.3;LOC_Os06g50490.3;LOC_Os06g50539.1;LOC_Os06g50490.2;LOC_Os06g50580.1;LOC_Os06g50818.1;LOC_Os06g50742.1;LOC_Os06g50706.1;LOC_Os06g50670.1;LOC_Os06g50490.1	4704200	1235300	1556500	0	1376400	0	K	2	___1	1	4.70036e-07	49.627	43.903	49.627	0.67851	11	11;11;11;11;11;11;11;11;11;11;11	LOC_Os06g50490.4	LOC_Os06g50490.4	_____MAATGGAAGEKTASSLLLGVRGYTST	AATGGAAGEK(1)TASSLLLGVR	LOC_Os06g50490.4 LOC_Os06g50490.4|13106.m05427|protein expressed protein;LOC_Os06g50539.3 LOC_Os06g50539.3|13106.m05436|protein expressed protein;LOC_Os06g50490.3 LOC_Os06g50490.3|13106.m05426|protein expressed protein;LOC_Os06g50539.1 LOC_Os06g50539.1|131	UID106	1
LOC_Os06g51220.4;LOC_Os06g51220.3;LOC_Os06g51220.2	40365000	33972000	14667000	0	8346400	0	K	4	___1	0.913096	4.65769e-06	64.394	36.745	55.656	-1.3305	95	95;95;95	LOC_Os06g51220.4	LOC_Os06g51220.4	RWKSLTEADKAPYVAKANKLKAEYNKAIAAY	SLTEADKAPYVAK(0.913)ANK(0.087)	LOC_Os06g51220.4 LOC_Os06g51220.4|13106.m05521|protein HMG1/2, putative, expressed;LOC_Os06g51220.3 LOC_Os06g51220.3|13106.m05520|protein HMG1/2, putative, expressed;LOC_Os06g51220.2 LOC_Os06g51220.2|13106.m05519|protein HMG1/2, putative, expressed	UID107	1
LOC_Os06g51260.1;LOC_Os08g06110.5;LOC_Os08g06110.4;LOC_Os08g06110.3;LOC_Os08g06110.2	0	2728000	1134500	951250	81454	0	K	3	___1	1	0.00752565	47.603	32.452	47.603	0.38656	81	81;40;40;40;40	LOC_Os06g51260.1	LOC_Os06g51260.1	EKWTEEEHDKFLEALKLYGRSWRQIQEHIGT	FLEALK(1)LYGR	LOC_Os06g51260.1 LOC_Os06g51260.1|13106.m05530|protein MYB family transcription factor, putative, expressed;LOC_Os08g06110.5 LOC_Os08g06110.5|13108.m00610|protein MYB family transcription factor, putative, expressed;LOC_Os08g06110.4 LOC_Os08g06110.4|13108.	UID108	1
LOC_Os07g01020.1	112580000	102610000	42769000	56454000	0	0	K	3	___1	0.795885	1.47027e-22	64.686	58.782	64.686	0.65987	28	28	LOC_Os07g01020.1	LOC_Os07g01020.1	GSGTNGAALLEPSNHKSATFSVKVGLAQMLR	ATDGTGVVTVYGSGTNGAALLEPSNHK(0.796)SATFSVK(0.204)	LOC_Os07g01020.1 LOC_Os07g01020.1|13107.m00002|protein SOR/SNZ family protein, putative, expressed	UID109	1
LOC_Os07g01020.1	0	0	0	56454000	0	40837000	K	3	___1	0.518376	1.01122e-12	47.104	41.571	47.104	0.44499	35	35	LOC_Os07g01020.1	LOC_Os07g01020.1	ALLEPSNHKSATFSVKVGLAQMLRGGVIMDV	ATDGTGVVTVYGSGTNGAALLEPSNHK(0.482)SATFSVK(0.518)	LOC_Os07g01020.1 LOC_Os07g01020.1|13107.m00002|protein SOR/SNZ family protein, putative, expressed	UID110	1
LOC_Os07g31720.1	2532200	1259900	934740	442500	414280	447770	K	4	___1	1	0.00142795	59.542	49.855	49.5	0.66347	111	111	LOC_Os07g31720.1	LOC_Os07g31720.1	EFNVTDIYDAAKLDLKHVSDGARIKTIYPVG	LDLK(1)HVSDGAR	LOC_Os07g31720.1 LOC_Os07g31720.1|13107.m03212|protein GTPase activating protein, putative, expressed	UID111	1
LOC_Os07g33110.5;LOC_Os07g33110.4;LOC_Os07g33110.3;LOC_Os07g33110.2;LOC_Os07g33110.1	852420	1003100	1172800	515570	739800	624680	K	3	___1	1	0.00307022	48.004	39.491	48.004	0.44368	89	89;89;89;89;89	LOC_Os07g33110.5	LOC_Os07g33110.5	LGKPYDDVRSVYSLGKELGRGQFGVTYLCTE	SVYSLGK(1)ELGR	LOC_Os07g33110.5 LOC_Os07g33110.5|13107.m03359|protein CAMK_CAMK_like.33 - CAMK includes calcium/calmodulin depedent protein kinases, expressed;LOC_Os07g33110.4 LOC_Os07g33110.4|13107.m03358|protein CAMK_CAMK_like.33 - CAMK includes calcium/calmodulin depe	UID112	1
LOC_Os07g36465.1	16782000	17456000	15157000	6109200	5280400	3955900	K	3	___1	1	3.01789e-05	72.705	67.426	68.809	0.38178	13	13	LOC_Os07g36465.1	LOC_Os07g36465.1	___MDHAELTTEQVLKRDIPWESYMANKLIS	MDHAELTTEQVLK(1)R	LOC_Os07g36465.1 LOC_Os07g36465.1|13107.m24453|protein vacuolar ATP synthase subunit H, putative, expressed	UID113	1
LOC_Os07g49330.3;LOC_Os07g49330.1	1698500	3296100	0	1052800	1197000	1444300	K	3	___1	1	0.00168562	56.359	41.673	47.559	-0.83186	250	250;250	LOC_Os07g49330.3	LOC_Os07g49330.3	PDKDHLKEFPSPQDLKGRVLLSTKPPREYLQ	EFPSPQDLK(1)GR	LOC_Os07g49330.3 LOC_Os07g49330.3|13107.m05302|protein phospholipase C, putative, expressed;LOC_Os07g49330.1 LOC_Os07g49330.1|13107.m05300|protein phospholipase C, putative, expressed	UID114	1
LOC_Os08g01930.1	4032200	3277200	3377400	771520	695490	834600	K	3	___1	1	0.00270724	45.257	36.658	45.257	-0.16487	169	169	LOC_Os08g01930.1	LOC_Os08g01930.1	RIINVPNNKVGVLIGKSGETIRNLQMNSGAK	VGVLIGK(1)SGETIR	LOC_Os08g01930.1 LOC_Os08g01930.1|13108.m00125|protein KH domain-containing protein, putative, expressed	UID115	1
LOC_Os08g02120.1	0	126040000	0	0	0	0	K	3	___1	0.5	0.00115587	63.292	46.213	63.292	-0.95012	314	314	LOC_Os08g02120.1	LOC_Os08g02120.1	EALKFSNACGAICTTKKGAIPALPTVAVAQE	FSNACGAICTTK(0.5)K(0.5)	LOC_Os08g02120.1 LOC_Os08g02120.1|13108.m00145|protein kinase, pfkB family, putative, expressed	UID116	1
LOC_Os08g02120.1	220260000	126040000	180740000	0	0	0	K	3	___1	0.569525	0.00115587	63.292	46.213	50.94	0.059397	315	315	LOC_Os08g02120.1	LOC_Os08g02120.1	ALKFSNACGAICTTKKGAIPALPTVAVAQEL	FSNACGAICTTK(0.43)K(0.57)	LOC_Os08g02120.1 LOC_Os08g02120.1|13108.m00145|protein kinase, pfkB family, putative, expressed	UID117	1
LOC_Os08g02340.2;LOC_Os08g02340.1	3024600	0	0	962490	968860	999760	K	3	___1	0.994372	0.00370175	45.158	27.262	45.158	0.43284	32	32;32	LOC_Os08g02340.2	LOC_Os08g02340.2	DDGIPITSEKIATLVKAANIKVEAYWPGLFA	IATLVK(0.994)AANIK(0.006)	LOC_Os08g02340.2 LOC_Os08g02340.2|13108.m00172|protein 60S acidic ribosomal protein, putative, expressed;LOC_Os08g02340.1 LOC_Os08g02340.1|13108.m00171|protein 60S acidic ribosomal protein, putative, expressed	UID118	1
LOC_Os08g03350.1	1555600	1258300	2114500	0	0	715380	K	2	___1	1	0.00170938	40.589	29.438	40.589	-0.31241	13	13	LOC_Os08g03350.1	LOC_Os08g03350.1	___MGTQVADNYPPAKDGRSAQEKAIDDWLP	GTQVADNYPPAK(1)DGR	LOC_Os08g03350.1 LOC_Os08g03350.1|13108.m00291|protein amino acid transporter, putative, expressed	UID119	1
LOC_Os08g16840.1	5527600	370040	0	3147900	0	2685500	K	3	___1	1	0.000625963	53.252	24.446	43.991	-0.48356	278	278	LOC_Os08g16840.1	LOC_Os08g16840.1	TLRGIQQATSNMKNLKELENPNFYIPRSSFH	NLK(1)ELENPNFYIPR	LOC_Os08g16840.1 LOC_Os08g16840.1|13108.m01802|protein OsFBL45 - F-box domain and LRR containing protein, expressed	UID120	1
LOC_Os08g22354.2;LOC_Os08g22354.1;LOC_Os09g02700.1	7646800	3489100	3709400	0	1810600	1500600	K	2	___1	1	0.000187216	54.7	43.548	41.052	-0.59816	355	355;370;370	LOC_Os08g22354.2;LOC_Os09g02700.1	LOC_Os08g22354.2	RDLNGVSKGSGFVAFKSAEDASRALVAMNGK;RDSNGVSRGSGFVAFKSAEDASRALAEMNSK	GSGFVAFK(1)SAEDASR	LOC_Os08g22354.2 LOC_Os08g22354.2|13108.m02292|protein polyadenylate-binding protein, putative, expressed;LOC_Os08g22354.1 LOC_Os08g22354.1|13108.m02291|protein polyadenylate-binding protein, putative, expressed;LOC_Os09g02700.1 LOC_Os09g02700.1|13109.m001	UID121	1
LOC_Os08g25610.1	8896800	6185300	7272000	0	4110600	4382200	K	3	___1	1	0.00348445	80.165	49.276	51.113	-1.729	167	167	LOC_Os08g25610.1	LOC_Os08g25610.1	ASALNVPKSTVHRAFKEGILLRHSNTLKPFL	AFK(1)EGILLR	LOC_Os08g25610.1 LOC_Os08g25610.1|13108.m02630|protein transposon protein, putative, Mariner sub-class	UID122	1
LOC_Os08g35480.1	10602000	8910300	9363100	3435000	4274900	3582100	K	2	___1	0.99988	0.0014206	60.255	60.255	58.981	1.093	181	181	LOC_Os08g35480.1	LOC_Os08g35480.1	DFEMANFDDVKSIAPKAEPFLKYLIPSTK__	SIAPK(1)AEPFLK	LOC_Os08g35480.1 LOC_Os08g35480.1|13108.m03721|protein cupin superfamily protein, putative, expressed	UID123	1
LOC_Os08g42000.1	26087000	24852000	25469000	11545000	7354600	6524500	K	3	___1	1	5.93746e-07	79.022	74.583	79.022	-0.45288	8	8	LOC_Os08g42000.1	LOC_Os08g42000.1	________MDADAVAKAFVEHYYRTFDTNRP	MDADAVAK(1)AFVEHYYR	LOC_Os08g42000.1 LOC_Os08g42000.1|13108.m04514|protein nuclear transport factor, putative, expressed	UID124	1
LOC_Os08g42740.7;LOC_Os08g42740.5;LOC_Os08g42740.4;LOC_Os08g42740.3;LOC_Os08g42740.2	14450000	0	6473900	0	0	0	K	4	___1	1	0.000618307	44.294	27.988	40.237	0.45206	280	280;321;484;487;487	LOC_Os08g42740.7	LOC_Os08g42740.7	GEAESGLERLHQCAEKDLQSFLTVRSDNTEP	LHQCAEK(1)DLQSFLTVR	LOC_Os08g42740.7 LOC_Os08g42740.7|13108.m04624|protein IBR domain containing protein, putative, expressed;LOC_Os08g42740.5 LOC_Os08g42740.5|13108.m04621|protein IBR domain containing protein, putative, expressed;LOC_Os08g42740.4 LOC_Os08g42740.4|13108.m046	UID125	1
LOC_Os08g43050.1	54828000	53178000	50747000	15285000	17019000	15684000	K	2	___1	0.999999	0.00316893	69.825	20.407	69.825	-0.016803	379	379	LOC_Os08g43050.1	LOC_Os08g43050.1	VFSKRAFGKQVQEQAKLVSIGTRIVKKCRGV	AFGKQVQEQAK(1)	LOC_Os08g43050.1 LOC_Os08g43050.1|13108.m04660|protein disease resistance protein RGA2, putative, expressed	UID126	1
LOC_Os09g07830.3;LOC_Os09g07830.2;LOC_Os09g07830.1	6927900	6984700	6824700	1772000	2286000	2591200	K	3	___1	1	0.000767269	101.93	59.185	82.171	0.54525	46	46;46;46	LOC_Os09g07830.3	LOC_Os09g07830.3	LSATKLGSIAIEAALKRANVDPALVQEVFFG	LGSIAIEAALK(1)R	LOC_Os09g07830.3 LOC_Os09g07830.3|13109.m00640|protein acetyl-CoA acetyltransferase, cytosolic, putative, expressed;LOC_Os09g07830.2 LOC_Os09g07830.2|13109.m00641|protein acetyl-CoA acetyltransferase, cytosolic, putative, expressed;LOC_Os09g07830.1 LOC_Os0	UID127	1
LOC_Os09g29200.1	12297000	15418000	26092000	8457700	0	0	K	3	___1	1	4.35758e-13	63.184	55.99	53.909	-0.86219	107	107	LOC_Os09g29200.1	LOC_Os09g29200.1	FDRAQARFWARFAEEKCNAALYPIFMTTGEE	FAEEK(1)CNAALYPIFMTTGEEQR	LOC_Os09g29200.1 LOC_Os09g29200.1|13109.m02893|protein glutathione S-transferase, putative, expressed	UID128	1
LOC_Os09g31031.3;LOC_Os09g31031.2;LOC_Os09g31031.1	11887000	12079000	11700000	2397600	1646700	1876100	K	2	___1	1	1.93059e-05	120.96	102.21	85.377	-0.63315	48	48;48;48	LOC_Os09g31031.3	LOC_Os09g31031.3	KEGIPPDQQRLIFAGKQLDDGRTLADYNIQK	LIFAGK(1)QLDDGR	LOC_Os09g31031.3 LOC_Os09g31031.3|13109.m03073|protein ubiquitin family protein, putative, expressed;LOC_Os09g31031.2 LOC_Os09g31031.2|13109.m03071|protein ubiquitin family protein, putative, expressed;LOC_Os09g31031.1 LOC_Os09g31031.1|13109.m03072|protein	UID129	1
LOC_Os09g31031.3;LOC_Os09g31031.2;LOC_Os09g31031.1	595249984	515529984	554220032	339649984	278809984	267390000	K	2	___1	1	1.03983e-34	146.16	136.98	117.23	-0.63065	63	63;63;63	LOC_Os09g31031.3	LOC_Os09g31031.3	KQLDDGRTLADYNIQKESTLHLVLRLRGGSR	TLADYNIQK(1)ESTLHLVLR	LOC_Os09g31031.3 LOC_Os09g31031.3|13109.m03073|protein ubiquitin family protein, putative, expressed;LOC_Os09g31031.2 LOC_Os09g31031.2|13109.m03071|protein ubiquitin family protein, putative, expressed;LOC_Os09g31031.1 LOC_Os09g31031.1|13109.m03072|protein	UID130	1
LOC_Os09g36930.1	10198000	5743100	4860500	0	0	0	K	2	___1	0.999998	1.06199e-08	61.641	52.453	61.641	-0.53888	4	4	LOC_Os09g36930.1	LOC_Os09g36930.1	____________MASKEEVAVETVEGGAAAA	ASK(1)EEVAVETVEGGAAAAK	LOC_Os09g36930.1 LOC_Os09g36930.1|13109.m03650|protein aquaporin protein, putative, expressed	UID131	1
LOC_Os09g38030.2;LOC_Os09g38030.1	4406400	1721700	4534900	1355100	0	1234000	K	2	___1	1	0.00117609	81.338	66.187	56.563	0.67721	8	8;8	LOC_Os09g38030.2	LOC_Os09g38030.2	________MAVTADVKLEGLRAATDKLDQIS	AVTADVK(1)LEGLR	LOC_Os09g38030.2 LOC_Os09g38030.2|13109.m03781|protein UTP--glucose-1-phosphate uridylyltransferase, putative, expressed;LOC_Os09g38030.1 LOC_Os09g38030.1|13109.m03780|protein UTP--glucose-1-phosphate uridylyltransferase, putative, expressed	UID132	1
LOC_Os09g38090.1	0	0	1407300	0	0	1339900	K	3	___1	1	0.00324008	42.789	26.439	42.789	0.13287	341	341	LOC_Os09g38090.1	LOC_Os09g38090.1	TSPKVSRSEPKLTPTKGSPSPDLRGIDDFKL	LTPTK(1)GSPSPDLR	LOC_Os09g38090.1 LOC_Os09g38090.1|13109.m03789|protein expressed protein	UID133	1
LOC_Os09g38090.1	0	0	959310	5137700	0	4659300	K	3	___1	0.750747	0.0013985	53.448	39.029	53.448	-0.76625	272	272	LOC_Os09g38090.1	LOC_Os09g38090.1	GERVRQWDMALPLAGKAKGGELVVKLSFQIM	QWDMALPLAGK(0.751)AK(0.249)	LOC_Os09g38090.1 LOC_Os09g38090.1|13109.m03789|protein expressed protein	UID134	1
LOC_Os10g01080.1	30955000	19497000	48862000	14118000	12627000	0	K	3	___1	0.986098	1.39033e-24	97.346	89.812	97.346	0.26226	21	21	LOC_Os10g01080.1	LOC_Os10g01080.1	TDVVALYGGANGLSHKSGSFSVKVGLAQMLR	ASDGTDVVALYGGANGLSHK(0.986)SGSFSVK(0.014)	LOC_Os10g01080.1 LOC_Os10g01080.1|13110.m00009|protein SOR/SNZ family protein, putative, expressed	UID135	1
LOC_Os10g08930.1	7386600	4521500	7722000	2233100	3126800	0	K	3	___1	1	9.99449e-55	157.97	145.92	43.198	0.52146	14	14	LOC_Os10g08930.1	LOC_Os10g08930.1	__MAAAAVYGAGGAMKGGKLGMEEARELQLN	AAAAVYGAGGAMK(1)GGK(1)LGMEEAR	LOC_Os10g08930.1 LOC_Os10g08930.1|13110.m00780|protein S10/S20 domain containing ribosomal protein, putative, expressed	UID136	1;2
LOC_Os10g08930.1	227580000	252760000	202710000	73145000	71463000	57316000	K	3	___1	1	9.99449e-55	157.97	145.92	43.198	0.52146	17	17	LOC_Os10g08930.1	LOC_Os10g08930.1	AAAAVYGAGGAMKGGKLGMEEARELQLNRIR	AAAAVYGAGGAMK(1)GGK(1)LGMEEAR	LOC_Os10g08930.1 LOC_Os10g08930.1|13110.m00780|protein S10/S20 domain containing ribosomal protein, putative, expressed	UID137	1;2
LOC_Os10g21268.1;LOC_Os12g10580.1	1756900	1516100	2725200	471940	618490	535210	K	3	___1	1	0.00627842	52.278	36.076	52.278	-1.3929	190	190;183	LOC_Os10g21268.1;LOC_Os12g10580.1	LOC_Os10g21268.1	PLLGCTIKPKLGLSAKNYGRACYECLRGGLD	LGLSAK(1)NYGR	LOC_Os10g21268.1 LOC_Os10g21268.1|13110.m07703|protein ribulose bisphosphate carboxylase large chain precursor, putative, expressed;LOC_Os12g10580.1 LOC_Os12g10580.1|13112.m01121|protein ribulose bisphosphate carboxylase large chain precursor, putative	UID138	1
LOC_Os10g28200.1;LOC_Os10g28200.2;LOC_Os11g37890.2;LOC_Os11g37890.1	6008700	0	0	2264700	2479000	0	K	3	___1	1	0.00260349	50.284	42.373	50.284	0.95051	191	191;191;184;184	LOC_Os10g28200.1;LOC_Os11g37890.1	LOC_Os10g28200.1	GLEKLATEELCKHYTKDFGIECRVGRFHNIY	HYTK(1)DFGIECR	LOC_Os10g28200.1 LOC_Os10g28200.1|13110.m02388|protein NAD dependent epimerase/dehydratase family protein, putative, expressed;LOC_Os10g28200.2 LOC_Os10g28200.2|13110.m02389|protein NAD dependent epimerase/dehydratase family protein, putative, expressed;LO	UID139	1
LOC_Os10g36000.3;LOC_Os10g36000.2;LOC_Os10g36000.1	0	0	0	7485400	4606900	0	K	2	___1	1	4.22904e-08	51.211	39.235	51.211	1.4652	15	15;15;15	LOC_Os10g36000.3	LOC_Os10g36000.3	_MAEVAPPAPAPEPTKDIAEERAAVPAPEES	AEVAPPAPAPEPTK(1)DIAEER	LOC_Os10g36000.3 LOC_Os10g36000.3|13110.m03252|protein remorin C-terminal domain containing protein, putative, expressed;LOC_Os10g36000.2 LOC_Os10g36000.2|13110.m03253|protein remorin C-terminal domain containing protein, putative, expressed;LOC_Os10g36000	UID140	1
LOC_Os10g36000.3;LOC_Os10g36000.2;LOC_Os10g36000.1	7587100	3429500	3471200	4558100	0	4592200	K	3	___1	0.999318	0.00322675	45.915	31.952	45.915	0.099291	68	68;68;68	LOC_Os10g36000.3	LOC_Os10g36000.3	ALLTTVATEKRISLIKAWEENEKAKADNKSV	ISLIK(0.999)AWEENEK(0.001)	LOC_Os10g36000.3 LOC_Os10g36000.3|13110.m03252|protein remorin C-terminal domain containing protein, putative, expressed;LOC_Os10g36000.2 LOC_Os10g36000.2|13110.m03253|protein remorin C-terminal domain containing protein, putative, expressed;LOC_Os10g36000	UID141	1
LOC_Os10g37630.1	2146500	2071800	2016200	606380	521580	531380	K	3	___1	1	0.00268854	41.092	33.181	41.092	0.63181	236	236	LOC_Os10g37630.1	LOC_Os10g37630.1	NFVAWGGSIRRTEGFKMSNSLNASRFPFCAV	TEGFK(1)MSNSLNASR	LOC_Os10g37630.1 LOC_Os10g37630.1|13110.m03416|protein UBX domain-containing protein, putative, expressed	UID142	1
LOC_Os10g38110.2;LOC_Os10g38110.1;LOC_Os10g38120.1	3359200	1971100	2804900	976610	0	964840	K	3	___1	1	0.00641751	65.719	48.246	42.001	-0.72916	37	37;137;154	LOC_Os10g38110.2	LOC_Os10g38110.2	DGIFAVDGDKWKQQRKIASYDFTTRALRDFS	K(1)IASYDFTTR	LOC_Os10g38110.2 LOC_Os10g38110.2|13110.m03478|protein cytochrome P450, putative, expressed;LOC_Os10g38110.1 LOC_Os10g38110.1|13110.m03477|protein cytochrome P450, putative, expressed;LOC_Os10g38120.1 LOC_Os10g38120.1|13110.m03479|protein cytochrome P450,	UID143	1
LOC_Os10g42724.1	37466000	32981000	30830000	7789400	6851700	7822300	K	3	___1	1	0.000242289	79.633	70.351	58.487	0.87421	173	173	LOC_Os10g42724.1	LOC_Os10g42724.1	SGDELRYLPVYEETYKSLRSRGIRFPGRDDE	YLPVYEETYK(1)SLR	LOC_Os10g42724.1 LOC_Os10g42724.1|13110.m04024|protein VHS and GAT domain containing protein, expressed	UID144	1
LOC_Os10g42960.1	2079100	1437400	1516600	0	532170	344570	K	3	___1	1	0.00336232	56.225	25.894	56.225	-0.012964	688	688	LOC_Os10g42960.1	LOC_Os10g42960.1	NLRLRAIMGAMPEAEKRYRQLHETEMHPAGT	AIMGAMPEAEK(1)R	LOC_Os10g42960.1 LOC_Os10g42960.1|13110.m04065|protein urea active transporter, putative, expressed	UID145	1
LOC_Os12g01520.3;LOC_Os12g01520.2;LOC_Os12g01520.1;LOC_Os11g01510.3;LOC_Os11g01510.2;LOC_Os11g01510.1	41826000	19593000	13816000	30216000	20285000	0	K	3	___1	0.999999	1.20371e-15	61.37	54.794	61.37	-0.14824	728	728;728;728;808;808;808	LOC_Os12g01520.3	LOC_Os12g01520.3	PDFQPKQGVKIVTDEKATSLSSASVDDAAVI	IVTDEK(1)ATSLSSASVDDAAVIEELIAK	LOC_Os12g01520.3 LOC_Os12g01520.3|13112.m00062|protein ubiquitin-activating enzyme, putative, expressed;LOC_Os12g01520.2 LOC_Os12g01520.2|13112.m00063|protein ubiquitin-activating enzyme, putative, expressed;LOC_Os12g01520.1 LOC_Os12g01520.1|13112.m00061|p	UID146	1
LOC_Os11g02610.3;LOC_Os11g02610.2;LOC_Os12g02530.1;LOC_Os12g02530.2;LOC_Os11g02610.1	0	13452000	6703000	5008400	0	4966600	K	3	___1	0.999969	0.00338351	46.592	33.637	46.592	-0.17904	382	382;382;413;414;414	LOC_Os11g02610.3	LOC_Os11g02610.3	IYLKAHPALEEMEREKVCSVMDPLKLSYQGR	EK(1)VCSVMDPLK	LOC_Os11g02610.3 LOC_Os11g02610.3|13111.m00192|protein BTBN20 - Bric-a-Brac, Tramtrack, Broad Complex BTB domain with non-phototropic hypocotyl 3 NPH3 and coiled-coil domains, expressed;LOC_Os11g02610.2 LOC_Os11g02610.2|13111.m00193|protein BTBN20 - Bric-a	UID147	1
LOC_Os11g08300.3;LOC_Os11g08300.2;LOC_Os11g08300.1	7148500	7759300	3155800	1902000	2406900	2731500	K	3	___1	0.565297	0.00754389	47.603	36.438	47.603	0.6111	305	305;246;305	LOC_Os11g08300.3	LOC_Os11g08300.3	NSNHFRRLTNLIEDKKVAQKIVYGGQTDEKQ	LTNLIEDK(0.435)K(0.565)	LOC_Os11g08300.3 LOC_Os11g08300.3|13111.m00875|protein aldehyde dehydrogenase, putative, expressed;LOC_Os11g08300.2 LOC_Os11g08300.2|13111.m00874|protein aldehyde dehydrogenase, putative, expressed;LOC_Os11g08300.1 LOC_Os11g08300.1|13111.m00873|protein ald	UID148	1
LOC_Os11g26850.3;LOC_Os11g26850.2	18943000	16362000	6663100	6871600	7098500	6912300	K	3	___1	1	0.000293172	88.187	76.495	88.187	-0.3853	18	18;18	LOC_Os11g26850.3	LOC_Os11g26850.3	GLMACRAEFGPSQPFKGARISGSLHMTIQTA	AEFGPSQPFK(1)GAR	LOC_Os11g26850.3 LOC_Os11g26850.3|13111.m02571|protein erythronate-4-phosphate dehydrogenase, putative, expressed;LOC_Os11g26850.2 LOC_Os11g26850.2|13111.m02570|protein erythronate-4-phosphate dehydrogenase, putative, expressed	UID149	1
LOC_Os11g26850.3;LOC_Os11g26850.2	2494500	1856800	885470	0	217780	488700	K	2	___1	1	0.0115072	48.64	29.369	48.64	0.022816	176	176;176	LOC_Os11g26850.3	LOC_Os11g26850.3	KERLVGVSEETTTGVKRLYQMQETGALLFPA	LVGVSEETTTGVK(1)R	LOC_Os11g26850.3 LOC_Os11g26850.3|13111.m02571|protein erythronate-4-phosphate dehydrogenase, putative, expressed;LOC_Os11g26850.2 LOC_Os11g26850.2|13111.m02570|protein erythronate-4-phosphate dehydrogenase, putative, expressed	UID150	1
LOC_Os11g26860.1	0	2720300	2534600	0	2648900	3469600	K	3	___1	0.999117	0.00172328	49.929	38.237	49.929	-0.3169	112	112	LOC_Os11g26860.1	LOC_Os11g26860.1	KAYAKQVKANAVAIGKYLMSKGYKMVTDGTE	ANAVAIGK(0.999)YLMSK(0.001)	LOC_Os11g26860.1 LOC_Os11g26860.1|13111.m02572|protein serine hydroxymethyltransferase, mitochondrial precursor, putative, expressed	UID151	1
LOC_Os11g32650.1	16698000	18107000	10654000	4672000	5641900	6271700	K	3	___1	1	0.000130489	116.73	99.358	69.825	-0.43808	118	118	LOC_Os11g32650.1	LOC_Os11g32650.1	VEVPKLGKAAAQKAIKEWGQPRSRITHLVFC	AIK(1)EWGQPR	LOC_Os11g32650.1 LOC_Os11g32650.1|13111.m03183|protein chalcone synthase, putative, expressed	UID152	1
LOC_Os12g19470.1;LOC_Os12g19470.2;LOC_Os12g19381.1;LOC_Os12g17600.1;LOC_Os12g17600.2	0	2377400	0	0	0	4337600	K	3	___1	0.99996	0.00396071	43.991	31.846	43.991	-1.4774	78	78;84;84;84;84	LOC_Os12g19470.1	LOC_Os12g19470.1	TVEDLLKQIEYLLRSKWVPCLEFSKVGFVYR	SK(1)WVPCLEFSK	LOC_Os12g19470.1 LOC_Os12g19470.1|13112.m02065|protein ribulose bisphosphate carboxylase small chain, chloroplast precursor, putative, expressed;LOC_Os12g19470.2 LOC_Os12g19470.2|13112.m02066|protein ribulose bisphosphate carboxylase small chain, chloropla	UID153	1
LOC_Os12g42884.3;LOC_Os12g42884.2;LOC_Os12g42884.1;LOC_Os12g42876.1	1868700	1532800	1475600	0	0	0	K	3	___1	1	0.00543105	54.608	30.264	53.683	0.021408	679	679;679;679;679	LOC_Os12g42884.3	LOC_Os12g42884.3	MDADVITIENSRSDEKLLSVFREGVKYGAGI	SDEK(1)LLSVFR	LOC_Os12g42884.3 LOC_Os12g42884.3|13112.m04524|protein 5-methyltetrahydropteroyltriglutamate--homocysteine methyltransferase, putative, expressed;LOC_Os12g42884.2 LOC_Os12g42884.2|13112.m04523|protein 5-methyltetrahydropteroyltriglutamate--homocysteine met	UID154	1
LOC_Os01g05490.1;LOC_Os01g05490.2	0	0	0	0	0	0	K	3	___2	0.999841	3.38124e-05	41.711	37.683	41.711	-0.21783	156	156;156	LOC_Os01g05490.1	LOC_Os01g05490.1	MDVVAAQTKAISERIKDWTNVVVAYEPVWAI	IK(1)DWTNVVVAYEPVWAIGTGK	LOC_Os01g05490.1 LOC_Os01g05490.1|13101.m00522|protein triosephosphate isomerase, cytosolic, putative, expressed;LOC_Os01g05490.2 LOC_Os01g05490.2|13101.m00523|protein triosephosphate isomerase, cytosolic, putative, expressed	UID156	1
LOC_Os01g07960.3;LOC_Os01g07960.2;LOC_Os01g07960.1	0	0	0	0	0	0	K	2	___2	1	1.19889e-06	65.395	58.189	65.395	1.2945	16	16;16;16	LOC_Os01g07960.3	LOC_Os01g07960.3	MSSFGGTSSVASGGGKRLEYGRTHVVRPKGA	SSFGGTSSVASGGGK(1)R	LOC_Os01g07960.3 LOC_Os01g07960.3|13101.m00823|protein acyl-protein thioesterase, putative, expressed;LOC_Os01g07960.2 LOC_Os01g07960.2|13101.m00822|protein acyl-protein thioesterase, putative, expressed;LOC_Os01g07960.1 LOC_Os01g07960.1|13101.m00821|prote	UID157	1
LOC_Os01g08200.1	0	0	0	0	0	0	K	3	___2	1	0.000391383	57.804	44.087	45.115	-1.4543	399	399	LOC_Os01g08200.1	LOC_Os01g08200.1	QEGIHPRMFKTVIAAKHPEFSSMRQQDALDF	TVIAAK(1)HPEFSSMR	LOC_Os01g08200.1 LOC_Os01g08200.1|13101.m00852|protein ubiquitin carboxyl-terminal hydrolase 14, putative, expressed	UID158	1
LOC_Os01g11054.4;LOC_Os01g11054.3;LOC_Os01g11054.2;LOC_Os01g11054.1	0	0	0	0	0	0	K	4	___2	1	0.00220832	52.79	37.25	41.704	1.1704	195	195;195;195;675	LOC_Os01g11054.4	LOC_Os01g11054.4	KAQEEIVGVAERHGVKLTIFHGRGGTVGRGG	HGVK(1)LTIFHGR	LOC_Os01g11054.4 LOC_Os01g11054.4|13101.m01193|protein phosphoenolpyruvate carboxylase, putative, expressed;LOC_Os01g11054.3 LOC_Os01g11054.3|13101.m01195|protein phosphoenolpyruvate carboxylase, putative, expressed;LOC_Os01g11054.2 LOC_Os01g11054.2|13101.	UID159	1
LOC_Os01g13210.2;LOC_Os01g13210.1	0	0	0	0	0	0	K	4	___2	0.499974	1.218e-10	41.205	39.502	41.205	1.0179	157	157;157	LOC_Os01g13210.2	LOC_Os01g13210.2	AAAETTSREVAVEEEKKEEEAAPAEPAAAAA	EVAVEEEK(0.5)K(0.5)EEEAAPAEPAAAAAEAAAPSTEVVEEK	LOC_Os01g13210.2 LOC_Os01g13210.2|13101.m01452|protein salt stress root protein RS1, putative, expressed;LOC_Os01g13210.1 LOC_Os01g13210.1|13101.m01451|protein salt stress root protein RS1, putative, expressed	UID160	1
LOC_Os01g13210.2;LOC_Os01g13210.1	0	0	0	0	0	0	K	4	___2	0.499974	1.218e-10	41.205	39.502	41.205	1.0179	158	158;158	LOC_Os01g13210.2	LOC_Os01g13210.2	AAETTSREVAVEEEKKEEEAAPAEPAAAAAE	EVAVEEEK(0.5)K(0.5)EEEAAPAEPAAAAAEAAAPSTEVVEEK	LOC_Os01g13210.2 LOC_Os01g13210.2|13101.m01452|protein salt stress root protein RS1, putative, expressed;LOC_Os01g13210.1 LOC_Os01g13210.1|13101.m01451|protein salt stress root protein RS1, putative, expressed	UID161	1
LOC_Os01g13210.2;LOC_Os01g13210.1	0	0	0	0	0	0	K	3	___2	1	9.84575e-05	88.552	79.502	88.552	0.22221	86	86;86	LOC_Os01g13210.2	LOC_Os01g13210.2	KKTASKIKKNGPAVTKFLEELAKIDFPGAKP	NGPAVTK(1)FLEELAK	LOC_Os01g13210.2 LOC_Os01g13210.2|13101.m01452|protein salt stress root protein RS1, putative, expressed;LOC_Os01g13210.1 LOC_Os01g13210.1|13101.m01451|protein salt stress root protein RS1, putative, expressed	UID162	1
LOC_Os01g13210.2;LOC_Os01g13210.1	0	0	0	0	0	0	K	3	___2	0.993011	0.00100266	58.752	47.647	58.752	0.74121	40	40;40	LOC_Os01g13210.2	LOC_Os01g13210.2	AAAEFLKSFNKEEIGKEIDDKKTELEPKVVE	SFNK(0.007)EEIGK(0.993)EIDDK	LOC_Os01g13210.2 LOC_Os01g13210.2|13101.m01452|protein salt stress root protein RS1, putative, expressed;LOC_Os01g13210.1 LOC_Os01g13210.1|13101.m01451|protein salt stress root protein RS1, putative, expressed	UID163	1
LOC_Os01g13690.2	0	0	0	0	0	0	K	3	___2	1	0.000727127	61.038	43.121	61.038	-0.50991	261	261	LOC_Os01g13690.2	LOC_Os01g13690.2	RLLALAPRLVESGLLKAVTTRHIAADEAKRC	LVESGLLK(1)AVTTR	LOC_Os01g13690.2 LOC_Os01g13690.2|13101.m01505|protein ligA, putative, expressed	UID164	1
LOC_Os05g06770.1;LOC_Os01g22490.1;LOC_Os06g46770.1;LOC_Os06g46770.6;LOC_Os06g46770.2;LOC_Os06g46770.4;LOC_Os02g06640.1;LOC_Os06g46770.3;LOC_Os06g46770.5;LOC_Os02g06640.3;LOC_Os04g53620.2;LOC_Os05g42424.1;LOC_Os02g06640.4;LOC_Os04g53620.4;LOC_Os09g27930.1;LOC_Os07g30640.1;LOC_Os09g39500.1;LOC_Os03g13170.1;LOC_Os04g53620.1;LOC_Os09g31019.1;LOC_Os03g15370.1;LOC_Os03g15370.2;LOC_Os08g08760.1;LOC_Os05…	0	0	0	0	0	0	K	2	___2	1	1.67876e-136	205.8	163.8	205.8	0.060044	29	29;29;29;29;29;29;29;29;29;29;29;29;29;29;29;29;29;29;40;29;29;29;142;45;29;29;29;29;29	LOC_Os05g06770.1;LOC_Os09g25320.1;LOC_Os09g31031.3	LOC_Os09g25320.1	TLEVESSDTIDNVKAKIQDKEGIPPDQQRLI	AK(1)IQDKEGIPPDQQR	LOC_Os05g06770.1 LOC_Os05g06770.1|13105.m00733|protein 40S ribosomal protein S27a, putative, expressed;LOC_Os01g22490.1 LOC_Os01g22490.1|13101.m02385|protein 40S ribosomal protein S27a, putative, expressed;LOC_Os06g46770.1 LOC_Os06g46770.1|13106.m04947|pro	UID165	1
LOC_Os05g06770.1;LOC_Os01g22490.1;LOC_Os06g46770.1;LOC_Os06g46770.6;LOC_Os06g46770.2;LOC_Os06g46770.4;LOC_Os02g06640.1;LOC_Os06g46770.3;LOC_Os06g46770.5;LOC_Os02g06640.3;LOC_Os04g53620.2;LOC_Os05g42424.1;LOC_Os02g06640.4;LOC_Os04g53620.4;LOC_Os09g27930.1;LOC_Os07g30640.1;LOC_Os09g39500.1;LOC_Os03g13170.1;LOC_Os04g53620.1;LOC_Os09g31019.1;LOC_Os03g15370.1;LOC_Os03g15370.2;LOC_Os08g08760.1;LOC_Os05…	0	0	0	0	0	0	K	3	___2	1	0.000849883	59.57	45.312	42.095	0.47607	33	33;33;33;33;33;33;33;33;33;33;33;33;33;33;33;33;33;33;44;33;33;33;146;49;33;33;33;33;33	LOC_Os05g06770.1;LOC_Os09g25320.1;LOC_Os09g31031.3	LOC_Os09g25320.1	ESSDTIDNVKAKIQDKEGIPPDQQRLIFAGK	IQDK(1)EGIPPDQQR	LOC_Os05g06770.1 LOC_Os05g06770.1|13105.m00733|protein 40S ribosomal protein S27a, putative, expressed;LOC_Os01g22490.1 LOC_Os01g22490.1|13101.m02385|protein 40S ribosomal protein S27a, putative, expressed;LOC_Os06g46770.1 LOC_Os06g46770.1|13106.m04947|pro	UID166	1
LOC_Os05g06770.1;LOC_Os01g22490.1	0	0	0	0	0	0	K	4	___2	1	1.69171e-10	105.39	97.938	105.39	-0.33635	114	114;114	LOC_Os05g06770.1	LOC_Os05g06770.1	KLAVLQFYKVDDATGKVTRLRKECPNNDCGA	LAVLQFYKVDDATGK(1)VTR	LOC_Os05g06770.1 LOC_Os05g06770.1|13105.m00733|protein 40S ribosomal protein S27a, putative, expressed;LOC_Os01g22490.1 LOC_Os01g22490.1|13101.m02385|protein 40S ribosomal protein S27a, putative, expressed	UID167	1
LOC_Os05g06770.1;LOC_Os01g22490.1;LOC_Os06g46770.1;LOC_Os06g46770.6;LOC_Os06g46770.2;LOC_Os06g46770.4;LOC_Os02g06640.1;LOC_Os06g46770.3;LOC_Os06g46770.5;LOC_Os02g06640.3;LOC_Os04g53620.2;LOC_Os05g42424.1;LOC_Os02g06640.4;LOC_Os04g53620.4;LOC_Os09g27930.1;LOC_Os07g30640.1;LOC_Os09g39500.1;LOC_Os03g13170.1;LOC_Os04g53620.1;LOC_Os09g31019.1;LOC_Os03g15370.1;LOC_Os03g15370.2;LOC_Os01g45400.1;LOC_Os01…	0	0	0	0	0	0	K	3	___2	1	2.432e-285	255.71	105.74	65.395	-0.76067	48	48;48;48;48;48;48;48;48;48;48;48;48;48;48;48;48;48;48;59;48;48;48;48;48;48;48	LOC_Os05g06770.1;LOC_Os09g25320.1	LOC_Os09g25320.1	KEGIPPDQQRLIFAGKQLEDGRTLADYNIQK	LIFAGK(1)QLEDGR	LOC_Os05g06770.1 LOC_Os05g06770.1|13105.m00733|protein 40S ribosomal protein S27a, putative, expressed;LOC_Os01g22490.1 LOC_Os01g22490.1|13101.m02385|protein 40S ribosomal protein S27a, putative, expressed;LOC_Os06g46770.1 LOC_Os06g46770.1|13106.m04947|pro	UID168	1
LOC_Os05g06770.1;LOC_Os01g22490.1;LOC_Os06g46770.1;LOC_Os06g46770.6;LOC_Os06g46770.2;LOC_Os06g46770.4;LOC_Os02g06640.1;LOC_Os06g46770.3;LOC_Os06g46770.5;LOC_Os02g06640.3;LOC_Os04g53620.2;LOC_Os05g42424.1;LOC_Os02g06640.4;LOC_Os04g53620.4;LOC_Os09g27930.1;LOC_Os07g30640.1;LOC_Os09g39500.1;LOC_Os03g13170.1;LOC_Os04g53620.1;LOC_Os09g31019.1;LOC_Os03g15370.1;LOC_Os03g15370.2;LOC_Os01g45400.1;LOC_Os08…	0	0	0	0	0	0	K	2	___2	1	1.03983e-34	146.16	136.98	117.23	-0.63065	63	63;63;63;63;63;63;63;63;63;63;63;63;63;63;63;63;63;63;74;63;63;63;63;176;63;63;63	LOC_Os05g06770.1;LOC_Os09g25320.1	LOC_Os09g25320.1	KQLEDGRTLADYNIQKESTLHLVLRLRGGAK;KQLEDGRTLADYNIQKESTLHLVLRLRGGTM	TLADYNIQK(1)ESTLHLVLR	LOC_Os05g06770.1 LOC_Os05g06770.1|13105.m00733|protein 40S ribosomal protein S27a, putative, expressed;LOC_Os01g22490.1 LOC_Os01g22490.1|13101.m02385|protein 40S ribosomal protein S27a, putative, expressed;LOC_Os06g46770.1 LOC_Os06g46770.1|13106.m04947|pro	UID169	1
LOC_Os05g06770.1;LOC_Os01g22490.1;LOC_Os06g46770.1;LOC_Os06g46770.6;LOC_Os06g46770.2;LOC_Os06g46770.4;LOC_Os02g06640.1;LOC_Os06g46770.3;LOC_Os06g46770.5;LOC_Os02g06640.3;LOC_Os04g53620.2;LOC_Os05g42424.1;LOC_Os02g06640.4;LOC_Os04g53620.4;LOC_Os09g27930.1;LOC_Os07g30640.1;LOC_Os09g39500.1;LOC_Os03g13170.1;LOC_Os04g53620.1;LOC_Os09g31019.1;LOC_Os03g15370.1;LOC_Os03g15370.2;LOC_Os01g45400.1;LOC_Os08…	0	0	0	0	0	0	K	3	___2	0.999985	8.30856e-11	98.249	71.277	83.045	2.0929	6	6;6;6;6;6;6;6;6;6;6;6;6;6;6;6;6;6;6;17;6;6;6;6;119;6;6;6;6;6	LOC_Os05g06770.1;LOC_Os09g25320.1;LOC_Os09g31031.3	LOC_Os09g25320.1	__________MQIFVKTLTGKTITLEVESSD	MQIFVK(1)TLTGK	LOC_Os05g06770.1 LOC_Os05g06770.1|13105.m00733|protein 40S ribosomal protein S27a, putative, expressed;LOC_Os01g22490.1 LOC_Os01g22490.1|13101.m02385|protein 40S ribosomal protein S27a, putative, expressed;LOC_Os06g46770.1 LOC_Os06g46770.1|13106.m04947|pro	UID170	1
LOC_Os05g06770.1;LOC_Os01g22490.1;LOC_Os06g46770.1;LOC_Os06g46770.6;LOC_Os06g46770.2;LOC_Os06g46770.4;LOC_Os02g06640.1;LOC_Os06g46770.3;LOC_Os06g46770.5;LOC_Os02g06640.3;LOC_Os04g53620.2;LOC_Os05g42424.1;LOC_Os02g06640.4;LOC_Os04g53620.4;LOC_Os09g27930.1;LOC_Os07g30640.1;LOC_Os09g39500.1;LOC_Os03g13170.1;LOC_Os04g53620.1;LOC_Os09g31019.1;LOC_Os03g15370.1;LOC_Os03g15370.2;LOC_Os01g45400.1;LOC_Os08…	0	0	0	0	0	0	K	3	___2	1	7.42791e-232	232.54	215.79	197.86	-0.97651	11	11;11;11;11;11;11;11;11;11;11;11;11;11;11;11;11;11;11;22;11;11;11;11;124;11;11;11;11;11	LOC_Os05g06770.1;LOC_Os09g25320.1;LOC_Os09g31031.3	LOC_Os09g25320.1	_____MQIFVKTLTGKTITLEVESSDTIDNV	TLTGK(1)TITLEVESSDTIDNVK	LOC_Os05g06770.1 LOC_Os05g06770.1|13105.m00733|protein 40S ribosomal protein S27a, putative, expressed;LOC_Os01g22490.1 LOC_Os01g22490.1|13101.m02385|protein 40S ribosomal protein S27a, putative, expressed;LOC_Os06g46770.1 LOC_Os06g46770.1|13106.m04947|pro	UID171	1
LOC_Os03g17100.1;LOC_Os01g31800.1	0	0	0	0	0	0	K	2	___2	0.5	0.00100898	56.563	44.337	45.997	-0.43559	11	11;11	LOC_Os03g17100.1	LOC_Os03g17100.1	_____MDAAGAGAGGKLKKGAAGRKAGGPRK	MDAAGAGAGGK(0.5)LK(0.5)	LOC_Os03g17100.1 LOC_Os03g17100.1|13103.m02043|protein Core histone H2A/H2B/H3/H4 domain containing protein, putative, expressed;LOC_Os01g31800.1 LOC_Os01g31800.1|13101.m03198|protein Core histone H2A/H2B/H3/H4 domain containing protein, putative, expresse	UID172	1
LOC_Os03g17100.1;LOC_Os01g31800.1	0	0	0	0	0	0	K	2	___2	0.5	0.00100898	56.563	44.337	45.997	-0.43559	13	13;13	LOC_Os03g17100.1	LOC_Os03g17100.1	___MDAAGAGAGGKLKKGAAGRKAGGPRKKA	MDAAGAGAGGK(0.5)LK(0.5)	LOC_Os03g17100.1 LOC_Os03g17100.1|13103.m02043|protein Core histone H2A/H2B/H3/H4 domain containing protein, putative, expressed;LOC_Os01g31800.1 LOC_Os01g31800.1|13101.m03198|protein Core histone H2A/H2B/H3/H4 domain containing protein, putative, expresse	UID173	1
LOC_Os03g17100.1;LOC_Os01g31800.1;LOC_Os05g02300.1;LOC_Os05g38640.1	0	0	0	0	0	0	K	3	___2	1	0.00305199	46.706	35.493	46.706	0.87893	34	34;34;31;32	LOC_Os03g17100.1	LOC_Os03g17100.1	RKAGGPRKKAVSRSVKAGLQFPVGRIGRYLK	SVK(1)AGLQFPVGR	LOC_Os03g17100.1 LOC_Os03g17100.1|13103.m02043|protein Core histone H2A/H2B/H3/H4 domain containing protein, putative, expressed;LOC_Os01g31800.1 LOC_Os01g31800.1|13101.m03198|protein Core histone H2A/H2B/H3/H4 domain containing protein, putative, expresse	UID174	1
LOC_Os01g45274.4;LOC_Os01g45274.3;LOC_Os01g45274.2;LOC_Os01g45274.1	0	0	0	0	0	0	K	3	___2	0.999997	2.12399e-06	73.156	53.762	73.156	-0.32562	175	175;235;235;245	LOC_Os01g45274.4	LOC_Os01g45274.4	AVNQSLENLKTYPFVKEGIANGTLKLVGGHY	TYPFVK(1)EGIANGTLK	LOC_Os01g45274.4 LOC_Os01g45274.4|13101.m04641|protein carbonic anhydrase, chloroplast precursor, putative, expressed;LOC_Os01g45274.3 LOC_Os01g45274.3|13101.m04642|protein carbonic anhydrase, chloroplast precursor, putative, expressed;LOC_Os01g45274.2 LOC	UID175	1
LOC_Os01g46980.1	0	0	0	0	0	0	K	2	___2	1	9.31202e-07	94.616	74.409	70.977	0.48959	8	8	LOC_Os01g46980.1	LOC_Os01g46980.1	________MNDADVAKQIQQMVRFIRQEAEE	MNDADVAK(1)QIQQMVR	LOC_Os01g46980.1 LOC_Os01g46980.1|13101.m04835|protein vacuolar ATP synthase subunit E, putative, expressed	UID176	1
LOC_Os01g48420.1	0	0	0	0	0	0	K	3	___2	1	0.000478414	45.863	33.84	45.863	0.92873	121	121	LOC_Os01g48420.1	LOC_Os01g48420.1	GTYTKALGLELDLSEKGLGIRSRRFALLADN	ALGLELDLSEK(1)GLGIR	LOC_Os01g48420.1 LOC_Os01g48420.1|13101.m05023|protein peroxiredoxin, putative, expressed	UID177	1
LOC_Os01g49290.1;LOC_Os05g47890.1	0	0	0	0	0	0	K	3	___2	1	0.00215755	71.349	58.718	44.863	-1.3216	200	200;201	LOC_Os01g49290.1	LOC_Os01g49290.1	GSWDRTVKVWNLTNCKLRCNLEGHGGYVNAV	VWNLTNCK(1)LR	LOC_Os01g49290.1 LOC_Os01g49290.1|13101.m05124|protein WD repeat-containing protein, putative, expressed;LOC_Os05g47890.1 LOC_Os05g47890.1|13105.m05076|protein WD domain, G-beta repeat domain containing protein, expressed	UID178	1
LOC_Os01g50760.1	0	0	0	0	0	0	K	3	___2	1	1.06649e-22	76.733	68.644	45.395	-1.9277	16	16	LOC_Os01g50760.1	LOC_Os01g50760.1	MAAAVVANGASGDSSKAAFAEIYSRLKEEML	AAAVVANGASGDSSK(1)AAFAEIYSR	LOC_Os01g50760.1 LOC_Os01g50760.1|13101.m05285|protein polyprenyl synthetase, putative, expressed	UID179	1
LOC_Os06g37180.1;LOC_Os01g51380.2;LOC_Os01g51380.1	0	0	0	0	0	0	K	3	___2	1	0.00211814	51.841	36.085	51.841	-0.39285	476	476;476;476	LOC_Os06g37180.1	LOC_Os06g37180.1	LLRIFPRELLHRIPAKTLDQYYSRDATH___	IPAK(1)TLDQYYSR	LOC_Os06g37180.1 LOC_Os06g37180.1|13106.m03850|protein ATP synthase, putative, expressed;LOC_Os01g51380.2 LOC_Os01g51380.2|13101.m05361|protein ATP synthase, putative, expressed;LOC_Os01g51380.1 LOC_Os01g51380.1|13101.m05360|protein ATP synthase, putative,	UID180	1
LOC_Os01g52790.1	0	0	0	0	0	0	K	2	___2	1	0.0175617	110.12	41.745	93.162	-1.0779	237	237	LOC_Os01g52790.1	LOC_Os01g52790.1	YQEGWRIFQLQEEQAKRVLKAFQRIFIPGYW	IFQLQEEQAK(1)R	LOC_Os01g52790.1 LOC_Os01g52790.1|13101.m05529|protein cytochrome P450 72A1, putative, expressed	UID181	1
LOC_Os01g63820.2;LOC_Os01g63820.1	0	0	0	0	0	0	K	3	___2	1	0.00391703	44.188	29.931	44.188	0.77535	371	371;371	LOC_Os01g63820.2	LOC_Os01g63820.2	KMAMVIDDRLQVWDEKDQPRVHVVPAYTPYY	LQVWDEK(1)DQPR	LOC_Os01g63820.2 LOC_Os01g63820.2|13101.m06850|protein double-stranded RNA binding motif containing protein, expressed;LOC_Os01g63820.1 LOC_Os01g63820.1|13101.m06849|protein double-stranded RNA binding motif containing protein, expressed	UID182	1
LOC_Os01g64630.4;LOC_Os01g64630.1	0	0	0	0	0	0	K	3	___2	0.551298	0.0042077	40.113	30.16	40.113	0.51923	329	329;329	LOC_Os01g64630.4	LOC_Os01g64630.4	MSKEITALAPGSMKIKVVAPPERKYSVWIGG	EITALAPGSMK(0.449)IK(0.551)	LOC_Os01g64630.4 LOC_Os01g64630.4|13101.m15102|protein actin, putative, expressed;LOC_Os01g64630.1 LOC_Os01g64630.1|13101.m06958|protein actin, putative, expressed	UID183	1
LOC_Os01g64660.3;LOC_Os01g64660.2;LOC_Os01g64660.4	0	0	0	0	0	0	K	4	___2	1	0.000653085	67.385	51.495	60.49	0.29531	261	261;312;206	LOC_Os01g64660.3	LOC_Os01g64660.3	QSFTGKERALDLVPTKIHERSPIFLGSFEDV	ALDLVPTK(1)IHER	LOC_Os01g64660.3 LOC_Os01g64660.3|13101.m06965|protein fructose-1,6-bisphosphatase, putative, expressed;LOC_Os01g64660.2 LOC_Os01g64660.2|13101.m06963|protein fructose-1,6-bisphosphatase, putative, expressed;LOC_Os01g64660.4 LOC_Os01g64660.4|13101.m15103|p	UID184	1
LOC_Os01g64660.3;LOC_Os01g64660.2;LOC_Os01g64660.4;LOC_Os01g64660.1	0	0	0	0	0	0	K	3	___2	0.997871	0.00227883	50.563	38.924	42.095	1.1023	177	177;228;122;228	LOC_Os01g64660.3	LOC_Os01g64660.3	SVNEGNAKNWDEPTAKFVEKCKFPKDGSSPK	NWDEPTAK(0.998)FVEK(0.002)	LOC_Os01g64660.3 LOC_Os01g64660.3|13101.m06965|protein fructose-1,6-bisphosphatase, putative, expressed;LOC_Os01g64660.2 LOC_Os01g64660.2|13101.m06963|protein fructose-1,6-bisphosphatase, putative, expressed;LOC_Os01g64660.4 LOC_Os01g64660.4|13101.m15103|p	UID185	1
LOC_Os01g67860.1	0	0	0	0	0	0	K	3	___2	0.992022	0.00155298	51.774	37.213	51.774	0.38993	306	306	LOC_Os01g67860.1	LOC_Os01g67860.1	ALSFSFGRALQQSTLKAWGGKTENVVKAQKA	ALQQSTLK(0.992)AWGGK(0.008)	LOC_Os01g67860.1 LOC_Os01g67860.1|13101.m07380|protein fructose-bisphospate aldolase isozyme, putative, expressed	UID186	1
LOC_Os01g67860.1;LOC_Os08g02700.1;LOC_Os05g33380.1;LOC_Os10g08022.1;LOC_Os06g40640.3;LOC_Os06g40640.2;LOC_Os06g40640.1;LOC_Os06g40640.4	0	0	0	0	0	0	K	2	___2	1	5.13935e-06	105	66.599	101.95	0.36422	38	38;38;38;38;38;38;67;38	LOC_Os01g67860.1;LOC_Os05g33380.1;LOC_Os06g40640.3	LOC_Os06g40640.3	GKGILAADESTGTIGKRFASINVENVEENRR;GKGILAADESTGTIGKRLASINVENVEPNRQ	GILAADESTGTIGK(1)R	LOC_Os01g67860.1 LOC_Os01g67860.1|13101.m07380|protein fructose-bisphospate aldolase isozyme, putative, expressed;LOC_Os08g02700.1 LOC_Os08g02700.1|13108.m00214|protein fructose-bisphospate aldolase isozyme, putative, expressed;LOC_Os05g33380.1 LOC_Os05g33	UID187	1
LOC_Os02g02890.1	0	0	0	0	0	0	K	3	___2	1	0.00046487	78.934	50.191	53.252	0.68647	27	27	LOC_Os02g02890.1	LOC_Os02g02890.1	VGGAPAGRIVMELYAKDVPRTAENFRALCTG	IVMELYAK(1)DVPR	LOC_Os02g02890.1 LOC_Os02g02890.1|13102.m00246|protein peptidyl-prolyl cis-trans isomerase, putative, expressed	UID188	1
LOC_Os02g02890.1	0	0	0	0	0	0	K	3	___2	0.994276	0.00155744	51.726	43.192	51.726	-1.6988	147	147	LOC_Os02g02890.1	LOC_Os02g02890.1	KHVVFGRVVEGMDVVKAIEKVGSRGGSTAKP	VVEGMDVVK(0.994)AIEK(0.006)	LOC_Os02g02890.1 LOC_Os02g02890.1|13102.m00246|protein peptidyl-prolyl cis-trans isomerase, putative, expressed	UID189	1
LOC_Os02g03080.1;LOC_Os07g03230.2;LOC_Os07g03230.1	0	0	0	0	0	0	K	3	___2	1	6.08333e-05	57.159	52.69	57.159	0.36255	394	394;395;395	LOC_Os02g03080.1	LOC_Os02g03080.1	DSEFFKSLQCTDPYTKDYVQRLRDEPLFLVV	SLQCTDPYTK(1)DYVQR	LOC_Os02g03080.1 LOC_Os02g03080.1|13102.m00283|protein eukaryotic translation initiation factor 3 subunit C, putative, expressed;LOC_Os07g03230.2 LOC_Os07g03230.2|13107.m00263|protein eukaryotic translation initiation factor 3 subunit C, putative, expresse	UID190	1
LOC_Os06g48640.2;LOC_Os02g05340.1;LOC_Os06g48640.1;LOC_Os02g05340.2;LOC_Os06g48640.3;LOC_Os09g15750.1	0	0	0	0	0	0	K	4	___2	1	0.00266852	41.092	31.034	41.092	0.058526	358	358;355;358;355;358;348	LOC_Os06g48640.2	LOC_Os06g48640.2	RDIEVMEPKSPEDIYKVHLIDGRGATSSSLD	SPEDIYK(1)VHLIDGR	LOC_Os06g48640.2 LOC_Os06g48640.2|13106.m05173|protein proteasome/cyclosome repeat containing protein, expressed;LOC_Os02g05340.1 LOC_Os02g05340.1|13102.m00581|protein proteasome/cyclosome repeat containing protein, expressed;LOC_Os06g48640.1 LOC_Os06g4864	UID191	1
LOC_Os02g09060.1	0	0	0	0	0	0	K	3	___2	1	8.31758e-16	96.544	88.922	45.257	0.75821	334	334	LOC_Os02g09060.1	LOC_Os02g09060.1	AIVEEYNDLVTSQLEKQRNYYESLLLEVKED	MEAIVEEYNDLVTSQLEK(1)QR	LOC_Os02g09060.1 LOC_Os02g09060.1|13102.m00992|protein BRCA1-associated protein, putative, expressed	UID192	1
LOC_Os02g11050.1	0	0	0	0	0	0	K	3	___2	0.999995	7.46549e-21	67.864	60.503	67.864	0.50254	24	24	LOC_Os02g11050.1	LOC_Os02g11050.1	SKPPPAAGGDEAAAAKGRGGAGGGGGEGLRQ	ATVAMDISKPPPAAGGDEAAAAK(1)GR	LOC_Os02g11050.1 LOC_Os02g11050.1|13102.m01245|protein 26S protease regulatory subunit, putative, expressed	UID193	1
LOC_Os02g14770.4;LOC_Os02g14770.3;LOC_Os02g14770.2;LOC_Os02g14770.1	0	0	0	0	0	0	K	2	___2	1	0.00132651	58.676	45.168	48.796	-0.044763	7	7;7;7;7	LOC_Os02g14770.4	LOC_Os02g14770.4	_________MAAAAGKAAMERHQSIDAQLRL	AAAAGK(1)AAMER	LOC_Os02g14770.4 LOC_Os02g14770.4|13102.m12380|protein phosphoenolpyruvate carboxylase, putative, expressed;LOC_Os02g14770.3 LOC_Os02g14770.3|13102.m01642|protein phosphoenolpyruvate carboxylase, putative, expressed;LOC_Os02g14770.2 LOC_Os02g14770.2|13102.	UID194	1
LOC_Os02g14770.4;LOC_Os02g14770.3;LOC_Os02g14770.2;LOC_Os02g14770.1;LOC_Os08g27840.2;LOC_Os08g27840.1;LOC_Os09g14670.1	0	0	0	0	0	0	K	4	___2	0.99997	2.89548e-08	53.278	40.429	53.278	0.98101	507	592;592;592;592;507;587;598	LOC_Os02g14770.4;LOC_Os08g27840.2	LOC_Os08g27840.2	ARLFSIDWYMNRINGKQEVMIGYSDSGKDAG;ARLFSIDWYRERINGKQEVMIGYSDSGKDAG	INGK(1)QEVMIGYSDSGKDAGR	LOC_Os02g14770.4 LOC_Os02g14770.4|13102.m12380|protein phosphoenolpyruvate carboxylase, putative, expressed;LOC_Os02g14770.3 LOC_Os02g14770.3|13102.m01642|protein phosphoenolpyruvate carboxylase, putative, expressed;LOC_Os02g14770.2 LOC_Os02g14770.2|13102.	UID195	1
LOC_Os02g18410.1	0	0	0	0	0	0	K	3	___2	0.998656	0.00250046	41.644	30.79	41.092	-1.1711	32	32	LOC_Os02g18410.1	LOC_Os02g18410.1	AKGGNAKKAAAAELIKSFDESKEGINGEFEE	AAAAELIK(0.999)SFDESK(0.001)	LOC_Os02g18410.1 LOC_Os02g18410.1|13102.m02065|protein salt stress root protein RS1, putative, expressed	UID196	1
LOC_Os07g10720.2;LOC_Os07g10720.1;LOC_Os02g27760.1	0	0	0	0	0	0	K	3	___2	1	9.65283e-05	77.912	65.766	49.31	-0.070444	84	84;84;84	LOC_Os07g10720.2	LOC_Os07g10720.2	LNKCGVISPRFDVGVKEIESWTARLLPSRQF	FDVGVK(1)EIESWTAR	LOC_Os07g10720.2 LOC_Os07g10720.2|13107.m01098|protein 40S ribosomal protein S15a, putative, expressed;LOC_Os07g10720.1 LOC_Os07g10720.1|13107.m01097|protein 40S ribosomal protein S15a, putative, expressed;LOC_Os02g27760.1 LOC_Os02g27760.1|13102.m03029|pro	UID197	1
LOC_Os02g33640.1	0	0	0	0	0	0	K	2	___2	0.999999	0.0116645	60.682	9.336	60.682	1.9937	5	5	LOC_Os02g33640.1	LOC_Os02g33640.1	___________MNHAKNLIYKPQTSAAAKLA	MNHAK(1)NLIYK	LOC_Os02g33640.1 LOC_Os02g33640.1|13102.m03650|protein expressed protein	UID198	1
LOC_Os04g35090.1;LOC_Os02g34460.1;LOC_Os02g34460.2;LOC_Os01g73160.1	0	0	0	0	0	0	K	2	___2	1	3.98341e-27	135.23	127.13	48.704	-0.25514	145	145;145;100;145	LOC_Os04g35090.1	LOC_Os04g35090.1	YRGGPRGAPGDFGGEKGGAPAEFQPSFRSSG	GAPGDFGGEK(1)GGAPAEFQPSFR	LOC_Os04g35090.1 LOC_Os04g35090.1|13104.m03411|protein 40S ribosomal protein S10, putative, expressed;LOC_Os02g34460.1 LOC_Os02g34460.1|13102.m03731|protein 40S ribosomal protein S10, putative, expressed;LOC_Os02g34460.2 LOC_Os02g34460.2|13102.m03732|prote	UID199	1
LOC_Os02g36974.5;LOC_Os04g38870.5;LOC_Os04g38870.4;LOC_Os04g38870.3;LOC_Os04g38870.2;LOC_Os04g38870.1;LOC_Os02g36974.4;LOC_Os02g36974.3;LOC_Os02g36974.2;LOC_Os02g36974.1;LOC_Os03g50290.3;LOC_Os03g50290.2;LOC_Os03g50290.1	0	0	0	0	0	0	K	3	___2	1	0.000895657	63.537	48.149	42.041	-0.11523	75	76;76;76;76;76;76;76;76;76;76;75;75;75	LOC_Os02g36974.5;LOC_Os03g50290.3	LOC_Os03g50290.3	GARRASWRIISSIEQKEESRGNEAYVASIKE;GARRASWRIISSIEQKEESRGNEDRCTLIKE	IISSIEQK(1)EESR	LOC_Os02g36974.5 LOC_Os02g36974.5|13102.m04048|protein 14-3-3 protein, putative, expressed;LOC_Os04g38870.5 LOC_Os04g38870.5|13104.m03746|protein 14-3-3 protein, putative, expressed;LOC_Os04g38870.4 LOC_Os04g38870.4|13104.m03745|protein 14-3-3 protein, put	UID200	1
LOC_Os02g41630.2	0	0	0	0	0	0	K	3	___2	1	5.23888e-06	107.35	93.264	47.201	0.7367	533	533	LOC_Os02g41630.2	LOC_Os02g41630.2	NIKSSVKNCVTQVAKKVLTMNPTGDLSSARF	K(1)VLTMNPTGDLSSAR	LOC_Os02g41630.2 LOC_Os02g41630.2|13102.m04596|protein phenylalanine ammonia-lyase, putative, expressed	UID201	1
LOC_Os02g44630.2;LOC_Os02g44630.1;LOC_Os02g57720.1;LOC_Os02g44630.3	0	0	0	0	0	0	K	2	___2	1	2.55011e-06	123.92	101.2	40.002	-1.3014	4	4;4;4;4	LOC_Os02g44630.2	LOC_Os02g44630.2	____________MEGKEEDVRLGANRYSERQ	MEGK(1)EEDVR	LOC_Os02g44630.2 LOC_Os02g44630.2|13102.m04992|protein aquaporin protein, putative, expressed;LOC_Os02g44630.1 LOC_Os02g44630.1|13102.m04991|protein aquaporin protein, putative, expressed;LOC_Os02g57720.1 LOC_Os02g57720.1|13102.m06673|protein aquaporin pro	UID202	1
LOC_Os02g47600.2;LOC_Os02g47600.1	0	0	0	0	0	0	K	2	___2	1	0.00146761	51.092	46.755	50.292	0.69761	8	8;8	LOC_Os02g47600.2	LOC_Os02g47600.2	________MAGEADGKAPLGSRYPPAALNER	AGEADGK(1)APLGSR	LOC_Os02g47600.2 LOC_Os02g47600.2|13102.m05365|protein soluble inorganic pyrophosphatase, putative, expressed;LOC_Os02g47600.1 LOC_Os02g47600.1|13102.m05364|protein soluble inorganic pyrophosphatase, putative, expressed	UID203	1
LOC_Os02g54580.1	0	0	0	0	0	0	K	3	___2	1	0.00858666	72.485	46.748	72.485	4.1616	160	160	LOC_Os02g54580.1	LOC_Os02g54580.1	YGSSADWKFAAEQFVKRLPGKVFVHRSQCNH	FAAEQFVK(1)R	LOC_Os02g54580.1 LOC_Os02g54580.1|13102.m06251|protein serine esterase family protein, putative, expressed	UID204	1
LOC_Os02g54700.2	0	0	0	0	0	0	K	2	___2	1	0.0065165	49.813	37.587	49.813	1.7249	9	9	LOC_Os02g54700.2	LOC_Os02g54700.2	_______MAVEVATQKIRWGELEEDDEGDLD	AVEVATQK(1)IR	LOC_Os02g54700.2 LOC_Os02g54700.2|13102.m06262|protein RNA recognition motif containing protein, putative, expressed	UID205	1
LOC_Os03g02040.1	0	0	0	0	0	0	K	3	___2	1	4.22454e-07	60.209	50.421	53.169	1.6777	41	41	LOC_Os03g02040.1	LOC_Os03g02040.1	PPATEHDDSKAIVLVKEAEATGGSAERDAYL	AIVLVK(1)EAEATGGSAER	LOC_Os03g02040.1 LOC_Os03g02040.1|13103.m00148|protein remorin, putative, expressed	UID206	1
LOC_Os10g30580.1;LOC_Os03g05730.1;LOC_Os10g30580.2	0	0	0	0	0	0	K	3	___2	0.501953	0.00547439	40.278	28.485	40.278	0.56889	669	669;669;56	LOC_Os10g30580.1	LOC_Os10g30580.1	PDEQSRLQIFKACLRKSPVAKDVDLNALAKY	K(0.502)SPVAK(0.498)DVDLNALAK	LOC_Os10g30580.1 LOC_Os10g30580.1|13110.m02634|protein cell division control protein 48 homolog E, putative, expressed;LOC_Os03g05730.1 LOC_Os03g05730.1|13103.m00618|protein cell division control protein 48 homolog E, putative, expressed;LOC_Os10g30580.2 L	UID207	1
LOC_Os10g30580.1;LOC_Os03g05730.1;LOC_Os10g30580.2	0	0	0	0	0	0	K	4	___2	0.885262	0.00121006	44.318	19.463	40.801	0.61799	674	674;674;61	LOC_Os10g30580.1	LOC_Os10g30580.1	RLQIFKACLRKSPVAKDVDLNALAKYTQGFS	K(0.112)SPVAK(0.885)DVDLNALAK(0.003)	LOC_Os10g30580.1 LOC_Os10g30580.1|13110.m02634|protein cell division control protein 48 homolog E, putative, expressed;LOC_Os03g05730.1 LOC_Os03g05730.1|13103.m00618|protein cell division control protein 48 homolog E, putative, expressed;LOC_Os10g30580.2 L	UID208	1
LOC_Os03g05980.1;LOC_Os11g38959.1;LOC_Os03g05980.2	0	0	0	0	0	0	K	3	___2	1	0.00230214	52.278	37.592	52.278	0.76618	67	67;67;67	LOC_Os03g05980.1	LOC_Os03g05980.1	SRIRNNARHLLTLDEKNPRRIFEGEALLRRM	HLLTLDEK(1)NPR	LOC_Os03g05980.1 LOC_Os03g05980.1|13103.m00652|protein 40S ribosomal protein S9-2, putative, expressed;LOC_Os11g38959.1 LOC_Os11g38959.1|13111.m03833|protein 40S ribosomal protein S9-2, putative, expressed;LOC_Os03g05980.2 LOC_Os03g05980.2|13103.m00653|pro	UID209	1
LOC_Os03g08050.1;LOC_Os03g08020.1;LOC_Os03g08010.1;LOC_Os03g08060.1	0	0	0	0	0	0	K	3	___2	1	0.000133545	41.202	31.006	40.085	-0.06795	243	243;243;243;245	LOC_Os03g08050.1	LOC_Os03g08050.1	RPSDKPLRLPLQDVYKIGGIGTVPVGRVETG	LPLQDVYK(1)IGGIGTVPVGR	LOC_Os03g08050.1 LOC_Os03g08050.1|13103.m30164|protein elongation factor Tu, putative, expressed;LOC_Os03g08020.1 LOC_Os03g08020.1|13103.m30163|protein elongation factor Tu, putative, expressed;LOC_Os03g08010.1 LOC_Os03g08010.1|13103.m30162|protein elongat	UID210	1
LOC_Os03g08050.1;LOC_Os03g08020.1;LOC_Os03g08010.1;LOC_Os03g08060.1	0	0	0	0	0	0	K	3	___2	0.994564	0.00022396	71.933	53.86	71.933	0.80936	427	427;427;427;429	LOC_Os03g08050.1	LOC_Os03g08050.1	FAVRDMRQTVAVGVIKNVEKKDPTGAKVTKA	QTVAVGVIK(0.995)NVEK(0.005)	LOC_Os03g08050.1 LOC_Os03g08050.1|13103.m30164|protein elongation factor Tu, putative, expressed;LOC_Os03g08020.1 LOC_Os03g08020.1|13103.m30163|protein elongation factor Tu, putative, expressed;LOC_Os03g08010.1 LOC_Os03g08010.1|13103.m30162|protein elongat	UID211	1
LOC_Os03g10090.1	0	0	0	0	0	0	K	4	___2	1	9.32043e-09	111.3	99.685	40.856	-0.55066	492	492	LOC_Os03g10090.1	LOC_Os03g10090.1	ETKGKSLEDTVKLFGKDTDDDDDVDTSRHER	LFGK(1)DTDDDDDVDTSRHER	LOC_Os03g10090.1 LOC_Os03g10090.1|13103.m01125|protein transporter family protein, putative, expressed	UID212	1
LOC_Os03g12250.1	0	0	0	0	0	0	K	3	___2	1	0.00126467	54.898	47.696	54.898	-0.58358	519	519	LOC_Os03g12250.1	LOC_Os03g12250.1	TASHGNIKSSNVLLTKNYEARVSDHGLPTLV	SSNVLLTK(1)NYEAR	LOC_Os03g12250.1 LOC_Os03g12250.1|13103.m01397|protein atypical receptor-like kinase MARK, putative, expressed	UID213	1
LOC_Os03g13970.2;LOC_Os03g13970.1	0	0	0	0	0	0	K	3	___2	1	5.69442e-08	49.768	41.274	49.768	0.75486	57	57;57	LOC_Os03g13970.2	LOC_Os03g13970.2	QSNPENTVGVMTMAGKGVRVLVTPTSDLGKI	TQSNPENTVGVMTMAGK(1)GVR	LOC_Os03g13970.2 LOC_Os03g13970.2|13103.m01627|protein 26S proteasome non-ATPase regulatory subunit 4, putative, expressed;LOC_Os03g13970.1 LOC_Os03g13970.1|13103.m01626|protein 26S proteasome non-ATPase regulatory subunit 4, putative, expressed	UID214	1
LOC_Os03g14450.1	0	0	0	0	0	0	K	2	___2	1	0.00170254	73.26	49.23	53.166	0.17276	9	9	LOC_Os03g14450.1	LOC_Os03g14450.1	_______MAATIQSVKARQIFDSRGNPTVEV	AATIQSVK(1)AR	LOC_Os03g14450.1 LOC_Os03g14450.1|13103.m01689|protein enolase, putative, expressed	UID215	1
LOC_Os03g14530.1	30349000	9810700	11622000	20278000	0	0	K	4	___2	1	1.27451e-09	80.239	62.203	40.937	0.38728	11	11	LOC_Os03g14530.1	LOC_Os03g14530.1	_____MAAAAVYGGMKGGKLGVEEAHELQLN	AAAAVYGGMK(1)GGK(1)LGVEEAHELQLNR	LOC_Os03g14530.1 LOC_Os03g14530.1|13103.m01699|protein S10/S20 domain containing ribosomal protein, putative, expressed	UID216	1;2
LOC_Os03g14530.1	30349000	9810700	11622000	20278000	0	0	K	4	___2	1	1.27451e-09	101.64	88.59	41.967	0.050852	14	14	LOC_Os03g14530.1	LOC_Os03g14530.1	__MAAAAVYGGMKGGKLGVEEAHELQLNRIR	GGK(1)LGVEEAHELQLNR	LOC_Os03g14530.1 LOC_Os03g14530.1|13103.m01699|protein S10/S20 domain containing ribosomal protein, putative, expressed	UID217	1;2
LOC_Os03g16980.2;LOC_Os03g16980.1;LOC_Os03g16980.3	0	0	0	0	0	0	K	4	___2	0.999079	0.000328027	58.752	40.157	49.929	-0.49072	324	324;324;270	LOC_Os03g16980.2	LOC_Os03g16980.2	KPDITKAKEVLGWEPKIVLRDGLVLMEDDFR	AK(0.001)EVLGWEPK(0.999)IVLR	LOC_Os03g16980.2 LOC_Os03g16980.2|13103.m02025|protein NAD dependent epimerase/dehydratase family domain containing protein, expressed;LOC_Os03g16980.1 LOC_Os03g16980.1|13103.m02023|protein NAD dependent epimerase/dehydratase family domain containing prote	UID218	1
LOC_Os03g16980.2;LOC_Os03g16980.1;LOC_Os03g16980.5;LOC_Os03g16980.4	0	0	0	0	0	0	K	3	___2	1	0.000955832	91.867	69.225	46.001	-0.20112	29	29;29;29;29	LOC_Os03g16980.2	LOC_Os03g16980.2	HTTRPPPTPSPLRFSKFFQANLRILVTGGAG	FSK(1)FFQANLR	LOC_Os03g16980.2 LOC_Os03g16980.2|13103.m02025|protein NAD dependent epimerase/dehydratase family domain containing protein, expressed;LOC_Os03g16980.1 LOC_Os03g16980.1|13103.m02023|protein NAD dependent epimerase/dehydratase family domain containing prote	UID219	1
LOC_Os03g17174.2;LOC_Os03g17174.1	0	0	0	0	0	0	K	3	___2	1	0.00387657	42.976	25.31	42.976	2.0865	129	129;129	LOC_Os03g17174.2	LOC_Os03g17174.2	NVALQCVRVGFIPTTKTDIRDLGPMDEAIFN	VGFIPTTK(1)TDIR	LOC_Os03g17174.2 LOC_Os03g17174.2|13103.m12873|protein PsbP, putative, expressed;LOC_Os03g17174.1 LOC_Os03g17174.1|13103.m02053|protein PsbP, putative, expressed	UID220	1
LOC_Os05g02880.1;LOC_Os03g17710.2	0	0	0	0	0	0	K	3	___2	1	0.00273808	49.5	38.349	49.5	-1.7976	80	80;80	LOC_Os05g02880.1	LOC_Os05g02880.1	DGRDVDGSRILVEFAKGVPRGPGGSREYMGR	ILVEFAK(1)GVPR	LOC_Os05g02880.1 LOC_Os05g02880.1|13105.m00263|protein splicing factor, arginine/serine-rich 7, putative, expressed;LOC_Os03g17710.2 LOC_Os03g17710.2|13103.m02117|protein splicing factor, arginine/serine-rich, putative, expressed	UID221	1
LOC_Os03g28330.4;LOC_Os03g28330.3;LOC_Os03g28330.2;LOC_Os03g28330.1	0	0	0	0	0	0	K	4	___2	1	6.24777e-10	68.576	58.819	68.481	-1.4996	743	743;743;743;743	LOC_Os03g28330.4	LOC_Os03g28330.4	VEFFEKCQEDPSHWTKISQGGLQRIEEKYTW	CQEDPSHWTK(1)ISQGGLQR	LOC_Os03g28330.4 LOC_Os03g28330.4|13103.m03307|protein sucrose synthase, putative, expressed;LOC_Os03g28330.3 LOC_Os03g28330.3|13103.m03306|protein sucrose synthase, putative, expressed;LOC_Os03g28330.2 LOC_Os03g28330.2|13103.m03308|protein sucrose synthas	UID222	1
LOC_Os03g28330.4;LOC_Os03g28330.3;LOC_Os03g28330.2;LOC_Os03g28330.1;LOC_Os03g28330.5;LOC_Os07g42490.2;LOC_Os07g42490.1	0	0	0	0	0	0	K	3	___2	1	0.00260349	50.284	26.908	50.284	-2.3885	327	327;327;327;327;327;327;327	LOC_Os03g28330.4	LOC_Os03g28330.4	LDQVRAMENEMLLRIKQQGLNITPRILIVTR	IK(1)QQGLNITPR	LOC_Os03g28330.4 LOC_Os03g28330.4|13103.m03307|protein sucrose synthase, putative, expressed;LOC_Os03g28330.3 LOC_Os03g28330.3|13103.m03306|protein sucrose synthase, putative, expressed;LOC_Os03g28330.2 LOC_Os03g28330.2|13103.m03308|protein sucrose synthas	UID223	1
LOC_Os03g28330.4;LOC_Os03g28330.3;LOC_Os03g28330.2;LOC_Os03g28330.1;LOC_Os03g28330.5	0	0	0	0	0	0	K	3	___2	1	0.00248139	51.092	19.084	51.092	-1.5139	68	68;68;68;68;68	LOC_Os03g28330.4	LOC_Os03g28330.4	AEYNNAISEADREKLKDGAFEDVLRSAQEGI	LK(1)DGAFEDVLR	LOC_Os03g28330.4 LOC_Os03g28330.4|13103.m03307|protein sucrose synthase, putative, expressed;LOC_Os03g28330.3 LOC_Os03g28330.3|13103.m03306|protein sucrose synthase, putative, expressed;LOC_Os03g28330.2 LOC_Os03g28330.2|13103.m03308|protein sucrose synthas	UID224	1
LOC_Os03g28330.4;LOC_Os03g28330.3;LOC_Os03g28330.2;LOC_Os03g28330.1;LOC_Os07g42490.2;LOC_Os07g42490.1	0	0	0	0	0	0	K	3	___2	1	0.0042077	40.113	27.553	40.113	-0.39213	588	588;588;588;588;588;588	LOC_Os03g28330.4	LOC_Os03g28330.4	RNKPIIFSMARLDRVKNLTGLVELYGRNPRL	VK(1)NLTGLVELYGR	LOC_Os03g28330.4 LOC_Os03g28330.4|13103.m03307|protein sucrose synthase, putative, expressed;LOC_Os03g28330.3 LOC_Os03g28330.3|13103.m03306|protein sucrose synthase, putative, expressed;LOC_Os03g28330.2 LOC_Os03g28330.2|13103.m03308|protein sucrose synthas	UID225	1
LOC_Os03g40270.1	0	0	0	0	0	0	K	3	___2	0.999872	0.00810268	43.77	14.972	43.77	-0.16986	329	329	LOC_Os03g40270.1	LOC_Os03g40270.1	KCYLSLAEQVREKLGKIDPYFVKLADAMVTW	LGK(1)IDPYFVK	LOC_Os03g40270.1 LOC_Os03g40270.1|13103.m04360|protein alpha-1,4-glucan-protein synthase, putative, expressed	UID226	1
LOC_Os03g50480.1;LOC_Os03g50480.2	0	0	0	0	0	0	K	3	___2	0.989319	0.00428528	41.54	29.748	41.54	0.26618	543	543;466	LOC_Os03g50480.1	LOC_Os03g50480.1	GSVGATIRVYIEQYEKDSSKTGRDSQDALAP	VYIEQYEK(0.989)DSSK(0.011)	LOC_Os03g50480.1 LOC_Os03g50480.1|13103.m05489|protein phosphoglucomutase, putative, expressed;LOC_Os03g50480.2 LOC_Os03g50480.2|13103.m05490|protein phosphoglucomutase, putative, expressed	UID227	1
LOC_Os11g06390.1;LOC_Os11g06390.3;LOC_Os12g06660.1;LOC_Os12g44350.1;LOC_Os03g50885.1;LOC_Os11g06390.4;LOC_Os11g06390.5;LOC_Os11g06390.2;LOC_Os03g61970.1;LOC_Os11g06390.6;LOC_Os05g01600.1;LOC_Os05g01600.2;LOC_Os10g36650.1;LOC_Os01g73310.1	0	0	0	0	0	0	K	3	___2	0.59034	0.0036657	41.317	23.049	41.317	0.11579	328	328;328;331;328;328;328;328;328;328;328;328;328;328;328	LOC_Os11g06390.1	LOC_Os11g06390.1	DRMSKEITALAPSSMKIKVVAPPERKYSVWI	EITALAPSSMK(0.59)IK(0.41)	LOC_Os11g06390.1 LOC_Os11g06390.1|13111.m00639|protein actin, putative, expressed;LOC_Os11g06390.3 LOC_Os11g06390.3|13111.m00640|protein actin, putative, expressed;LOC_Os12g06660.1 LOC_Os12g06660.1|13112.m00685|protein actin, putative, expressed;LOC_Os12g4	UID228	1
LOC_Os11g06390.1;LOC_Os11g06390.3;LOC_Os12g06660.1;LOC_Os12g44350.1;LOC_Os03g50885.1;LOC_Os11g06390.4;LOC_Os11g06390.5;LOC_Os11g06390.2;LOC_Os03g61970.1;LOC_Os11g06390.6;LOC_Os05g01600.1;LOC_Os05g01600.2;LOC_Os10g36650.1;LOC_Os01g73310.1	0	0	0	0	0	0	K	3	___2	0.585966	0.00148091	52.555	34.287	49.423	0.48152	330	330;330;333;330;330;330;330;330;330;330;330;330;330;330	LOC_Os11g06390.1	LOC_Os11g06390.1	MSKEITALAPSSMKIKVVAPPERKYSVWIGG	EITALAPSSMK(0.414)IK(0.586)	LOC_Os11g06390.1 LOC_Os11g06390.1|13111.m00639|protein actin, putative, expressed;LOC_Os11g06390.3 LOC_Os11g06390.3|13111.m00640|protein actin, putative, expressed;LOC_Os12g06660.1 LOC_Os12g06660.1|13112.m00685|protein actin, putative, expressed;LOC_Os12g4	UID229	1
LOC_Os03g52860.1	0	0	0	0	0	0	K	2	___2	1	0.00271698	41.283	31.33	41.283	-2.1338	13	13	LOC_Os03g52860.1	LOC_Os03g52860.1	___MLGGIIGGLTGNKNARLKGSLVLMRKNA	MLGGIIGGLTGNK(1)NAR	LOC_Os03g52860.1 LOC_Os03g52860.1|13103.m05766|protein lipoxygenase, putative, expressed	UID230
LOC_Os12g25700.3;LOC_Os12g25700.2;LOC_Os12g25700.1;LOC_Os03g55070.2;LOC_Os03g55070.1	0	0	0	0	0	0	K	3	___2	1	1.20296e-05	48.547	43.229	48.547	1.0988	91	91;91;91;91;91	LOC_Os12g25700.3	LOC_Os12g25700.3	VAEADIIFVSVNTPTKTRGLGAGKAADLTYW	HVAEADIIFVSVNTPTK(1)TR	LOC_Os12g25700.3 LOC_Os12g25700.3|13112.m02607|protein UDP-glucose 6-dehydrogenase, putative, expressed;LOC_Os12g25700.2 LOC_Os12g25700.2|13112.m02606|protein UDP-glucose 6-dehydrogenase, putative, expressed;LOC_Os12g25700.1 LOC_Os12g25700.1|13112.m02605|p	UID231	1
LOC_Os03g55150.5;LOC_Os12g32240.1;LOC_Os07g40580.1;LOC_Os03g55150.6;LOC_Os03g55150.4;LOC_Os03g55150.1;LOC_Os07g02210.3;LOC_Os07g02210.2;LOC_Os07g02210.1	0	0	0	0	0	0	K	3	___2	1	5.3836e-06	52.887	41.832	52.887	0.70211	19	19;19;19;19;19;19;19;19;19	LOC_Os03g55150.5	LOC_Os03g55150.5	SEEHHFESKADAGASKTYPQQAGTIRKNGHI	ADAGASK(1)TYPQQAGTIR	LOC_Os03g55150.5 LOC_Os03g55150.5|13103.m05999|protein eukaryotic translation initiation factor 5A, putative, expressed;LOC_Os12g32240.1 LOC_Os12g32240.1|13112.m03290|protein eukaryotic translation initiation factor 5A, putative, expressed;LOC_Os07g40580.1	UID232	1
LOC_Os03g59310.1	0	0	0	0	0	0	K	3	___2	0.999543	2.16931e-06	76.358	70.195	76.358	0.54323	258	258	LOC_Os03g59310.1	LOC_Os03g59310.1	KFVKSPFQEYTDLLAKPTKALMIDAPVENVE	SPFQEYTDLLAK(1)PTK	LOC_Os03g59310.1 LOC_Os03g59310.1|13103.m06511|protein ribosomal protein, putative, expressed	UID233	1
LOC_Os04g23890.4;LOC_Os04g23890.3;LOC_Os04g23890.2;LOC_Os04g23890.1	0	0	0	0	0	0	K	3	___2	1	0.00268854	41.092	28.324	41.092	1.0635	515	515;515;515;515	LOC_Os04g23890.4	LOC_Os04g23890.4	NRLSENTEIQSAKLVKATAENVDDAVRELPD	LVK(1)ATAENVDDAVR	LOC_Os04g23890.4 LOC_Os04g23890.4|13104.m02222|protein AGC_PVPK_like_kin82y.10 - ACG kinases include homologs to PKA, PKG and PKC, expressed;LOC_Os04g23890.3 LOC_Os04g23890.3|13104.m02221|protein AGC_PVPK_like_kin82y.10 - ACG kinases include homologs to PK	UID234	1
LOC_Os04g45070.1	0	0	0	0	0	0	K	4	___2	0.990646	2.04507e-08	47.099	41.195	47.099	-0.57713	58	58	LOC_Os04g45070.1	LOC_Os04g45070.1	PAPPAEEEKPPVDDSKALAIVEKVADEPPAE	AVIPAPAPPAEEEK(0.009)PPVDDSK(0.991)ALAIVEK	LOC_Os04g45070.1 LOC_Os04g45070.1|13104.m04514|protein remorin, putative, expressed	UID235	1
LOC_Os04g45070.1	0	0	0	0	0	0	K	3	___2	1	0.000502123	90.614	60.678	90.614	0.89341	100	100	LOC_Os04g45070.1	LOC_Os04g45070.1	VALARVETEKRNSLIKAWEENEKTKAENKAS	NSLIK(1)AWEENEK	LOC_Os04g45070.1 LOC_Os04g45070.1|13104.m04514|protein remorin, putative, expressed	UID236	1
LOC_Os04g45070.1	0	0	0	0	0	0	K	4	___2	1	5.44608e-23	109.08	98.386	92.336	0.048268	74	74	LOC_Os04g45070.1	LOC_Os04g45070.1	ALAIVEKVADEPPAEKPAQGGSNDRDVALAR	VADEPPAEK(1)PAQGGSNDRDVALAR	LOC_Os04g45070.1 LOC_Os04g45070.1|13104.m04514|protein remorin, putative, expressed	UID237	1
LOC_Os04g56160.1;LOC_Os04g56160.3;LOC_Os04g56160.2;LOC_Os05g25550.2;LOC_Os05g25550.1	0	0	0	0	0	0	K	3	___2	1	0.0116265	40.589	24.699	40.589	0.44722	913	913;870;499;869;934	LOC_Os04g56160.1	LOC_Os04g56160.1	DKSSYRELSEIAEQAKRRAEIARLRELNTLK	ELSEIAEQAK(1)R	LOC_Os04g56160.1 LOC_Os04g56160.1|13104.m05840|protein plasma membrane ATPase, putative, expressed;LOC_Os04g56160.3 LOC_Os04g56160.3|13104.m11962|protein plasma membrane ATPase, putative, expressed;LOC_Os04g56160.2 LOC_Os04g56160.2|13104.m05839|protein pla	UID238	1
LOC_Os04g56160.1;LOC_Os04g56160.2	0	0	0	0	0	0	K	4	___2	1	8.6494e-25	72.425	66.995	72.425	0.51352	27	27;27	LOC_Os04g56160.1	LOC_Os04g56160.1	VDLENIPIEEVFEQLKCTREGLSSEEGNRRI	GGLEEIKNEAVDLENIPIEEVFEQLK(1)CTR	LOC_Os04g56160.1 LOC_Os04g56160.1|13104.m05840|protein plasma membrane ATPase, putative, expressed;LOC_Os04g56160.2 LOC_Os04g56160.2|13104.m05839|protein plasma membrane ATPase, putative, expressed	UID239	1
LOC_Os04g56160.1;LOC_Os04g56160.3;LOC_Os04g56160.2;LOC_Os02g55400.1;LOC_Os12g44150.2;LOC_Os12g44150.1;LOC_Os05g25550.2;LOC_Os03g48310.1;LOC_Os05g25550.1	0	0	0	0	0	0	K	3	___2	0.978966	0.00508209	55.567	45.259	54.982	-1.186	936	936;893;522;869;873;941;892;941;957	LOC_Os04g56160.1	LOC_Os04g56160.1	LRELNTLKGHVESVVKLKGLDIDTIQQNYTV	GHVESVVK(0.979)LK(0.021)	LOC_Os04g56160.1 LOC_Os04g56160.1|13104.m05840|protein plasma membrane ATPase, putative, expressed;LOC_Os04g56160.3 LOC_Os04g56160.3|13104.m11962|protein plasma membrane ATPase, putative, expressed;LOC_Os04g56160.2 LOC_Os04g56160.2|13104.m05839|protein pla	UID240	1
LOC_Os04g56160.1;LOC_Os04g56160.3;LOC_Os04g56160.2;LOC_Os02g55400.1;LOC_Os12g44150.2;LOC_Os12g44150.1;LOC_Os05g25550.2;LOC_Os03g48310.1;LOC_Os05g25550.1	0	0	0	0	0	0	K	2	___2	1	0.00103039	53.237	39.331	53.237	0.11983	938	938;895;524;871;875;943;894;943;959	LOC_Os04g56160.1	LOC_Os04g56160.1	ELNTLKGHVESVVKLKGLDIDTIQQNYTV__	LK(1)GLDIDTIQQNYTV	LOC_Os04g56160.1 LOC_Os04g56160.1|13104.m05840|protein plasma membrane ATPase, putative, expressed;LOC_Os04g56160.3 LOC_Os04g56160.3|13104.m11962|protein plasma membrane ATPase, putative, expressed;LOC_Os04g56160.2 LOC_Os04g56160.2|13104.m05839|protein pla	UID241	1
LOC_Os04g56160.1;LOC_Os04g56160.3;LOC_Os12g44150.2;LOC_Os12g44150.1;LOC_Os03g08560.1;LOC_Os07g09340.1;LOC_Os03g01120.1	0	0	0	0	0	0	K	3	___2	0.999895	5.64965e-06	46.578	38.585	43.497	-0.62495	175	175;132;111;179;182;179;186	LOC_Os04g56160.1	LOC_Os04g56160.1	DIVPADARLLEGDPLKIDQSALTGESLPVTK	LLEGDPLK(1)IDQSALTGESLPVTK	LOC_Os04g56160.1 LOC_Os04g56160.1|13104.m05840|protein plasma membrane ATPase, putative, expressed;LOC_Os04g56160.3 LOC_Os04g56160.3|13104.m11962|protein plasma membrane ATPase, putative, expressed;LOC_Os12g44150.2 LOC_Os12g44150.2|13112.m04662|protein pla	UID242	1
LOC_Os05g01470.3;LOC_Os05g01470.1	0	0	0	0	0	0	K	3	___2	1	0.000256048	40.515	36.611	40.515	-0.07292	31	31;31	LOC_Os05g01470.3	LOC_Os05g01470.3	LERCAPSGDAAYGELKAVLGRLHEPTTRRAA	CAPSGDAAYGELK(1)AVLGR	LOC_Os05g01470.3 LOC_Os05g01470.3|13105.m00081|protein methionine S-methyltransferase, putative, expressed;LOC_Os05g01470.1 LOC_Os05g01470.1|13105.m00080|protein methionine S-methyltransferase, putative, expressed	UID243	1
LOC_Os05g25640.1	0	0	0	0	0	0	K	3	___2	0.5	0.00852268	40.025	35.395	40.025	-0.05387	205	205	LOC_Os05g25640.1	LOC_Os05g25640.1	MFDRRFDSVDDPLFNKLKAFNAERSRLSQSF	RFDSVDDPLFNK(0.5)LK(0.5)	LOC_Os05g25640.1 LOC_Os05g25640.1|13105.m02628|protein cytochrome P450, putative, expressed	UID244	1
LOC_Os05g25640.1	0	0	0	0	0	0	K	3	___2	0.593359	0.000689502	62.042	53.865	62.042	-0.75931	207	207	LOC_Os05g25640.1	LOC_Os05g25640.1	DRRFDSVDDPLFNKLKAFNAERSRLSQSFEY	RFDSVDDPLFNK(0.407)LK(0.593)	LOC_Os05g25640.1 LOC_Os05g25640.1|13105.m02628|protein cytochrome P450, putative, expressed	UID245	1
LOC_Os05g32570.1	0	0	0	0	0	0	K	3	___2	1	9.77133e-05	55.656	48.765	46.3	1.2616	328	328	LOC_Os05g32570.1	LOC_Os05g32570.1	KVGDWVRVKAAVPSPKYGWEDVTRSSIGVVH	AAVPSPK(1)YGWEDVTR	LOC_Os05g32570.1 LOC_Os05g32570.1|13105.m03356|protein RING E3 ligase protein, putative, expressed	UID246	1
LOC_Os05g33380.1	0	0	0	0	0	0	K	3	___2	0.998835	0.00336514	42.209	36.023	42.209	0.49244	306	306	LOC_Os05g33380.1	LOC_Os05g33380.1	SLSFSFGRALQQSTLKAWSGKAENIEKARAA	ALQQSTLK(0.999)AWSGK(0.001)	LOC_Os05g33380.1 LOC_Os05g33380.1|13105.m03450|protein fructose-bisphospate aldolase isozyme, putative, expressed	UID247	1
LOC_Os06g01500.3;LOC_Os06g01500.1	0	0	0	0	0	0	K	3	___2	1	1.6388e-05	43.534	35.542	43.534	-0.94264	393	393;423	LOC_Os06g01500.3	LOC_Os06g01500.3	ELEGMLEIVDPQPPGKQRSLTRRKFDLPEGG	SMLDELEGMLEIVDPQPPGK(1)QR	LOC_Os06g01500.3 LOC_Os06g01500.3|13106.m10496|protein IQ calmodulin-binding motif family protein, putative, expressed;LOC_Os06g01500.1 LOC_Os06g01500.1|13106.m00053|protein IQ calmodulin-binding motif family protein, putative, expressed	UID248	1
LOC_Os06g02220.1	0	0	0	0	0	0	K	4	___2	1	6.27183e-05	42.647	32.989	42.647	-0.28127	50	50	LOC_Os06g02220.1	LOC_Os06g02220.1	VNKFHLVEAEESIFPKGAPWIRYHGNYKGLH	FHLVEAEESIFPK(1)GAPWIR	LOC_Os06g02220.1 LOC_Os06g02220.1|13106.m00141|protein MTA/SAH nucleosidase, putative, expressed	UID249	1
LOC_Os06g04290.1	17373000	44597000	36743000	0	0	0	K	4	___2	1	1.19575e-22	68.895	62.391	68.895	-0.17487	13	13	LOC_Os06g04290.1	LOC_Os06g04290.1	___MAAADVAYAPPMKSGKIGFESSQEVQHR	AAADVAYAPPMK(1)SGK(1)IGFESSQEVQHR	LOC_Os06g04290.1 LOC_Os06g04290.1|13106.m00382|protein S10/S20 domain containing ribosomal protein, putative, expressed	UID250	1;2
LOC_Os06g04290.1	17373000	44597000	36743000	0	0	0	K	4	___2	1	1.19575e-22	120.53	109.26	47.666	-0.28451	16	16	LOC_Os06g04290.1	LOC_Os06g04290.1	MAAADVAYAPPMKSGKIGFESSQEVQHRIRI	SGK(1)IGFESSQEVQHR	LOC_Os06g04290.1 LOC_Os06g04290.1|13106.m00382|protein S10/S20 domain containing ribosomal protein, putative, expressed	UID251	1;2
LOC_Os06g08032.1;LOC_Os06g07932.2;LOC_Os06g07932.1	0	0	0	0	0	0	K	3	___2	1	0.00273808	49.5	25.157	41.704	-0.71693	63	63;63;63	LOC_Os06g08032.1	LOC_Os06g08032.1	PVVDLSRLAGADEAAKLRAALQNWGFFLLTN	LAGADEAAK(1)LR	LOC_Os06g08032.1 LOC_Os06g08032.1|13106.m00840|protein flavonol synthase/flavanone 3-hydroxylase, putative, expressed;LOC_Os06g07932.2 LOC_Os06g07932.2|13106.m00830|protein flavonol synthase/flavanone 3-hydroxylase, putative, expressed;LOC_Os06g07932.1 LOC	UID252	1
LOC_Os06g09450.8;LOC_Os06g09450.7;LOC_Os06g09450.6;LOC_Os06g09450.5;LOC_Os06g09450.4;LOC_Os06g09450.3;LOC_Os06g09450.2;LOC_Os06g09450.1	0	0	0	0	0	0	K	3	___2	0.999505	0.00817614	43.282	23.52	43.282	-1.8682	164	164;164;164;164;164;164;164;164	LOC_Os06g09450.8	LOC_Os06g09450.8	SIGNGVQFLNRHLSSKLFQDKESLYPLLNFL	HLSSK(1)LFQDK	LOC_Os06g09450.8 LOC_Os06g09450.8|13106.m01018|protein sucrose synthase, putative, expressed;LOC_Os06g09450.7 LOC_Os06g09450.7|13106.m01017|protein sucrose synthase, putative, expressed;LOC_Os06g09450.6 LOC_Os06g09450.6|13106.m01016|protein sucrose synthas	UID253	1
LOC_Os06g15360.4;LOC_Os06g15360.2;LOC_Os06g15360.1	0	0	0	0	0	0	K	4	___2	0.999843	8.28991e-05	40.756	33.396	40.756	0.050787	9	9;9;9	LOC_Os06g15360.4	LOC_Os06g15360.4	_______MKLFVKTLKGTNFEIEASPEASVA	TLK(1)GTNFEIEASPEASVAEVKR	LOC_Os06g15360.4 LOC_Os06g15360.4|13106.m01698|protein RAD23 DNA repair protein, putative, expressed;LOC_Os06g15360.2 LOC_Os06g15360.2|13106.m01699|protein RAD23 DNA repair protein, putative, expressed;LOC_Os06g15360.1 LOC_Os06g15360.1|13106.m01696|protein	UID254	1
LOC_Os06g40640.3;LOC_Os06g40640.2;LOC_Os06g40640.1	0	0	0	0	0	0	K	3	___2	1	0.000152025	73.466	52.166	45.115	-0.64836	313	313;313;342	LOC_Os06g40640.3	LOC_Os06g40640.3	GRALQQSTIKKWGGKKENVAAAQAAFLARCK	K(1)ENVAAAQAAFLAR	LOC_Os06g40640.3 LOC_Os06g40640.3|13106.m04229|protein fructose-bisphospate aldolase isozyme, putative, expressed;LOC_Os06g40640.2 LOC_Os06g40640.2|13106.m04227|protein fructose-bisphospate aldolase isozyme, putative, expressed;LOC_Os06g40640.1 LOC_Os06g40	UID255	1
LOC_Os06g40640.3;LOC_Os06g40640.2;LOC_Os06g40640.4	0	0	0	0	0	0	K	2	___2	0.999784	0.00132529	52.79	35.764	46.606	1.0737	7	7;7;7	LOC_Os06g40640.3	LOC_Os06g40640.3	_________MSAFVGKYADELIKTAKYIATP	SAFVGK(1)YADELIK	LOC_Os06g40640.3 LOC_Os06g40640.3|13106.m04229|protein fructose-bisphospate aldolase isozyme, putative, expressed;LOC_Os06g40640.2 LOC_Os06g40640.2|13106.m04227|protein fructose-bisphospate aldolase isozyme, putative, expressed;LOC_Os06g40640.4 LOC_Os06g40	UID256	1
LOC_Os09g25320.1;LOC_Os06g44080.1	0	0	0	0	0	0	K	3	___2	0.999903	0.000817665	70.1	40.627	45.257	0.8856	124	124;124	LOC_Os09g25320.1	LOC_Os09g25320.1	KEGIPPVQQRLIYAGKQLADDKTAKDYNIEG	LIYAGK(1)QLADDK	LOC_Os09g25320.1 LOC_Os09g25320.1|13109.m02421|protein ubiquitin family protein, putative, expressed;LOC_Os06g44080.1 LOC_Os06g44080.1|13106.m04627|protein ubiquitin family protein, putative, expressed	UID257	1
LOC_Os06g45120.2;LOC_Os06g45120.1	0	0	0	0	0	0	K	4	___2	0.890049	4.84711e-15	66.827	59.381	66.827	-1.1071	459	459;459	LOC_Os06g45120.2	LOC_Os06g45120.2	HFPSVNWLISYSKYSKALESFYEKFDQDFID	YSK(0.89)ALESFYEK(0.11)FDQDFIDIR	LOC_Os06g45120.2 LOC_Os06g45120.2|13106.m10489|protein ATP synthase, putative, expressed;LOC_Os06g45120.1 LOC_Os06g45120.1|13106.m04747|protein ATP synthase, putative, expressed	UID258	1
LOC_Os06g45120.2;LOC_Os06g45120.1	0	0	0	0	0	0	K	4	___2	0.5	3.39799e-12	57.745	50.299	57.338	-1.0538	467	467;467	LOC_Os06g45120.2	LOC_Os06g45120.2	ISYSKYSKALESFYEKFDQDFIDIRTKAREV	YSK(0.5)ALESFYEK(0.5)FDQDFIDIR	LOC_Os06g45120.2 LOC_Os06g45120.2|13106.m10489|protein ATP synthase, putative, expressed;LOC_Os06g45120.1 LOC_Os06g45120.1|13106.m04747|protein ATP synthase, putative, expressed	UID259	1
LOC_Os06g49800.1	0	0	0	0	0	0	K	3	___2	1	2.19877e-29	127.8	115	81.922	0.2335	93	93	LOC_Os06g49800.1	LOC_Os06g49800.1	NVISLNPDAGEVSQQKLLSLVAERLIDSNSN	NVISLNPDAGEVSQQK(1)LLSLVAER	LOC_Os06g49800.1 LOC_Os06g49800.1|13106.m05342|protein ubiquitin interaction motif family protein, expressed	UID260	1
LOC_Os06g50490.4;LOC_Os06g50539.3;LOC_Os06g50490.3;LOC_Os06g50539.1;LOC_Os06g50490.2;LOC_Os06g50580.1;LOC_Os06g50818.1;LOC_Os06g50742.1;LOC_Os06g50706.1;LOC_Os06g50670.1;LOC_Os06g50490.1	0	0	0	0	0	0	K	2	___2	1	4.70036e-07	49.627	43.903	49.627	0.67851	11	11;11;11;11;11;11;11;11;11;11;11	LOC_Os06g50490.4	LOC_Os06g50490.4	_____MAATGGAAGEKTASSLLLGVRGYTST	AATGGAAGEK(1)TASSLLLGVR	LOC_Os06g50490.4 LOC_Os06g50490.4|13106.m05427|protein expressed protein;LOC_Os06g50539.3 LOC_Os06g50539.3|13106.m05436|protein expressed protein;LOC_Os06g50490.3 LOC_Os06g50490.3|13106.m05426|protein expressed protein;LOC_Os06g50539.1 LOC_Os06g50539.1|131	UID261	1
LOC_Os06g51220.4;LOC_Os06g51220.3;LOC_Os06g51220.2	0	0	0	0	0	0	K	4	___2	0.913096	4.65769e-06	64.394	36.745	55.656	-1.3305	95	95;95;95	LOC_Os06g51220.4	LOC_Os06g51220.4	RWKSLTEADKAPYVAKANKLKAEYNKAIAAY	SLTEADKAPYVAK(0.913)ANK(0.087)	LOC_Os06g51220.4 LOC_Os06g51220.4|13106.m05521|protein HMG1/2, putative, expressed;LOC_Os06g51220.3 LOC_Os06g51220.3|13106.m05520|protein HMG1/2, putative, expressed;LOC_Os06g51220.2 LOC_Os06g51220.2|13106.m05519|protein HMG1/2, putative, expressed	UID262	1
LOC_Os06g51260.1;LOC_Os08g06110.5;LOC_Os08g06110.4;LOC_Os08g06110.3;LOC_Os08g06110.2	0	0	0	0	0	0	K	3	___2	1	0.00752565	47.603	32.452	47.603	0.38656	81	81;40;40;40;40	LOC_Os06g51260.1	LOC_Os06g51260.1	EKWTEEEHDKFLEALKLYGRSWRQIQEHIGT	FLEALK(1)LYGR	LOC_Os06g51260.1 LOC_Os06g51260.1|13106.m05530|protein MYB family transcription factor, putative, expressed;LOC_Os08g06110.5 LOC_Os08g06110.5|13108.m00610|protein MYB family transcription factor, putative, expressed;LOC_Os08g06110.4 LOC_Os08g06110.4|13108.	UID263	1
LOC_Os07g01020.1	0	0	0	0	0	0	K	3	___2	0.795885	1.47027e-22	64.686	58.782	64.686	0.65987	28	28	LOC_Os07g01020.1	LOC_Os07g01020.1	GSGTNGAALLEPSNHKSATFSVKVGLAQMLR	ATDGTGVVTVYGSGTNGAALLEPSNHK(0.796)SATFSVK(0.204)	LOC_Os07g01020.1 LOC_Os07g01020.1|13107.m00002|protein SOR/SNZ family protein, putative, expressed	UID264	1
LOC_Os07g01020.1	0	0	0	0	0	0	K	3	___2	0.518376	1.01122e-12	47.104	41.571	47.104	0.44499	35	35	LOC_Os07g01020.1	LOC_Os07g01020.1	ALLEPSNHKSATFSVKVGLAQMLRGGVIMDV	ATDGTGVVTVYGSGTNGAALLEPSNHK(0.482)SATFSVK(0.518)	LOC_Os07g01020.1 LOC_Os07g01020.1|13107.m00002|protein SOR/SNZ family protein, putative, expressed	UID265	1
LOC_Os07g31720.1	0	0	0	0	0	0	K	4	___2	1	0.00142795	59.542	49.855	49.5	0.66347	111	111	LOC_Os07g31720.1	LOC_Os07g31720.1	EFNVTDIYDAAKLDLKHVSDGARIKTIYPVG	LDLK(1)HVSDGAR	LOC_Os07g31720.1 LOC_Os07g31720.1|13107.m03212|protein GTPase activating protein, putative, expressed	UID266	1
LOC_Os07g33110.5;LOC_Os07g33110.4;LOC_Os07g33110.3;LOC_Os07g33110.2;LOC_Os07g33110.1	0	0	0	0	0	0	K	3	___2	1	0.00307022	48.004	39.491	48.004	0.44368	89	89;89;89;89;89	LOC_Os07g33110.5	LOC_Os07g33110.5	LGKPYDDVRSVYSLGKELGRGQFGVTYLCTE	SVYSLGK(1)ELGR	LOC_Os07g33110.5 LOC_Os07g33110.5|13107.m03359|protein CAMK_CAMK_like.33 - CAMK includes calcium/calmodulin depedent protein kinases, expressed;LOC_Os07g33110.4 LOC_Os07g33110.4|13107.m03358|protein CAMK_CAMK_like.33 - CAMK includes calcium/calmodulin depe	UID267	1
LOC_Os07g36465.1	0	0	0	0	0	0	K	3	___2	1	3.01789e-05	72.705	67.426	68.809	0.38178	13	13	LOC_Os07g36465.1	LOC_Os07g36465.1	___MDHAELTTEQVLKRDIPWESYMANKLIS	MDHAELTTEQVLK(1)R	LOC_Os07g36465.1 LOC_Os07g36465.1|13107.m24453|protein vacuolar ATP synthase subunit H, putative, expressed	UID268	1
LOC_Os07g49330.3;LOC_Os07g49330.1	0	0	0	0	0	0	K	3	___2	1	0.00168562	56.359	41.673	47.559	-0.83186	250	250;250	LOC_Os07g49330.3	LOC_Os07g49330.3	PDKDHLKEFPSPQDLKGRVLLSTKPPREYLQ	EFPSPQDLK(1)GR	LOC_Os07g49330.3 LOC_Os07g49330.3|13107.m05302|protein phospholipase C, putative, expressed;LOC_Os07g49330.1 LOC_Os07g49330.1|13107.m05300|protein phospholipase C, putative, expressed	UID269	1
LOC_Os08g01930.1	0	0	0	0	0	0	K	3	___2	1	0.00270724	45.257	36.658	45.257	-0.16487	169	169	LOC_Os08g01930.1	LOC_Os08g01930.1	RIINVPNNKVGVLIGKSGETIRNLQMNSGAK	VGVLIGK(1)SGETIR	LOC_Os08g01930.1 LOC_Os08g01930.1|13108.m00125|protein KH domain-containing protein, putative, expressed	UID270	1
LOC_Os08g02120.1	0	0	0	0	0	0	K	3	___2	0.5	0.00115587	63.292	46.213	63.292	-0.95012	314	314	LOC_Os08g02120.1	LOC_Os08g02120.1	EALKFSNACGAICTTKKGAIPALPTVAVAQE	FSNACGAICTTK(0.5)K(0.5)	LOC_Os08g02120.1 LOC_Os08g02120.1|13108.m00145|protein kinase, pfkB family, putative, expressed	UID271	1
LOC_Os08g02120.1	0	0	0	0	0	0	K	3	___2	0.569525	0.00115587	63.292	46.213	50.94	0.059397	315	315	LOC_Os08g02120.1	LOC_Os08g02120.1	ALKFSNACGAICTTKKGAIPALPTVAVAQEL	FSNACGAICTTK(0.43)K(0.57)	LOC_Os08g02120.1 LOC_Os08g02120.1|13108.m00145|protein kinase, pfkB family, putative, expressed	UID272	1
LOC_Os08g02340.2;LOC_Os08g02340.1	0	0	0	0	0	0	K	3	___2	0.994372	0.00370175	45.158	27.262	45.158	0.43284	32	32;32	LOC_Os08g02340.2	LOC_Os08g02340.2	DDGIPITSEKIATLVKAANIKVEAYWPGLFA	IATLVK(0.994)AANIK(0.006)	LOC_Os08g02340.2 LOC_Os08g02340.2|13108.m00172|protein 60S acidic ribosomal protein, putative, expressed;LOC_Os08g02340.1 LOC_Os08g02340.1|13108.m00171|protein 60S acidic ribosomal protein, putative, expressed	UID273	1
LOC_Os08g03350.1	0	0	0	0	0	0	K	2	___2	1	0.00170938	40.589	29.438	40.589	-0.31241	13	13	LOC_Os08g03350.1	LOC_Os08g03350.1	___MGTQVADNYPPAKDGRSAQEKAIDDWLP	GTQVADNYPPAK(1)DGR	LOC_Os08g03350.1 LOC_Os08g03350.1|13108.m00291|protein amino acid transporter, putative, expressed	UID274	1
LOC_Os08g16840.1	0	0	0	0	0	0	K	3	___2	1	0.000625963	53.252	24.446	43.991	-0.48356	278	278	LOC_Os08g16840.1	LOC_Os08g16840.1	TLRGIQQATSNMKNLKELENPNFYIPRSSFH	NLK(1)ELENPNFYIPR	LOC_Os08g16840.1 LOC_Os08g16840.1|13108.m01802|protein OsFBL45 - F-box domain and LRR containing protein, expressed	UID275	1
LOC_Os08g22354.2;LOC_Os08g22354.1;LOC_Os09g02700.1	0	0	0	0	0	0	K	2	___2	1	0.000187216	54.7	43.548	41.052	-0.59816	355	355;370;370	LOC_Os08g22354.2;LOC_Os09g02700.1	LOC_Os08g22354.2	RDLNGVSKGSGFVAFKSAEDASRALVAMNGK;RDSNGVSRGSGFVAFKSAEDASRALAEMNSK	GSGFVAFK(1)SAEDASR	LOC_Os08g22354.2 LOC_Os08g22354.2|13108.m02292|protein polyadenylate-binding protein, putative, expressed;LOC_Os08g22354.1 LOC_Os08g22354.1|13108.m02291|protein polyadenylate-binding protein, putative, expressed;LOC_Os09g02700.1 LOC_Os09g02700.1|13109.m001	UID276	1
LOC_Os08g25610.1	0	0	0	0	0	0	K	3	___2	1	0.00348445	80.165	49.276	51.113	-1.729	167	167	LOC_Os08g25610.1	LOC_Os08g25610.1	ASALNVPKSTVHRAFKEGILLRHSNTLKPFL	AFK(1)EGILLR	LOC_Os08g25610.1 LOC_Os08g25610.1|13108.m02630|protein transposon protein, putative, Mariner sub-class	UID277	1
LOC_Os08g35480.1	0	0	0	0	0	0	K	2	___2	0.99988	0.0014206	60.255	60.255	58.981	1.093	181	181	LOC_Os08g35480.1	LOC_Os08g35480.1	DFEMANFDDVKSIAPKAEPFLKYLIPSTK__	SIAPK(1)AEPFLK	LOC_Os08g35480.1 LOC_Os08g35480.1|13108.m03721|protein cupin superfamily protein, putative, expressed	UID278	1
LOC_Os08g42000.1	0	0	0	0	0	0	K	3	___2	1	5.93746e-07	79.022	74.583	79.022	-0.45288	8	8	LOC_Os08g42000.1	LOC_Os08g42000.1	________MDADAVAKAFVEHYYRTFDTNRP	MDADAVAK(1)AFVEHYYR	LOC_Os08g42000.1 LOC_Os08g42000.1|13108.m04514|protein nuclear transport factor, putative, expressed	UID279	1
LOC_Os08g42740.7;LOC_Os08g42740.5;LOC_Os08g42740.4;LOC_Os08g42740.3;LOC_Os08g42740.2	0	0	0	0	0	0	K	4	___2	1	0.000618307	44.294	27.988	40.237	0.45206	280	280;321;484;487;487	LOC_Os08g42740.7	LOC_Os08g42740.7	GEAESGLERLHQCAEKDLQSFLTVRSDNTEP	LHQCAEK(1)DLQSFLTVR	LOC_Os08g42740.7 LOC_Os08g42740.7|13108.m04624|protein IBR domain containing protein, putative, expressed;LOC_Os08g42740.5 LOC_Os08g42740.5|13108.m04621|protein IBR domain containing protein, putative, expressed;LOC_Os08g42740.4 LOC_Os08g42740.4|13108.m046	UID280	1
LOC_Os08g43050.1	0	0	0	0	0	0	K	2	___2	0.999999	0.00316893	69.825	20.407	69.825	-0.016803	379	379	LOC_Os08g43050.1	LOC_Os08g43050.1	VFSKRAFGKQVQEQAKLVSIGTRIVKKCRGV	AFGKQVQEQAK(1)	LOC_Os08g43050.1 LOC_Os08g43050.1|13108.m04660|protein disease resistance protein RGA2, putative, expressed	UID281	1
LOC_Os09g07830.3;LOC_Os09g07830.2;LOC_Os09g07830.1	0	0	0	0	0	0	K	3	___2	1	0.000767269	101.93	59.185	82.171	0.54525	46	46;46;46	LOC_Os09g07830.3	LOC_Os09g07830.3	LSATKLGSIAIEAALKRANVDPALVQEVFFG	LGSIAIEAALK(1)R	LOC_Os09g07830.3 LOC_Os09g07830.3|13109.m00640|protein acetyl-CoA acetyltransferase, cytosolic, putative, expressed;LOC_Os09g07830.2 LOC_Os09g07830.2|13109.m00641|protein acetyl-CoA acetyltransferase, cytosolic, putative, expressed;LOC_Os09g07830.1 LOC_Os0	UID282	1
LOC_Os09g29200.1	0	0	0	0	0	0	K	3	___2	1	4.35758e-13	63.184	55.99	53.909	-0.86219	107	107	LOC_Os09g29200.1	LOC_Os09g29200.1	FDRAQARFWARFAEEKCNAALYPIFMTTGEE	FAEEK(1)CNAALYPIFMTTGEEQR	LOC_Os09g29200.1 LOC_Os09g29200.1|13109.m02893|protein glutathione S-transferase, putative, expressed	UID283	1
LOC_Os09g31031.3;LOC_Os09g31031.2;LOC_Os09g31031.1	0	0	0	0	0	0	K	2	___2	1	1.93059e-05	120.96	102.21	85.377	-0.63315	48	48;48;48	LOC_Os09g31031.3	LOC_Os09g31031.3	KEGIPPDQQRLIFAGKQLDDGRTLADYNIQK	LIFAGK(1)QLDDGR	LOC_Os09g31031.3 LOC_Os09g31031.3|13109.m03073|protein ubiquitin family protein, putative, expressed;LOC_Os09g31031.2 LOC_Os09g31031.2|13109.m03071|protein ubiquitin family protein, putative, expressed;LOC_Os09g31031.1 LOC_Os09g31031.1|13109.m03072|protein	UID284	1
LOC_Os09g31031.3;LOC_Os09g31031.2;LOC_Os09g31031.1	0	0	0	0	0	0	K	2	___2	1	1.03983e-34	146.16	136.98	117.23	-0.63065	63	63;63;63	LOC_Os09g31031.3	LOC_Os09g31031.3	KQLDDGRTLADYNIQKESTLHLVLRLRGGSR	TLADYNIQK(1)ESTLHLVLR	LOC_Os09g31031.3 LOC_Os09g31031.3|13109.m03073|protein ubiquitin family protein, putative, expressed;LOC_Os09g31031.2 LOC_Os09g31031.2|13109.m03071|protein ubiquitin family protein, putative, expressed;LOC_Os09g31031.1 LOC_Os09g31031.1|13109.m03072|protein	UID285	1
LOC_Os09g36930.1	0	0	0	0	0	0	K	2	___2	0.999998	1.06199e-08	61.641	52.453	61.641	-0.53888	4	4	LOC_Os09g36930.1	LOC_Os09g36930.1	____________MASKEEVAVETVEGGAAAA	ASK(1)EEVAVETVEGGAAAAK	LOC_Os09g36930.1 LOC_Os09g36930.1|13109.m03650|protein aquaporin protein, putative, expressed	UID286	1
LOC_Os09g38030.2;LOC_Os09g38030.1	0	0	0	0	0	0	K	2	___2	1	0.00117609	81.338	66.187	56.563	0.67721	8	8;8	LOC_Os09g38030.2	LOC_Os09g38030.2	________MAVTADVKLEGLRAATDKLDQIS	AVTADVK(1)LEGLR	LOC_Os09g38030.2 LOC_Os09g38030.2|13109.m03781|protein UTP--glucose-1-phosphate uridylyltransferase, putative, expressed;LOC_Os09g38030.1 LOC_Os09g38030.1|13109.m03780|protein UTP--glucose-1-phosphate uridylyltransferase, putative, expressed	UID287	1
LOC_Os09g38090.1	0	0	0	0	0	0	K	3	___2	1	0.00324008	42.789	26.439	42.789	0.13287	341	341	LOC_Os09g38090.1	LOC_Os09g38090.1	TSPKVSRSEPKLTPTKGSPSPDLRGIDDFKL	LTPTK(1)GSPSPDLR	LOC_Os09g38090.1 LOC_Os09g38090.1|13109.m03789|protein expressed protein	UID288	1
LOC_Os09g38090.1	0	0	0	0	0	0	K	3	___2	0.750747	0.0013985	53.448	39.029	53.448	-0.76625	272	272	LOC_Os09g38090.1	LOC_Os09g38090.1	GERVRQWDMALPLAGKAKGGELVVKLSFQIM	QWDMALPLAGK(0.751)AK(0.249)	LOC_Os09g38090.1 LOC_Os09g38090.1|13109.m03789|protein expressed protein	UID289	1
LOC_Os10g01080.1	0	0	0	0	0	0	K	3	___2	0.986098	1.39033e-24	97.346	89.812	97.346	0.26226	21	21	LOC_Os10g01080.1	LOC_Os10g01080.1	TDVVALYGGANGLSHKSGSFSVKVGLAQMLR	ASDGTDVVALYGGANGLSHK(0.986)SGSFSVK(0.014)	LOC_Os10g01080.1 LOC_Os10g01080.1|13110.m00009|protein SOR/SNZ family protein, putative, expressed	UID290	1
LOC_Os10g08930.1	134980000	129920000	115840000	61896000	55304000	46337000	K	3	___2	1	9.99449e-55	157.97	145.92	43.198	0.52146	14	14	LOC_Os10g08930.1	LOC_Os10g08930.1	__MAAAAVYGAGGAMKGGKLGMEEARELQLN	AAAAVYGAGGAMK(1)GGK(1)LGMEEAR	LOC_Os10g08930.1 LOC_Os10g08930.1|13110.m00780|protein S10/S20 domain containing ribosomal protein, putative, expressed	UID291	1;2
LOC_Os10g08930.1	134980000	129920000	115840000	61896000	55304000	46337000	K	3	___2	1	9.99449e-55	157.97	145.92	43.198	0.52146	17	17	LOC_Os10g08930.1	LOC_Os10g08930.1	AAAAVYGAGGAMKGGKLGMEEARELQLNRIR	AAAAVYGAGGAMK(1)GGK(1)LGMEEAR	LOC_Os10g08930.1 LOC_Os10g08930.1|13110.m00780|protein S10/S20 domain containing ribosomal protein, putative, expressed	UID292	1;2
LOC_Os10g21268.1;LOC_Os12g10580.1	0	0	0	0	0	0	K	3	___2	1	0.00627842	52.278	36.076	52.278	-1.3929	190	190;183	LOC_Os10g21268.1;LOC_Os12g10580.1	LOC_Os10g21268.1	PLLGCTIKPKLGLSAKNYGRACYECLRGGLD	LGLSAK(1)NYGR	LOC_Os10g21268.1 LOC_Os10g21268.1|13110.m07703|protein ribulose bisphosphate carboxylase large chain precursor, putative, expressed;LOC_Os12g10580.1 LOC_Os12g10580.1|13112.m01121|protein ribulose bisphosphate carboxylase large chain precursor, putative	UID293	1
LOC_Os10g28200.1;LOC_Os10g28200.2;LOC_Os11g37890.2;LOC_Os11g37890.1	0	0	0	0	0	0	K	3	___2	1	0.00260349	50.284	42.373	50.284	0.95051	191	191;191;184;184	LOC_Os10g28200.1;LOC_Os11g37890.1	LOC_Os10g28200.1	GLEKLATEELCKHYTKDFGIECRVGRFHNIY	HYTK(1)DFGIECR	LOC_Os10g28200.1 LOC_Os10g28200.1|13110.m02388|protein NAD dependent epimerase/dehydratase family protein, putative, expressed;LOC_Os10g28200.2 LOC_Os10g28200.2|13110.m02389|protein NAD dependent epimerase/dehydratase family protein, putative, expressed;LO	UID294	1
LOC_Os10g36000.3;LOC_Os10g36000.2;LOC_Os10g36000.1	0	0	0	0	0	0	K	2	___2	1	4.22904e-08	51.211	39.235	51.211	1.4652	15	15;15;15	LOC_Os10g36000.3	LOC_Os10g36000.3	_MAEVAPPAPAPEPTKDIAEERAAVPAPEES	AEVAPPAPAPEPTK(1)DIAEER	LOC_Os10g36000.3 LOC_Os10g36000.3|13110.m03252|protein remorin C-terminal domain containing protein, putative, expressed;LOC_Os10g36000.2 LOC_Os10g36000.2|13110.m03253|protein remorin C-terminal domain containing protein, putative, expressed;LOC_Os10g36000	UID295	1
LOC_Os10g36000.3;LOC_Os10g36000.2;LOC_Os10g36000.1	0	0	0	0	0	0	K	3	___2	0.999318	0.00322675	45.915	31.952	45.915	0.099291	68	68;68;68	LOC_Os10g36000.3	LOC_Os10g36000.3	ALLTTVATEKRISLIKAWEENEKAKADNKSV	ISLIK(0.999)AWEENEK(0.001)	LOC_Os10g36000.3 LOC_Os10g36000.3|13110.m03252|protein remorin C-terminal domain containing protein, putative, expressed;LOC_Os10g36000.2 LOC_Os10g36000.2|13110.m03253|protein remorin C-terminal domain containing protein, putative, expressed;LOC_Os10g36000	UID296	1
LOC_Os10g37630.1	0	0	0	0	0	0	K	3	___2	1	0.00268854	41.092	33.181	41.092	0.63181	236	236	LOC_Os10g37630.1	LOC_Os10g37630.1	NFVAWGGSIRRTEGFKMSNSLNASRFPFCAV	TEGFK(1)MSNSLNASR	LOC_Os10g37630.1 LOC_Os10g37630.1|13110.m03416|protein UBX domain-containing protein, putative, expressed	UID297	1
LOC_Os10g38110.2;LOC_Os10g38110.1;LOC_Os10g38120.1	0	0	0	0	0	0	K	3	___2	1	0.00641751	65.719	48.246	42.001	-0.72916	37	37;137;154	LOC_Os10g38110.2	LOC_Os10g38110.2	DGIFAVDGDKWKQQRKIASYDFTTRALRDFS	K(1)IASYDFTTR	LOC_Os10g38110.2 LOC_Os10g38110.2|13110.m03478|protein cytochrome P450, putative, expressed;LOC_Os10g38110.1 LOC_Os10g38110.1|13110.m03477|protein cytochrome P450, putative, expressed;LOC_Os10g38120.1 LOC_Os10g38120.1|13110.m03479|protein cytochrome P450,	UID298	1
LOC_Os10g42724.1	0	0	0	0	0	0	K	3	___2	1	0.000242289	79.633	70.351	58.487	0.87421	173	173	LOC_Os10g42724.1	LOC_Os10g42724.1	SGDELRYLPVYEETYKSLRSRGIRFPGRDDE	YLPVYEETYK(1)SLR	LOC_Os10g42724.1 LOC_Os10g42724.1|13110.m04024|protein VHS and GAT domain containing protein, expressed	UID299	1
LOC_Os10g42960.1	0	0	0	0	0	0	K	3	___2	1	0.00336232	56.225	25.894	56.225	-0.012964	688	688	LOC_Os10g42960.1	LOC_Os10g42960.1	NLRLRAIMGAMPEAEKRYRQLHETEMHPAGT	AIMGAMPEAEK(1)R	LOC_Os10g42960.1 LOC_Os10g42960.1|13110.m04065|protein urea active transporter, putative, expressed	UID300	1
LOC_Os12g01520.3;LOC_Os12g01520.2;LOC_Os12g01520.1;LOC_Os11g01510.3;LOC_Os11g01510.2;LOC_Os11g01510.1	0	0	0	0	0	0	K	3	___2	0.999999	1.20371e-15	61.37	54.794	61.37	-0.14824	728	728;728;728;808;808;808	LOC_Os12g01520.3	LOC_Os12g01520.3	PDFQPKQGVKIVTDEKATSLSSASVDDAAVI	IVTDEK(1)ATSLSSASVDDAAVIEELIAK	LOC_Os12g01520.3 LOC_Os12g01520.3|13112.m00062|protein ubiquitin-activating enzyme, putative, expressed;LOC_Os12g01520.2 LOC_Os12g01520.2|13112.m00063|protein ubiquitin-activating enzyme, putative, expressed;LOC_Os12g01520.1 LOC_Os12g01520.1|13112.m00061|p	UID301	1
LOC_Os11g02610.3;LOC_Os11g02610.2;LOC_Os12g02530.1;LOC_Os12g02530.2;LOC_Os11g02610.1	0	0	0	0	0	0	K	3	___2	0.999969	0.00338351	46.592	33.637	46.592	-0.17904	382	382;382;413;414;414	LOC_Os11g02610.3	LOC_Os11g02610.3	IYLKAHPALEEMEREKVCSVMDPLKLSYQGR	EK(1)VCSVMDPLK	LOC_Os11g02610.3 LOC_Os11g02610.3|13111.m00192|protein BTBN20 - Bric-a-Brac, Tramtrack, Broad Complex BTB domain with non-phototropic hypocotyl 3 NPH3 and coiled-coil domains, expressed;LOC_Os11g02610.2 LOC_Os11g02610.2|13111.m00193|protein BTBN20 - Bric-a	UID302	1
LOC_Os11g08300.3;LOC_Os11g08300.2;LOC_Os11g08300.1	0	0	0	0	0	0	K	3	___2	0.565297	0.00754389	47.603	36.438	47.603	0.6111	305	305;246;305	LOC_Os11g08300.3	LOC_Os11g08300.3	NSNHFRRLTNLIEDKKVAQKIVYGGQTDEKQ	LTNLIEDK(0.435)K(0.565)	LOC_Os11g08300.3 LOC_Os11g08300.3|13111.m00875|protein aldehyde dehydrogenase, putative, expressed;LOC_Os11g08300.2 LOC_Os11g08300.2|13111.m00874|protein aldehyde dehydrogenase, putative, expressed;LOC_Os11g08300.1 LOC_Os11g08300.1|13111.m00873|protein ald	UID303	1
LOC_Os11g26850.3;LOC_Os11g26850.2	0	0	0	0	0	0	K	3	___2	1	0.000293172	88.187	76.495	88.187	-0.3853	18	18;18	LOC_Os11g26850.3	LOC_Os11g26850.3	GLMACRAEFGPSQPFKGARISGSLHMTIQTA	AEFGPSQPFK(1)GAR	LOC_Os11g26850.3 LOC_Os11g26850.3|13111.m02571|protein erythronate-4-phosphate dehydrogenase, putative, expressed;LOC_Os11g26850.2 LOC_Os11g26850.2|13111.m02570|protein erythronate-4-phosphate dehydrogenase, putative, expressed	UID304	1
LOC_Os11g26850.3;LOC_Os11g26850.2	0	0	0	0	0	0	K	2	___2	1	0.0115072	48.64	29.369	48.64	0.022816	176	176;176	LOC_Os11g26850.3	LOC_Os11g26850.3	KERLVGVSEETTTGVKRLYQMQETGALLFPA	LVGVSEETTTGVK(1)R	LOC_Os11g26850.3 LOC_Os11g26850.3|13111.m02571|protein erythronate-4-phosphate dehydrogenase, putative, expressed;LOC_Os11g26850.2 LOC_Os11g26850.2|13111.m02570|protein erythronate-4-phosphate dehydrogenase, putative, expressed	UID305	1
LOC_Os11g26860.1	0	0	0	0	0	0	K	3	___2	0.999117	0.00172328	49.929	38.237	49.929	-0.3169	112	112	LOC_Os11g26860.1	LOC_Os11g26860.1	KAYAKQVKANAVAIGKYLMSKGYKMVTDGTE	ANAVAIGK(0.999)YLMSK(0.001)	LOC_Os11g26860.1 LOC_Os11g26860.1|13111.m02572|protein serine hydroxymethyltransferase, mitochondrial precursor, putative, expressed	UID306	1
LOC_Os11g32650.1	0	0	0	0	0	0	K	3	___2	1	0.000130489	116.73	99.358	69.825	-0.43808	118	118	LOC_Os11g32650.1	LOC_Os11g32650.1	VEVPKLGKAAAQKAIKEWGQPRSRITHLVFC	AIK(1)EWGQPR	LOC_Os11g32650.1 LOC_Os11g32650.1|13111.m03183|protein chalcone synthase, putative, expressed	UID307	1
LOC_Os12g19470.1;LOC_Os12g19470.2;LOC_Os12g19381.1;LOC_Os12g17600.1;LOC_Os12g17600.2	0	0	0	0	0	0	K	3	___2	0.99996	0.00396071	43.991	31.846	43.991	-1.4774	78	78;84;84;84;84	LOC_Os12g19470.1	LOC_Os12g19470.1	TVEDLLKQIEYLLRSKWVPCLEFSKVGFVYR	SK(1)WVPCLEFSK	LOC_Os12g19470.1 LOC_Os12g19470.1|13112.m02065|protein ribulose bisphosphate carboxylase small chain, chloroplast precursor, putative, expressed;LOC_Os12g19470.2 LOC_Os12g19470.2|13112.m02066|protein ribulose bisphosphate carboxylase small chain, chloropla	UID308	1
LOC_Os12g42884.3;LOC_Os12g42884.2;LOC_Os12g42884.1;LOC_Os12g42876.1	0	0	0	0	0	0	K	3	___2	1	0.00543105	54.608	30.264	53.683	0.021408	679	679;679;679;679	LOC_Os12g42884.3	LOC_Os12g42884.3	MDADVITIENSRSDEKLLSVFREGVKYGAGI	SDEK(1)LLSVFR	LOC_Os12g42884.3 LOC_Os12g42884.3|13112.m04524|protein 5-methyltetrahydropteroyltriglutamate--homocysteine methyltransferase, putative, expressed;LOC_Os12g42884.2 LOC_Os12g42884.2|13112.m04523|protein 5-methyltetrahydropteroyltriglutamate--homocysteine met	UID309	1
LOC_Os01g05490.1;LOC_Os01g05490.2	0	0	0	0	0	0	K	3	___3	0.999841	3.38124e-05	41.711	37.683	41.711	-0.21783	156	156;156	LOC_Os01g05490.1	LOC_Os01g05490.1	MDVVAAQTKAISERIKDWTNVVVAYEPVWAI	IK(1)DWTNVVVAYEPVWAIGTGK	LOC_Os01g05490.1 LOC_Os01g05490.1|13101.m00522|protein triosephosphate isomerase, cytosolic, putative, expressed;LOC_Os01g05490.2 LOC_Os01g05490.2|13101.m00523|protein triosephosphate isomerase, cytosolic, putative, expressed	UID311	1
LOC_Os01g07960.3;LOC_Os01g07960.2;LOC_Os01g07960.1	0	0	0	0	0	0	K	2	___3	1	1.19889e-06	65.395	58.189	65.395	1.2945	16	16;16;16	LOC_Os01g07960.3	LOC_Os01g07960.3	MSSFGGTSSVASGGGKRLEYGRTHVVRPKGA	SSFGGTSSVASGGGK(1)R	LOC_Os01g07960.3 LOC_Os01g07960.3|13101.m00823|protein acyl-protein thioesterase, putative, expressed;LOC_Os01g07960.2 LOC_Os01g07960.2|13101.m00822|protein acyl-protein thioesterase, putative, expressed;LOC_Os01g07960.1 LOC_Os01g07960.1|13101.m00821|prote	UID312	1
LOC_Os01g08200.1	0	0	0	0	0	0	K	3	___3	1	0.000391383	57.804	44.087	45.115	-1.4543	399	399	LOC_Os01g08200.1	LOC_Os01g08200.1	QEGIHPRMFKTVIAAKHPEFSSMRQQDALDF	TVIAAK(1)HPEFSSMR	LOC_Os01g08200.1 LOC_Os01g08200.1|13101.m00852|protein ubiquitin carboxyl-terminal hydrolase 14, putative, expressed	UID313	1
LOC_Os01g11054.4;LOC_Os01g11054.3;LOC_Os01g11054.2;LOC_Os01g11054.1	0	0	0	0	0	0	K	4	___3	1	0.00220832	52.79	37.25	41.704	1.1704	195	195;195;195;675	LOC_Os01g11054.4	LOC_Os01g11054.4	KAQEEIVGVAERHGVKLTIFHGRGGTVGRGG	HGVK(1)LTIFHGR	LOC_Os01g11054.4 LOC_Os01g11054.4|13101.m01193|protein phosphoenolpyruvate carboxylase, putative, expressed;LOC_Os01g11054.3 LOC_Os01g11054.3|13101.m01195|protein phosphoenolpyruvate carboxylase, putative, expressed;LOC_Os01g11054.2 LOC_Os01g11054.2|13101.	UID314	1
LOC_Os01g13210.2;LOC_Os01g13210.1	0	0	0	0	0	0	K	4	___3	0.499974	1.218e-10	41.205	39.502	41.205	1.0179	157	157;157	LOC_Os01g13210.2	LOC_Os01g13210.2	AAAETTSREVAVEEEKKEEEAAPAEPAAAAA	EVAVEEEK(0.5)K(0.5)EEEAAPAEPAAAAAEAAAPSTEVVEEK	LOC_Os01g13210.2 LOC_Os01g13210.2|13101.m01452|protein salt stress root protein RS1, putative, expressed;LOC_Os01g13210.1 LOC_Os01g13210.1|13101.m01451|protein salt stress root protein RS1, putative, expressed	UID315	1
LOC_Os01g13210.2;LOC_Os01g13210.1	0	0	0	0	0	0	K	4	___3	0.499974	1.218e-10	41.205	39.502	41.205	1.0179	158	158;158	LOC_Os01g13210.2	LOC_Os01g13210.2	AAETTSREVAVEEEKKEEEAAPAEPAAAAAE	EVAVEEEK(0.5)K(0.5)EEEAAPAEPAAAAAEAAAPSTEVVEEK	LOC_Os01g13210.2 LOC_Os01g13210.2|13101.m01452|protein salt stress root protein RS1, putative, expressed;LOC_Os01g13210.1 LOC_Os01g13210.1|13101.m01451|protein salt stress root protein RS1, putative, expressed	UID316	1
LOC_Os01g13210.2;LOC_Os01g13210.1	0	0	0	0	0	0	K	3	___3	1	9.84575e-05	88.552	79.502	88.552	0.22221	86	86;86	LOC_Os01g13210.2	LOC_Os01g13210.2	KKTASKIKKNGPAVTKFLEELAKIDFPGAKP	NGPAVTK(1)FLEELAK	LOC_Os01g13210.2 LOC_Os01g13210.2|13101.m01452|protein salt stress root protein RS1, putative, expressed;LOC_Os01g13210.1 LOC_Os01g13210.1|13101.m01451|protein salt stress root protein RS1, putative, expressed	UID317	1
LOC_Os01g13210.2;LOC_Os01g13210.1	0	0	0	0	0	0	K	3	___3	0.993011	0.00100266	58.752	47.647	58.752	0.74121	40	40;40	LOC_Os01g13210.2	LOC_Os01g13210.2	AAAEFLKSFNKEEIGKEIDDKKTELEPKVVE	SFNK(0.007)EEIGK(0.993)EIDDK	LOC_Os01g13210.2 LOC_Os01g13210.2|13101.m01452|protein salt stress root protein RS1, putative, expressed;LOC_Os01g13210.1 LOC_Os01g13210.1|13101.m01451|protein salt stress root protein RS1, putative, expressed	UID318	1
LOC_Os01g13690.2	0	0	0	0	0	0	K	3	___3	1	0.000727127	61.038	43.121	61.038	-0.50991	261	261	LOC_Os01g13690.2	LOC_Os01g13690.2	RLLALAPRLVESGLLKAVTTRHIAADEAKRC	LVESGLLK(1)AVTTR	LOC_Os01g13690.2 LOC_Os01g13690.2|13101.m01505|protein ligA, putative, expressed	UID319	1
LOC_Os05g06770.1;LOC_Os01g22490.1;LOC_Os06g46770.1;LOC_Os06g46770.6;LOC_Os06g46770.2;LOC_Os06g46770.4;LOC_Os02g06640.1;LOC_Os06g46770.3;LOC_Os06g46770.5;LOC_Os02g06640.3;LOC_Os04g53620.2;LOC_Os05g42424.1;LOC_Os02g06640.4;LOC_Os04g53620.4;LOC_Os09g27930.1;LOC_Os07g30640.1;LOC_Os09g39500.1;LOC_Os03g13170.1;LOC_Os04g53620.1;LOC_Os09g31019.1;LOC_Os03g15370.1;LOC_Os03g15370.2;LOC_Os08g08760.1;LOC_Os05…	0	0	0	0	0	0	K	2	___3	1	1.67876e-136	205.8	163.8	205.8	0.060044	29	29;29;29;29;29;29;29;29;29;29;29;29;29;29;29;29;29;29;40;29;29;29;142;45;29;29;29;29;29	LOC_Os05g06770.1;LOC_Os09g25320.1;LOC_Os09g31031.3	LOC_Os09g25320.1	TLEVESSDTIDNVKAKIQDKEGIPPDQQRLI	AK(1)IQDKEGIPPDQQR	LOC_Os05g06770.1 LOC_Os05g06770.1|13105.m00733|protein 40S ribosomal protein S27a, putative, expressed;LOC_Os01g22490.1 LOC_Os01g22490.1|13101.m02385|protein 40S ribosomal protein S27a, putative, expressed;LOC_Os06g46770.1 LOC_Os06g46770.1|13106.m04947|pro	UID320	1
LOC_Os05g06770.1;LOC_Os01g22490.1;LOC_Os06g46770.1;LOC_Os06g46770.6;LOC_Os06g46770.2;LOC_Os06g46770.4;LOC_Os02g06640.1;LOC_Os06g46770.3;LOC_Os06g46770.5;LOC_Os02g06640.3;LOC_Os04g53620.2;LOC_Os05g42424.1;LOC_Os02g06640.4;LOC_Os04g53620.4;LOC_Os09g27930.1;LOC_Os07g30640.1;LOC_Os09g39500.1;LOC_Os03g13170.1;LOC_Os04g53620.1;LOC_Os09g31019.1;LOC_Os03g15370.1;LOC_Os03g15370.2;LOC_Os08g08760.1;LOC_Os05…	0	0	0	0	0	0	K	3	___3	1	0.000849883	59.57	45.312	42.095	0.47607	33	33;33;33;33;33;33;33;33;33;33;33;33;33;33;33;33;33;33;44;33;33;33;146;49;33;33;33;33;33	LOC_Os05g06770.1;LOC_Os09g25320.1;LOC_Os09g31031.3	LOC_Os09g25320.1	ESSDTIDNVKAKIQDKEGIPPDQQRLIFAGK	IQDK(1)EGIPPDQQR	LOC_Os05g06770.1 LOC_Os05g06770.1|13105.m00733|protein 40S ribosomal protein S27a, putative, expressed;LOC_Os01g22490.1 LOC_Os01g22490.1|13101.m02385|protein 40S ribosomal protein S27a, putative, expressed;LOC_Os06g46770.1 LOC_Os06g46770.1|13106.m04947|pro	UID321	1
LOC_Os05g06770.1;LOC_Os01g22490.1	0	0	0	0	0	0	K	4	___3	1	1.69171e-10	105.39	97.938	105.39	-0.33635	114	114;114	LOC_Os05g06770.1	LOC_Os05g06770.1	KLAVLQFYKVDDATGKVTRLRKECPNNDCGA	LAVLQFYKVDDATGK(1)VTR	LOC_Os05g06770.1 LOC_Os05g06770.1|13105.m00733|protein 40S ribosomal protein S27a, putative, expressed;LOC_Os01g22490.1 LOC_Os01g22490.1|13101.m02385|protein 40S ribosomal protein S27a, putative, expressed	UID322	1
LOC_Os05g06770.1;LOC_Os01g22490.1;LOC_Os06g46770.1;LOC_Os06g46770.6;LOC_Os06g46770.2;LOC_Os06g46770.4;LOC_Os02g06640.1;LOC_Os06g46770.3;LOC_Os06g46770.5;LOC_Os02g06640.3;LOC_Os04g53620.2;LOC_Os05g42424.1;LOC_Os02g06640.4;LOC_Os04g53620.4;LOC_Os09g27930.1;LOC_Os07g30640.1;LOC_Os09g39500.1;LOC_Os03g13170.1;LOC_Os04g53620.1;LOC_Os09g31019.1;LOC_Os03g15370.1;LOC_Os03g15370.2;LOC_Os01g45400.1;LOC_Os01…	0	0	0	0	0	0	K	3	___3	1	2.432e-285	255.71	105.74	65.395	-0.76067	48	48;48;48;48;48;48;48;48;48;48;48;48;48;48;48;48;48;48;59;48;48;48;48;48;48;48	LOC_Os05g06770.1;LOC_Os09g25320.1	LOC_Os09g25320.1	KEGIPPDQQRLIFAGKQLEDGRTLADYNIQK	LIFAGK(1)QLEDGR	LOC_Os05g06770.1 LOC_Os05g06770.1|13105.m00733|protein 40S ribosomal protein S27a, putative, expressed;LOC_Os01g22490.1 LOC_Os01g22490.1|13101.m02385|protein 40S ribosomal protein S27a, putative, expressed;LOC_Os06g46770.1 LOC_Os06g46770.1|13106.m04947|pro	UID323	1
LOC_Os05g06770.1;LOC_Os01g22490.1;LOC_Os06g46770.1;LOC_Os06g46770.6;LOC_Os06g46770.2;LOC_Os06g46770.4;LOC_Os02g06640.1;LOC_Os06g46770.3;LOC_Os06g46770.5;LOC_Os02g06640.3;LOC_Os04g53620.2;LOC_Os05g42424.1;LOC_Os02g06640.4;LOC_Os04g53620.4;LOC_Os09g27930.1;LOC_Os07g30640.1;LOC_Os09g39500.1;LOC_Os03g13170.1;LOC_Os04g53620.1;LOC_Os09g31019.1;LOC_Os03g15370.1;LOC_Os03g15370.2;LOC_Os01g45400.1;LOC_Os08…	0	0	0	0	0	0	K	2	___3	1	1.03983e-34	146.16	136.98	117.23	-0.63065	63	63;63;63;63;63;63;63;63;63;63;63;63;63;63;63;63;63;63;74;63;63;63;63;176;63;63;63	LOC_Os05g06770.1;LOC_Os09g25320.1	LOC_Os09g25320.1	KQLEDGRTLADYNIQKESTLHLVLRLRGGAK;KQLEDGRTLADYNIQKESTLHLVLRLRGGTM	TLADYNIQK(1)ESTLHLVLR	LOC_Os05g06770.1 LOC_Os05g06770.1|13105.m00733|protein 40S ribosomal protein S27a, putative, expressed;LOC_Os01g22490.1 LOC_Os01g22490.1|13101.m02385|protein 40S ribosomal protein S27a, putative, expressed;LOC_Os06g46770.1 LOC_Os06g46770.1|13106.m04947|pro	UID324	1
LOC_Os05g06770.1;LOC_Os01g22490.1;LOC_Os06g46770.1;LOC_Os06g46770.6;LOC_Os06g46770.2;LOC_Os06g46770.4;LOC_Os02g06640.1;LOC_Os06g46770.3;LOC_Os06g46770.5;LOC_Os02g06640.3;LOC_Os04g53620.2;LOC_Os05g42424.1;LOC_Os02g06640.4;LOC_Os04g53620.4;LOC_Os09g27930.1;LOC_Os07g30640.1;LOC_Os09g39500.1;LOC_Os03g13170.1;LOC_Os04g53620.1;LOC_Os09g31019.1;LOC_Os03g15370.1;LOC_Os03g15370.2;LOC_Os01g45400.1;LOC_Os08…	0	0	0	0	0	0	K	3	___3	0.999985	8.30856e-11	98.249	71.277	83.045	2.0929	6	6;6;6;6;6;6;6;6;6;6;6;6;6;6;6;6;6;6;17;6;6;6;6;119;6;6;6;6;6	LOC_Os05g06770.1;LOC_Os09g25320.1;LOC_Os09g31031.3	LOC_Os09g25320.1	__________MQIFVKTLTGKTITLEVESSD	MQIFVK(1)TLTGK	LOC_Os05g06770.1 LOC_Os05g06770.1|13105.m00733|protein 40S ribosomal protein S27a, putative, expressed;LOC_Os01g22490.1 LOC_Os01g22490.1|13101.m02385|protein 40S ribosomal protein S27a, putative, expressed;LOC_Os06g46770.1 LOC_Os06g46770.1|13106.m04947|pro	UID325	1
LOC_Os05g06770.1;LOC_Os01g22490.1;LOC_Os06g46770.1;LOC_Os06g46770.6;LOC_Os06g46770.2;LOC_Os06g46770.4;LOC_Os02g06640.1;LOC_Os06g46770.3;LOC_Os06g46770.5;LOC_Os02g06640.3;LOC_Os04g53620.2;LOC_Os05g42424.1;LOC_Os02g06640.4;LOC_Os04g53620.4;LOC_Os09g27930.1;LOC_Os07g30640.1;LOC_Os09g39500.1;LOC_Os03g13170.1;LOC_Os04g53620.1;LOC_Os09g31019.1;LOC_Os03g15370.1;LOC_Os03g15370.2;LOC_Os01g45400.1;LOC_Os08…	0	0	0	0	0	0	K	3	___3	1	7.42791e-232	232.54	215.79	197.86	-0.97651	11	11;11;11;11;11;11;11;11;11;11;11;11;11;11;11;11;11;11;22;11;11;11;11;124;11;11;11;11;11	LOC_Os05g06770.1;LOC_Os09g25320.1;LOC_Os09g31031.3	LOC_Os09g25320.1	_____MQIFVKTLTGKTITLEVESSDTIDNV	TLTGK(1)TITLEVESSDTIDNVK	LOC_Os05g06770.1 LOC_Os05g06770.1|13105.m00733|protein 40S ribosomal protein S27a, putative, expressed;LOC_Os01g22490.1 LOC_Os01g22490.1|13101.m02385|protein 40S ribosomal protein S27a, putative, expressed;LOC_Os06g46770.1 LOC_Os06g46770.1|13106.m04947|pro	UID326	1
LOC_Os03g17100.1;LOC_Os01g31800.1	0	0	0	0	0	0	K	2	___3	0.5	0.00100898	56.563	44.337	45.997	-0.43559	11	11;11	LOC_Os03g17100.1	LOC_Os03g17100.1	_____MDAAGAGAGGKLKKGAAGRKAGGPRK	MDAAGAGAGGK(0.5)LK(0.5)	LOC_Os03g17100.1 LOC_Os03g17100.1|13103.m02043|protein Core histone H2A/H2B/H3/H4 domain containing protein, putative, expressed;LOC_Os01g31800.1 LOC_Os01g31800.1|13101.m03198|protein Core histone H2A/H2B/H3/H4 domain containing protein, putative, expresse	UID327	1
LOC_Os03g17100.1;LOC_Os01g31800.1	0	0	0	0	0	0	K	2	___3	0.5	0.00100898	56.563	44.337	45.997	-0.43559	13	13;13	LOC_Os03g17100.1	LOC_Os03g17100.1	___MDAAGAGAGGKLKKGAAGRKAGGPRKKA	MDAAGAGAGGK(0.5)LK(0.5)	LOC_Os03g17100.1 LOC_Os03g17100.1|13103.m02043|protein Core histone H2A/H2B/H3/H4 domain containing protein, putative, expressed;LOC_Os01g31800.1 LOC_Os01g31800.1|13101.m03198|protein Core histone H2A/H2B/H3/H4 domain containing protein, putative, expresse	UID328	1
LOC_Os03g17100.1;LOC_Os01g31800.1;LOC_Os05g02300.1;LOC_Os05g38640.1	0	0	0	0	0	0	K	3	___3	1	0.00305199	46.706	35.493	46.706	0.87893	34	34;34;31;32	LOC_Os03g17100.1	LOC_Os03g17100.1	RKAGGPRKKAVSRSVKAGLQFPVGRIGRYLK	SVK(1)AGLQFPVGR	LOC_Os03g17100.1 LOC_Os03g17100.1|13103.m02043|protein Core histone H2A/H2B/H3/H4 domain containing protein, putative, expressed;LOC_Os01g31800.1 LOC_Os01g31800.1|13101.m03198|protein Core histone H2A/H2B/H3/H4 domain containing protein, putative, expresse	UID329	1
LOC_Os01g45274.4;LOC_Os01g45274.3;LOC_Os01g45274.2;LOC_Os01g45274.1	0	0	0	0	0	0	K	3	___3	0.999997	2.12399e-06	73.156	53.762	73.156	-0.32562	175	175;235;235;245	LOC_Os01g45274.4	LOC_Os01g45274.4	AVNQSLENLKTYPFVKEGIANGTLKLVGGHY	TYPFVK(1)EGIANGTLK	LOC_Os01g45274.4 LOC_Os01g45274.4|13101.m04641|protein carbonic anhydrase, chloroplast precursor, putative, expressed;LOC_Os01g45274.3 LOC_Os01g45274.3|13101.m04642|protein carbonic anhydrase, chloroplast precursor, putative, expressed;LOC_Os01g45274.2 LOC	UID330	1
LOC_Os01g46980.1	0	0	0	0	0	0	K	2	___3	1	9.31202e-07	94.616	74.409	70.977	0.48959	8	8	LOC_Os01g46980.1	LOC_Os01g46980.1	________MNDADVAKQIQQMVRFIRQEAEE	MNDADVAK(1)QIQQMVR	LOC_Os01g46980.1 LOC_Os01g46980.1|13101.m04835|protein vacuolar ATP synthase subunit E, putative, expressed	UID331	1
LOC_Os01g48420.1	0	0	0	0	0	0	K	3	___3	1	0.000478414	45.863	33.84	45.863	0.92873	121	121	LOC_Os01g48420.1	LOC_Os01g48420.1	GTYTKALGLELDLSEKGLGIRSRRFALLADN	ALGLELDLSEK(1)GLGIR	LOC_Os01g48420.1 LOC_Os01g48420.1|13101.m05023|protein peroxiredoxin, putative, expressed	UID332	1
LOC_Os01g49290.1;LOC_Os05g47890.1	0	0	0	0	0	0	K	3	___3	1	0.00215755	71.349	58.718	44.863	-1.3216	200	200;201	LOC_Os01g49290.1	LOC_Os01g49290.1	GSWDRTVKVWNLTNCKLRCNLEGHGGYVNAV	VWNLTNCK(1)LR	LOC_Os01g49290.1 LOC_Os01g49290.1|13101.m05124|protein WD repeat-containing protein, putative, expressed;LOC_Os05g47890.1 LOC_Os05g47890.1|13105.m05076|protein WD domain, G-beta repeat domain containing protein, expressed	UID333	1
LOC_Os01g50760.1	0	0	0	0	0	0	K	3	___3	1	1.06649e-22	76.733	68.644	45.395	-1.9277	16	16	LOC_Os01g50760.1	LOC_Os01g50760.1	MAAAVVANGASGDSSKAAFAEIYSRLKEEML	AAAVVANGASGDSSK(1)AAFAEIYSR	LOC_Os01g50760.1 LOC_Os01g50760.1|13101.m05285|protein polyprenyl synthetase, putative, expressed	UID334	1
LOC_Os06g37180.1;LOC_Os01g51380.2;LOC_Os01g51380.1	0	0	0	0	0	0	K	3	___3	1	0.00211814	51.841	36.085	51.841	-0.39285	476	476;476;476	LOC_Os06g37180.1	LOC_Os06g37180.1	LLRIFPRELLHRIPAKTLDQYYSRDATH___	IPAK(1)TLDQYYSR	LOC_Os06g37180.1 LOC_Os06g37180.1|13106.m03850|protein ATP synthase, putative, expressed;LOC_Os01g51380.2 LOC_Os01g51380.2|13101.m05361|protein ATP synthase, putative, expressed;LOC_Os01g51380.1 LOC_Os01g51380.1|13101.m05360|protein ATP synthase, putative,	UID335	1
LOC_Os01g52790.1	0	0	0	0	0	0	K	2	___3	1	0.0175617	110.12	41.745	93.162	-1.0779	237	237	LOC_Os01g52790.1	LOC_Os01g52790.1	YQEGWRIFQLQEEQAKRVLKAFQRIFIPGYW	IFQLQEEQAK(1)R	LOC_Os01g52790.1 LOC_Os01g52790.1|13101.m05529|protein cytochrome P450 72A1, putative, expressed	UID336	1
LOC_Os01g63820.2;LOC_Os01g63820.1	0	0	0	0	0	0	K	3	___3	1	0.00391703	44.188	29.931	44.188	0.77535	371	371;371	LOC_Os01g63820.2	LOC_Os01g63820.2	KMAMVIDDRLQVWDEKDQPRVHVVPAYTPYY	LQVWDEK(1)DQPR	LOC_Os01g63820.2 LOC_Os01g63820.2|13101.m06850|protein double-stranded RNA binding motif containing protein, expressed;LOC_Os01g63820.1 LOC_Os01g63820.1|13101.m06849|protein double-stranded RNA binding motif containing protein, expressed	UID337	1
LOC_Os01g64630.4;LOC_Os01g64630.1	0	0	0	0	0	0	K	3	___3	0.551298	0.0042077	40.113	30.16	40.113	0.51923	329	329;329	LOC_Os01g64630.4	LOC_Os01g64630.4	MSKEITALAPGSMKIKVVAPPERKYSVWIGG	EITALAPGSMK(0.449)IK(0.551)	LOC_Os01g64630.4 LOC_Os01g64630.4|13101.m15102|protein actin, putative, expressed;LOC_Os01g64630.1 LOC_Os01g64630.1|13101.m06958|protein actin, putative, expressed	UID338	1
LOC_Os01g64660.3;LOC_Os01g64660.2;LOC_Os01g64660.4	0	0	0	0	0	0	K	4	___3	1	0.000653085	67.385	51.495	60.49	0.29531	261	261;312;206	LOC_Os01g64660.3	LOC_Os01g64660.3	QSFTGKERALDLVPTKIHERSPIFLGSFEDV	ALDLVPTK(1)IHER	LOC_Os01g64660.3 LOC_Os01g64660.3|13101.m06965|protein fructose-1,6-bisphosphatase, putative, expressed;LOC_Os01g64660.2 LOC_Os01g64660.2|13101.m06963|protein fructose-1,6-bisphosphatase, putative, expressed;LOC_Os01g64660.4 LOC_Os01g64660.4|13101.m15103|p	UID339	1
LOC_Os01g64660.3;LOC_Os01g64660.2;LOC_Os01g64660.4;LOC_Os01g64660.1	0	0	0	0	0	0	K	3	___3	0.997871	0.00227883	50.563	38.924	42.095	1.1023	177	177;228;122;228	LOC_Os01g64660.3	LOC_Os01g64660.3	SVNEGNAKNWDEPTAKFVEKCKFPKDGSSPK	NWDEPTAK(0.998)FVEK(0.002)	LOC_Os01g64660.3 LOC_Os01g64660.3|13101.m06965|protein fructose-1,6-bisphosphatase, putative, expressed;LOC_Os01g64660.2 LOC_Os01g64660.2|13101.m06963|protein fructose-1,6-bisphosphatase, putative, expressed;LOC_Os01g64660.4 LOC_Os01g64660.4|13101.m15103|p	UID340	1
LOC_Os01g67860.1	0	0	0	0	0	0	K	3	___3	0.992022	0.00155298	51.774	37.213	51.774	0.38993	306	306	LOC_Os01g67860.1	LOC_Os01g67860.1	ALSFSFGRALQQSTLKAWGGKTENVVKAQKA	ALQQSTLK(0.992)AWGGK(0.008)	LOC_Os01g67860.1 LOC_Os01g67860.1|13101.m07380|protein fructose-bisphospate aldolase isozyme, putative, expressed	UID341	1
LOC_Os01g67860.1;LOC_Os08g02700.1;LOC_Os05g33380.1;LOC_Os10g08022.1;LOC_Os06g40640.3;LOC_Os06g40640.2;LOC_Os06g40640.1;LOC_Os06g40640.4	0	0	0	0	0	0	K	2	___3	1	5.13935e-06	105	66.599	101.95	0.36422	38	38;38;38;38;38;38;67;38	LOC_Os01g67860.1;LOC_Os05g33380.1;LOC_Os06g40640.3	LOC_Os06g40640.3	GKGILAADESTGTIGKRFASINVENVEENRR;GKGILAADESTGTIGKRLASINVENVEPNRQ	GILAADESTGTIGK(1)R	LOC_Os01g67860.1 LOC_Os01g67860.1|13101.m07380|protein fructose-bisphospate aldolase isozyme, putative, expressed;LOC_Os08g02700.1 LOC_Os08g02700.1|13108.m00214|protein fructose-bisphospate aldolase isozyme, putative, expressed;LOC_Os05g33380.1 LOC_Os05g33	UID342	1
LOC_Os02g02890.1	0	0	0	0	0	0	K	3	___3	1	0.00046487	78.934	50.191	53.252	0.68647	27	27	LOC_Os02g02890.1	LOC_Os02g02890.1	VGGAPAGRIVMELYAKDVPRTAENFRALCTG	IVMELYAK(1)DVPR	LOC_Os02g02890.1 LOC_Os02g02890.1|13102.m00246|protein peptidyl-prolyl cis-trans isomerase, putative, expressed	UID343	1
LOC_Os02g02890.1	0	0	0	0	0	0	K	3	___3	0.994276	0.00155744	51.726	43.192	51.726	-1.6988	147	147	LOC_Os02g02890.1	LOC_Os02g02890.1	KHVVFGRVVEGMDVVKAIEKVGSRGGSTAKP	VVEGMDVVK(0.994)AIEK(0.006)	LOC_Os02g02890.1 LOC_Os02g02890.1|13102.m00246|protein peptidyl-prolyl cis-trans isomerase, putative, expressed	UID344	1
LOC_Os02g03080.1;LOC_Os07g03230.2;LOC_Os07g03230.1	0	0	0	0	0	0	K	3	___3	1	6.08333e-05	57.159	52.69	57.159	0.36255	394	394;395;395	LOC_Os02g03080.1	LOC_Os02g03080.1	DSEFFKSLQCTDPYTKDYVQRLRDEPLFLVV	SLQCTDPYTK(1)DYVQR	LOC_Os02g03080.1 LOC_Os02g03080.1|13102.m00283|protein eukaryotic translation initiation factor 3 subunit C, putative, expressed;LOC_Os07g03230.2 LOC_Os07g03230.2|13107.m00263|protein eukaryotic translation initiation factor 3 subunit C, putative, expresse	UID345	1
LOC_Os06g48640.2;LOC_Os02g05340.1;LOC_Os06g48640.1;LOC_Os02g05340.2;LOC_Os06g48640.3;LOC_Os09g15750.1	0	0	0	0	0	0	K	4	___3	1	0.00266852	41.092	31.034	41.092	0.058526	358	358;355;358;355;358;348	LOC_Os06g48640.2	LOC_Os06g48640.2	RDIEVMEPKSPEDIYKVHLIDGRGATSSSLD	SPEDIYK(1)VHLIDGR	LOC_Os06g48640.2 LOC_Os06g48640.2|13106.m05173|protein proteasome/cyclosome repeat containing protein, expressed;LOC_Os02g05340.1 LOC_Os02g05340.1|13102.m00581|protein proteasome/cyclosome repeat containing protein, expressed;LOC_Os06g48640.1 LOC_Os06g4864	UID346	1
LOC_Os02g09060.1	0	0	0	0	0	0	K	3	___3	1	8.31758e-16	96.544	88.922	45.257	0.75821	334	334	LOC_Os02g09060.1	LOC_Os02g09060.1	AIVEEYNDLVTSQLEKQRNYYESLLLEVKED	MEAIVEEYNDLVTSQLEK(1)QR	LOC_Os02g09060.1 LOC_Os02g09060.1|13102.m00992|protein BRCA1-associated protein, putative, expressed	UID347	1
LOC_Os02g11050.1	0	0	0	0	0	0	K	3	___3	0.999995	7.46549e-21	67.864	60.503	67.864	0.50254	24	24	LOC_Os02g11050.1	LOC_Os02g11050.1	SKPPPAAGGDEAAAAKGRGGAGGGGGEGLRQ	ATVAMDISKPPPAAGGDEAAAAK(1)GR	LOC_Os02g11050.1 LOC_Os02g11050.1|13102.m01245|protein 26S protease regulatory subunit, putative, expressed	UID348	1
LOC_Os02g14770.4;LOC_Os02g14770.3;LOC_Os02g14770.2;LOC_Os02g14770.1	0	0	0	0	0	0	K	2	___3	1	0.00132651	58.676	45.168	48.796	-0.044763	7	7;7;7;7	LOC_Os02g14770.4	LOC_Os02g14770.4	_________MAAAAGKAAMERHQSIDAQLRL	AAAAGK(1)AAMER	LOC_Os02g14770.4 LOC_Os02g14770.4|13102.m12380|protein phosphoenolpyruvate carboxylase, putative, expressed;LOC_Os02g14770.3 LOC_Os02g14770.3|13102.m01642|protein phosphoenolpyruvate carboxylase, putative, expressed;LOC_Os02g14770.2 LOC_Os02g14770.2|13102.	UID349	1
LOC_Os02g14770.4;LOC_Os02g14770.3;LOC_Os02g14770.2;LOC_Os02g14770.1;LOC_Os08g27840.2;LOC_Os08g27840.1;LOC_Os09g14670.1	0	0	0	0	0	0	K	4	___3	0.99997	2.89548e-08	53.278	40.429	53.278	0.98101	507	592;592;592;592;507;587;598	LOC_Os02g14770.4;LOC_Os08g27840.2	LOC_Os08g27840.2	ARLFSIDWYMNRINGKQEVMIGYSDSGKDAG;ARLFSIDWYRERINGKQEVMIGYSDSGKDAG	INGK(1)QEVMIGYSDSGKDAGR	LOC_Os02g14770.4 LOC_Os02g14770.4|13102.m12380|protein phosphoenolpyruvate carboxylase, putative, expressed;LOC_Os02g14770.3 LOC_Os02g14770.3|13102.m01642|protein phosphoenolpyruvate carboxylase, putative, expressed;LOC_Os02g14770.2 LOC_Os02g14770.2|13102.	UID350	1
LOC_Os02g18410.1	0	0	0	0	0	0	K	3	___3	0.998656	0.00250046	41.644	30.79	41.092	-1.1711	32	32	LOC_Os02g18410.1	LOC_Os02g18410.1	AKGGNAKKAAAAELIKSFDESKEGINGEFEE	AAAAELIK(0.999)SFDESK(0.001)	LOC_Os02g18410.1 LOC_Os02g18410.1|13102.m02065|protein salt stress root protein RS1, putative, expressed	UID351	1
LOC_Os07g10720.2;LOC_Os07g10720.1;LOC_Os02g27760.1	0	0	0	0	0	0	K	3	___3	1	9.65283e-05	77.912	65.766	49.31	-0.070444	84	84;84;84	LOC_Os07g10720.2	LOC_Os07g10720.2	LNKCGVISPRFDVGVKEIESWTARLLPSRQF	FDVGVK(1)EIESWTAR	LOC_Os07g10720.2 LOC_Os07g10720.2|13107.m01098|protein 40S ribosomal protein S15a, putative, expressed;LOC_Os07g10720.1 LOC_Os07g10720.1|13107.m01097|protein 40S ribosomal protein S15a, putative, expressed;LOC_Os02g27760.1 LOC_Os02g27760.1|13102.m03029|pro	UID352	1
LOC_Os02g33640.1	0	0	0	0	0	0	K	2	___3	0.999999	0.0116645	60.682	9.336	60.682	1.9937	5	5	LOC_Os02g33640.1	LOC_Os02g33640.1	___________MNHAKNLIYKPQTSAAAKLA	MNHAK(1)NLIYK	LOC_Os02g33640.1 LOC_Os02g33640.1|13102.m03650|protein expressed protein	UID353	1
LOC_Os04g35090.1;LOC_Os02g34460.1;LOC_Os02g34460.2;LOC_Os01g73160.1	0	0	0	0	0	0	K	2	___3	1	3.98341e-27	135.23	127.13	48.704	-0.25514	145	145;145;100;145	LOC_Os04g35090.1	LOC_Os04g35090.1	YRGGPRGAPGDFGGEKGGAPAEFQPSFRSSG	GAPGDFGGEK(1)GGAPAEFQPSFR	LOC_Os04g35090.1 LOC_Os04g35090.1|13104.m03411|protein 40S ribosomal protein S10, putative, expressed;LOC_Os02g34460.1 LOC_Os02g34460.1|13102.m03731|protein 40S ribosomal protein S10, putative, expressed;LOC_Os02g34460.2 LOC_Os02g34460.2|13102.m03732|prote	UID354	1
LOC_Os02g36974.5;LOC_Os04g38870.5;LOC_Os04g38870.4;LOC_Os04g38870.3;LOC_Os04g38870.2;LOC_Os04g38870.1;LOC_Os02g36974.4;LOC_Os02g36974.3;LOC_Os02g36974.2;LOC_Os02g36974.1;LOC_Os03g50290.3;LOC_Os03g50290.2;LOC_Os03g50290.1	0	0	0	0	0	0	K	3	___3	1	0.000895657	63.537	48.149	42.041	-0.11523	75	76;76;76;76;76;76;76;76;76;76;75;75;75	LOC_Os02g36974.5;LOC_Os03g50290.3	LOC_Os03g50290.3	GARRASWRIISSIEQKEESRGNEAYVASIKE;GARRASWRIISSIEQKEESRGNEDRCTLIKE	IISSIEQK(1)EESR	LOC_Os02g36974.5 LOC_Os02g36974.5|13102.m04048|protein 14-3-3 protein, putative, expressed;LOC_Os04g38870.5 LOC_Os04g38870.5|13104.m03746|protein 14-3-3 protein, putative, expressed;LOC_Os04g38870.4 LOC_Os04g38870.4|13104.m03745|protein 14-3-3 protein, put	UID355	1
LOC_Os02g41630.2	0	0	0	0	0	0	K	3	___3	1	5.23888e-06	107.35	93.264	47.201	0.7367	533	533	LOC_Os02g41630.2	LOC_Os02g41630.2	NIKSSVKNCVTQVAKKVLTMNPTGDLSSARF	K(1)VLTMNPTGDLSSAR	LOC_Os02g41630.2 LOC_Os02g41630.2|13102.m04596|protein phenylalanine ammonia-lyase, putative, expressed	UID356	1
LOC_Os02g44630.2;LOC_Os02g44630.1;LOC_Os02g57720.1;LOC_Os02g44630.3	0	0	0	0	0	0	K	2	___3	1	2.55011e-06	123.92	101.2	40.002	-1.3014	4	4;4;4;4	LOC_Os02g44630.2	LOC_Os02g44630.2	____________MEGKEEDVRLGANRYSERQ	MEGK(1)EEDVR	LOC_Os02g44630.2 LOC_Os02g44630.2|13102.m04992|protein aquaporin protein, putative, expressed;LOC_Os02g44630.1 LOC_Os02g44630.1|13102.m04991|protein aquaporin protein, putative, expressed;LOC_Os02g57720.1 LOC_Os02g57720.1|13102.m06673|protein aquaporin pro	UID357	1
LOC_Os02g47600.2;LOC_Os02g47600.1	0	0	0	0	0	0	K	2	___3	1	0.00146761	51.092	46.755	50.292	0.69761	8	8;8	LOC_Os02g47600.2	LOC_Os02g47600.2	________MAGEADGKAPLGSRYPPAALNER	AGEADGK(1)APLGSR	LOC_Os02g47600.2 LOC_Os02g47600.2|13102.m05365|protein soluble inorganic pyrophosphatase, putative, expressed;LOC_Os02g47600.1 LOC_Os02g47600.1|13102.m05364|protein soluble inorganic pyrophosphatase, putative, expressed	UID358	1
LOC_Os02g54580.1	0	0	0	0	0	0	K	3	___3	1	0.00858666	72.485	46.748	72.485	4.1616	160	160	LOC_Os02g54580.1	LOC_Os02g54580.1	YGSSADWKFAAEQFVKRLPGKVFVHRSQCNH	FAAEQFVK(1)R	LOC_Os02g54580.1 LOC_Os02g54580.1|13102.m06251|protein serine esterase family protein, putative, expressed	UID359	1
LOC_Os02g54700.2	0	0	0	0	0	0	K	2	___3	1	0.0065165	49.813	37.587	49.813	1.7249	9	9	LOC_Os02g54700.2	LOC_Os02g54700.2	_______MAVEVATQKIRWGELEEDDEGDLD	AVEVATQK(1)IR	LOC_Os02g54700.2 LOC_Os02g54700.2|13102.m06262|protein RNA recognition motif containing protein, putative, expressed	UID360	1
LOC_Os03g02040.1	0	0	0	0	0	0	K	3	___3	1	4.22454e-07	60.209	50.421	53.169	1.6777	41	41	LOC_Os03g02040.1	LOC_Os03g02040.1	PPATEHDDSKAIVLVKEAEATGGSAERDAYL	AIVLVK(1)EAEATGGSAER	LOC_Os03g02040.1 LOC_Os03g02040.1|13103.m00148|protein remorin, putative, expressed	UID361	1
LOC_Os10g30580.1;LOC_Os03g05730.1;LOC_Os10g30580.2	0	0	0	0	0	0	K	3	___3	0.501953	0.00547439	40.278	28.485	40.278	0.56889	669	669;669;56	LOC_Os10g30580.1	LOC_Os10g30580.1	PDEQSRLQIFKACLRKSPVAKDVDLNALAKY	K(0.502)SPVAK(0.498)DVDLNALAK	LOC_Os10g30580.1 LOC_Os10g30580.1|13110.m02634|protein cell division control protein 48 homolog E, putative, expressed;LOC_Os03g05730.1 LOC_Os03g05730.1|13103.m00618|protein cell division control protein 48 homolog E, putative, expressed;LOC_Os10g30580.2 L	UID362	1
LOC_Os10g30580.1;LOC_Os03g05730.1;LOC_Os10g30580.2	0	0	0	0	0	0	K	4	___3	0.885262	0.00121006	44.318	19.463	40.801	0.61799	674	674;674;61	LOC_Os10g30580.1	LOC_Os10g30580.1	RLQIFKACLRKSPVAKDVDLNALAKYTQGFS	K(0.112)SPVAK(0.885)DVDLNALAK(0.003)	LOC_Os10g30580.1 LOC_Os10g30580.1|13110.m02634|protein cell division control protein 48 homolog E, putative, expressed;LOC_Os03g05730.1 LOC_Os03g05730.1|13103.m00618|protein cell division control protein 48 homolog E, putative, expressed;LOC_Os10g30580.2 L	UID363	1
LOC_Os03g05980.1;LOC_Os11g38959.1;LOC_Os03g05980.2	0	0	0	0	0	0	K	3	___3	1	0.00230214	52.278	37.592	52.278	0.76618	67	67;67;67	LOC_Os03g05980.1	LOC_Os03g05980.1	SRIRNNARHLLTLDEKNPRRIFEGEALLRRM	HLLTLDEK(1)NPR	LOC_Os03g05980.1 LOC_Os03g05980.1|13103.m00652|protein 40S ribosomal protein S9-2, putative, expressed;LOC_Os11g38959.1 LOC_Os11g38959.1|13111.m03833|protein 40S ribosomal protein S9-2, putative, expressed;LOC_Os03g05980.2 LOC_Os03g05980.2|13103.m00653|pro	UID364	1
LOC_Os03g08050.1;LOC_Os03g08020.1;LOC_Os03g08010.1;LOC_Os03g08060.1	0	0	0	0	0	0	K	3	___3	1	0.000133545	41.202	31.006	40.085	-0.06795	243	243;243;243;245	LOC_Os03g08050.1	LOC_Os03g08050.1	RPSDKPLRLPLQDVYKIGGIGTVPVGRVETG	LPLQDVYK(1)IGGIGTVPVGR	LOC_Os03g08050.1 LOC_Os03g08050.1|13103.m30164|protein elongation factor Tu, putative, expressed;LOC_Os03g08020.1 LOC_Os03g08020.1|13103.m30163|protein elongation factor Tu, putative, expressed;LOC_Os03g08010.1 LOC_Os03g08010.1|13103.m30162|protein elongat	UID365	1
LOC_Os03g08050.1;LOC_Os03g08020.1;LOC_Os03g08010.1;LOC_Os03g08060.1	0	0	0	0	0	0	K	3	___3	0.994564	0.00022396	71.933	53.86	71.933	0.80936	427	427;427;427;429	LOC_Os03g08050.1	LOC_Os03g08050.1	FAVRDMRQTVAVGVIKNVEKKDPTGAKVTKA	QTVAVGVIK(0.995)NVEK(0.005)	LOC_Os03g08050.1 LOC_Os03g08050.1|13103.m30164|protein elongation factor Tu, putative, expressed;LOC_Os03g08020.1 LOC_Os03g08020.1|13103.m30163|protein elongation factor Tu, putative, expressed;LOC_Os03g08010.1 LOC_Os03g08010.1|13103.m30162|protein elongat	UID366	1
LOC_Os03g10090.1	0	0	0	0	0	0	K	4	___3	1	9.32043e-09	111.3	99.685	40.856	-0.55066	492	492	LOC_Os03g10090.1	LOC_Os03g10090.1	ETKGKSLEDTVKLFGKDTDDDDDVDTSRHER	LFGK(1)DTDDDDDVDTSRHER	LOC_Os03g10090.1 LOC_Os03g10090.1|13103.m01125|protein transporter family protein, putative, expressed	UID367	1
LOC_Os03g12250.1	0	0	0	0	0	0	K	3	___3	1	0.00126467	54.898	47.696	54.898	-0.58358	519	519	LOC_Os03g12250.1	LOC_Os03g12250.1	TASHGNIKSSNVLLTKNYEARVSDHGLPTLV	SSNVLLTK(1)NYEAR	LOC_Os03g12250.1 LOC_Os03g12250.1|13103.m01397|protein atypical receptor-like kinase MARK, putative, expressed	UID368	1
LOC_Os03g13970.2;LOC_Os03g13970.1	0	0	0	0	0	0	K	3	___3	1	5.69442e-08	49.768	41.274	49.768	0.75486	57	57;57	LOC_Os03g13970.2	LOC_Os03g13970.2	QSNPENTVGVMTMAGKGVRVLVTPTSDLGKI	TQSNPENTVGVMTMAGK(1)GVR	LOC_Os03g13970.2 LOC_Os03g13970.2|13103.m01627|protein 26S proteasome non-ATPase regulatory subunit 4, putative, expressed;LOC_Os03g13970.1 LOC_Os03g13970.1|13103.m01626|protein 26S proteasome non-ATPase regulatory subunit 4, putative, expressed	UID369	1
LOC_Os03g14450.1	0	0	0	0	0	0	K	2	___3	1	0.00170254	73.26	49.23	53.166	0.17276	9	9	LOC_Os03g14450.1	LOC_Os03g14450.1	_______MAATIQSVKARQIFDSRGNPTVEV	AATIQSVK(1)AR	LOC_Os03g14450.1 LOC_Os03g14450.1|13103.m01689|protein enolase, putative, expressed	UID370	1
LOC_Os03g14530.1	0	0	0	0	0	0	K	4	___3	1	1.27451e-09	80.239	62.203	40.937	0.38728	11	11	LOC_Os03g14530.1	LOC_Os03g14530.1	_____MAAAAVYGGMKGGKLGVEEAHELQLN	AAAAVYGGMK(1)GGK(1)LGVEEAHELQLNR	LOC_Os03g14530.1 LOC_Os03g14530.1|13103.m01699|protein S10/S20 domain containing ribosomal protein, putative, expressed	UID371	1;2
LOC_Os03g14530.1	0	0	0	0	0	0	K	4	___3	1	1.27451e-09	101.64	88.59	41.967	0.050852	14	14	LOC_Os03g14530.1	LOC_Os03g14530.1	__MAAAAVYGGMKGGKLGVEEAHELQLNRIR	GGK(1)LGVEEAHELQLNR	LOC_Os03g14530.1 LOC_Os03g14530.1|13103.m01699|protein S10/S20 domain containing ribosomal protein, putative, expressed	UID372	1;2
LOC_Os03g16980.2;LOC_Os03g16980.1;LOC_Os03g16980.3	0	0	0	0	0	0	K	4	___3	0.999079	0.000328027	58.752	40.157	49.929	-0.49072	324	324;324;270	LOC_Os03g16980.2	LOC_Os03g16980.2	KPDITKAKEVLGWEPKIVLRDGLVLMEDDFR	AK(0.001)EVLGWEPK(0.999)IVLR	LOC_Os03g16980.2 LOC_Os03g16980.2|13103.m02025|protein NAD dependent epimerase/dehydratase family domain containing protein, expressed;LOC_Os03g16980.1 LOC_Os03g16980.1|13103.m02023|protein NAD dependent epimerase/dehydratase family domain containing prote	UID373	1
LOC_Os03g16980.2;LOC_Os03g16980.1;LOC_Os03g16980.5;LOC_Os03g16980.4	0	0	0	0	0	0	K	3	___3	1	0.000955832	91.867	69.225	46.001	-0.20112	29	29;29;29;29	LOC_Os03g16980.2	LOC_Os03g16980.2	HTTRPPPTPSPLRFSKFFQANLRILVTGGAG	FSK(1)FFQANLR	LOC_Os03g16980.2 LOC_Os03g16980.2|13103.m02025|protein NAD dependent epimerase/dehydratase family domain containing protein, expressed;LOC_Os03g16980.1 LOC_Os03g16980.1|13103.m02023|protein NAD dependent epimerase/dehydratase family domain containing prote	UID374	1
LOC_Os03g17174.2;LOC_Os03g17174.1	0	0	0	0	0	0	K	3	___3	1	0.00387657	42.976	25.31	42.976	2.0865	129	129;129	LOC_Os03g17174.2	LOC_Os03g17174.2	NVALQCVRVGFIPTTKTDIRDLGPMDEAIFN	VGFIPTTK(1)TDIR	LOC_Os03g17174.2 LOC_Os03g17174.2|13103.m12873|protein PsbP, putative, expressed;LOC_Os03g17174.1 LOC_Os03g17174.1|13103.m02053|protein PsbP, putative, expressed	UID375	1
LOC_Os05g02880.1;LOC_Os03g17710.2	0	0	0	0	0	0	K	3	___3	1	0.00273808	49.5	38.349	49.5	-1.7976	80	80;80	LOC_Os05g02880.1	LOC_Os05g02880.1	DGRDVDGSRILVEFAKGVPRGPGGSREYMGR	ILVEFAK(1)GVPR	LOC_Os05g02880.1 LOC_Os05g02880.1|13105.m00263|protein splicing factor, arginine/serine-rich 7, putative, expressed;LOC_Os03g17710.2 LOC_Os03g17710.2|13103.m02117|protein splicing factor, arginine/serine-rich, putative, expressed	UID376	1
LOC_Os03g28330.4;LOC_Os03g28330.3;LOC_Os03g28330.2;LOC_Os03g28330.1	0	0	0	0	0	0	K	4	___3	1	6.24777e-10	68.576	58.819	68.481	-1.4996	743	743;743;743;743	LOC_Os03g28330.4	LOC_Os03g28330.4	VEFFEKCQEDPSHWTKISQGGLQRIEEKYTW	CQEDPSHWTK(1)ISQGGLQR	LOC_Os03g28330.4 LOC_Os03g28330.4|13103.m03307|protein sucrose synthase, putative, expressed;LOC_Os03g28330.3 LOC_Os03g28330.3|13103.m03306|protein sucrose synthase, putative, expressed;LOC_Os03g28330.2 LOC_Os03g28330.2|13103.m03308|protein sucrose synthas	UID377	1
LOC_Os03g28330.4;LOC_Os03g28330.3;LOC_Os03g28330.2;LOC_Os03g28330.1;LOC_Os03g28330.5;LOC_Os07g42490.2;LOC_Os07g42490.1	0	0	0	0	0	0	K	3	___3	1	0.00260349	50.284	26.908	50.284	-2.3885	327	327;327;327;327;327;327;327	LOC_Os03g28330.4	LOC_Os03g28330.4	LDQVRAMENEMLLRIKQQGLNITPRILIVTR	IK(1)QQGLNITPR	LOC_Os03g28330.4 LOC_Os03g28330.4|13103.m03307|protein sucrose synthase, putative, expressed;LOC_Os03g28330.3 LOC_Os03g28330.3|13103.m03306|protein sucrose synthase, putative, expressed;LOC_Os03g28330.2 LOC_Os03g28330.2|13103.m03308|protein sucrose synthas	UID378	1
LOC_Os03g28330.4;LOC_Os03g28330.3;LOC_Os03g28330.2;LOC_Os03g28330.1;LOC_Os03g28330.5	0	0	0	0	0	0	K	3	___3	1	0.00248139	51.092	19.084	51.092	-1.5139	68	68;68;68;68;68	LOC_Os03g28330.4	LOC_Os03g28330.4	AEYNNAISEADREKLKDGAFEDVLRSAQEGI	LK(1)DGAFEDVLR	LOC_Os03g28330.4 LOC_Os03g28330.4|13103.m03307|protein sucrose synthase, putative, expressed;LOC_Os03g28330.3 LOC_Os03g28330.3|13103.m03306|protein sucrose synthase, putative, expressed;LOC_Os03g28330.2 LOC_Os03g28330.2|13103.m03308|protein sucrose synthas	UID379	1
LOC_Os03g28330.4;LOC_Os03g28330.3;LOC_Os03g28330.2;LOC_Os03g28330.1;LOC_Os07g42490.2;LOC_Os07g42490.1	0	0	0	0	0	0	K	3	___3	1	0.0042077	40.113	27.553	40.113	-0.39213	588	588;588;588;588;588;588	LOC_Os03g28330.4	LOC_Os03g28330.4	RNKPIIFSMARLDRVKNLTGLVELYGRNPRL	VK(1)NLTGLVELYGR	LOC_Os03g28330.4 LOC_Os03g28330.4|13103.m03307|protein sucrose synthase, putative, expressed;LOC_Os03g28330.3 LOC_Os03g28330.3|13103.m03306|protein sucrose synthase, putative, expressed;LOC_Os03g28330.2 LOC_Os03g28330.2|13103.m03308|protein sucrose synthas	UID380	1
LOC_Os03g40270.1	0	0	0	0	0	0	K	3	___3	0.999872	0.00810268	43.77	14.972	43.77	-0.16986	329	329	LOC_Os03g40270.1	LOC_Os03g40270.1	KCYLSLAEQVREKLGKIDPYFVKLADAMVTW	LGK(1)IDPYFVK	LOC_Os03g40270.1 LOC_Os03g40270.1|13103.m04360|protein alpha-1,4-glucan-protein synthase, putative, expressed	UID381	1
LOC_Os03g50480.1;LOC_Os03g50480.2	0	0	0	0	0	0	K	3	___3	0.989319	0.00428528	41.54	29.748	41.54	0.26618	543	543;466	LOC_Os03g50480.1	LOC_Os03g50480.1	GSVGATIRVYIEQYEKDSSKTGRDSQDALAP	VYIEQYEK(0.989)DSSK(0.011)	LOC_Os03g50480.1 LOC_Os03g50480.1|13103.m05489|protein phosphoglucomutase, putative, expressed;LOC_Os03g50480.2 LOC_Os03g50480.2|13103.m05490|protein phosphoglucomutase, putative, expressed	UID382	1
LOC_Os11g06390.1;LOC_Os11g06390.3;LOC_Os12g06660.1;LOC_Os12g44350.1;LOC_Os03g50885.1;LOC_Os11g06390.4;LOC_Os11g06390.5;LOC_Os11g06390.2;LOC_Os03g61970.1;LOC_Os11g06390.6;LOC_Os05g01600.1;LOC_Os05g01600.2;LOC_Os10g36650.1;LOC_Os01g73310.1	0	0	0	0	0	0	K	3	___3	0.59034	0.0036657	41.317	23.049	41.317	0.11579	328	328;328;331;328;328;328;328;328;328;328;328;328;328;328	LOC_Os11g06390.1	LOC_Os11g06390.1	DRMSKEITALAPSSMKIKVVAPPERKYSVWI	EITALAPSSMK(0.59)IK(0.41)	LOC_Os11g06390.1 LOC_Os11g06390.1|13111.m00639|protein actin, putative, expressed;LOC_Os11g06390.3 LOC_Os11g06390.3|13111.m00640|protein actin, putative, expressed;LOC_Os12g06660.1 LOC_Os12g06660.1|13112.m00685|protein actin, putative, expressed;LOC_Os12g4	UID383	1
LOC_Os11g06390.1;LOC_Os11g06390.3;LOC_Os12g06660.1;LOC_Os12g44350.1;LOC_Os03g50885.1;LOC_Os11g06390.4;LOC_Os11g06390.5;LOC_Os11g06390.2;LOC_Os03g61970.1;LOC_Os11g06390.6;LOC_Os05g01600.1;LOC_Os05g01600.2;LOC_Os10g36650.1;LOC_Os01g73310.1	0	0	0	0	0	0	K	3	___3	0.585966	0.00148091	52.555	34.287	49.423	0.48152	330	330;330;333;330;330;330;330;330;330;330;330;330;330;330	LOC_Os11g06390.1	LOC_Os11g06390.1	MSKEITALAPSSMKIKVVAPPERKYSVWIGG	EITALAPSSMK(0.414)IK(0.586)	LOC_Os11g06390.1 LOC_Os11g06390.1|13111.m00639|protein actin, putative, expressed;LOC_Os11g06390.3 LOC_Os11g06390.3|13111.m00640|protein actin, putative, expressed;LOC_Os12g06660.1 LOC_Os12g06660.1|13112.m00685|protein actin, putative, expressed;LOC_Os12g4	UID384	1
LOC_Os03g52860.1	0	0	0	0	0	0	K	2	___3	1	0.00271698	41.283	31.33	41.283	-2.1338	13	13	LOC_Os03g52860.1	LOC_Os03g52860.1	___MLGGIIGGLTGNKNARLKGSLVLMRKNA	MLGGIIGGLTGNK(1)NAR	LOC_Os03g52860.1 LOC_Os03g52860.1|13103.m05766|protein lipoxygenase, putative, expressed	UID385
LOC_Os12g25700.3;LOC_Os12g25700.2;LOC_Os12g25700.1;LOC_Os03g55070.2;LOC_Os03g55070.1	0	0	0	0	0	0	K	3	___3	1	1.20296e-05	48.547	43.229	48.547	1.0988	91	91;91;91;91;91	LOC_Os12g25700.3	LOC_Os12g25700.3	VAEADIIFVSVNTPTKTRGLGAGKAADLTYW	HVAEADIIFVSVNTPTK(1)TR	LOC_Os12g25700.3 LOC_Os12g25700.3|13112.m02607|protein UDP-glucose 6-dehydrogenase, putative, expressed;LOC_Os12g25700.2 LOC_Os12g25700.2|13112.m02606|protein UDP-glucose 6-dehydrogenase, putative, expressed;LOC_Os12g25700.1 LOC_Os12g25700.1|13112.m02605|p	UID386	1
LOC_Os03g55150.5;LOC_Os12g32240.1;LOC_Os07g40580.1;LOC_Os03g55150.6;LOC_Os03g55150.4;LOC_Os03g55150.1;LOC_Os07g02210.3;LOC_Os07g02210.2;LOC_Os07g02210.1	0	0	0	0	0	0	K	3	___3	1	5.3836e-06	52.887	41.832	52.887	0.70211	19	19;19;19;19;19;19;19;19;19	LOC_Os03g55150.5	LOC_Os03g55150.5	SEEHHFESKADAGASKTYPQQAGTIRKNGHI	ADAGASK(1)TYPQQAGTIR	LOC_Os03g55150.5 LOC_Os03g55150.5|13103.m05999|protein eukaryotic translation initiation factor 5A, putative, expressed;LOC_Os12g32240.1 LOC_Os12g32240.1|13112.m03290|protein eukaryotic translation initiation factor 5A, putative, expressed;LOC_Os07g40580.1	UID387	1
LOC_Os03g59310.1	0	0	0	0	0	0	K	3	___3	0.999543	2.16931e-06	76.358	70.195	76.358	0.54323	258	258	LOC_Os03g59310.1	LOC_Os03g59310.1	KFVKSPFQEYTDLLAKPTKALMIDAPVENVE	SPFQEYTDLLAK(1)PTK	LOC_Os03g59310.1 LOC_Os03g59310.1|13103.m06511|protein ribosomal protein, putative, expressed	UID388	1
LOC_Os04g23890.4;LOC_Os04g23890.3;LOC_Os04g23890.2;LOC_Os04g23890.1	0	0	0	0	0	0	K	3	___3	1	0.00268854	41.092	28.324	41.092	1.0635	515	515;515;515;515	LOC_Os04g23890.4	LOC_Os04g23890.4	NRLSENTEIQSAKLVKATAENVDDAVRELPD	LVK(1)ATAENVDDAVR	LOC_Os04g23890.4 LOC_Os04g23890.4|13104.m02222|protein AGC_PVPK_like_kin82y.10 - ACG kinases include homologs to PKA, PKG and PKC, expressed;LOC_Os04g23890.3 LOC_Os04g23890.3|13104.m02221|protein AGC_PVPK_like_kin82y.10 - ACG kinases include homologs to PK	UID389	1
LOC_Os04g45070.1	0	0	0	0	0	0	K	4	___3	0.990646	2.04507e-08	47.099	41.195	47.099	-0.57713	58	58	LOC_Os04g45070.1	LOC_Os04g45070.1	PAPPAEEEKPPVDDSKALAIVEKVADEPPAE	AVIPAPAPPAEEEK(0.009)PPVDDSK(0.991)ALAIVEK	LOC_Os04g45070.1 LOC_Os04g45070.1|13104.m04514|protein remorin, putative, expressed	UID390	1
LOC_Os04g45070.1	0	0	0	0	0	0	K	3	___3	1	0.000502123	90.614	60.678	90.614	0.89341	100	100	LOC_Os04g45070.1	LOC_Os04g45070.1	VALARVETEKRNSLIKAWEENEKTKAENKAS	NSLIK(1)AWEENEK	LOC_Os04g45070.1 LOC_Os04g45070.1|13104.m04514|protein remorin, putative, expressed	UID391	1
LOC_Os04g45070.1	0	0	0	0	0	0	K	4	___3	1	5.44608e-23	109.08	98.386	92.336	0.048268	74	74	LOC_Os04g45070.1	LOC_Os04g45070.1	ALAIVEKVADEPPAEKPAQGGSNDRDVALAR	VADEPPAEK(1)PAQGGSNDRDVALAR	LOC_Os04g45070.1 LOC_Os04g45070.1|13104.m04514|protein remorin, putative, expressed	UID392	1
LOC_Os04g56160.1;LOC_Os04g56160.3;LOC_Os04g56160.2;LOC_Os05g25550.2;LOC_Os05g25550.1	0	0	0	0	0	0	K	3	___3	1	0.0116265	40.589	24.699	40.589	0.44722	913	913;870;499;869;934	LOC_Os04g56160.1	LOC_Os04g56160.1	DKSSYRELSEIAEQAKRRAEIARLRELNTLK	ELSEIAEQAK(1)R	LOC_Os04g56160.1 LOC_Os04g56160.1|13104.m05840|protein plasma membrane ATPase, putative, expressed;LOC_Os04g56160.3 LOC_Os04g56160.3|13104.m11962|protein plasma membrane ATPase, putative, expressed;LOC_Os04g56160.2 LOC_Os04g56160.2|13104.m05839|protein pla	UID393	1
LOC_Os04g56160.1;LOC_Os04g56160.2	0	0	0	0	0	0	K	4	___3	1	8.6494e-25	72.425	66.995	72.425	0.51352	27	27;27	LOC_Os04g56160.1	LOC_Os04g56160.1	VDLENIPIEEVFEQLKCTREGLSSEEGNRRI	GGLEEIKNEAVDLENIPIEEVFEQLK(1)CTR	LOC_Os04g56160.1 LOC_Os04g56160.1|13104.m05840|protein plasma membrane ATPase, putative, expressed;LOC_Os04g56160.2 LOC_Os04g56160.2|13104.m05839|protein plasma membrane ATPase, putative, expressed	UID394	1
LOC_Os04g56160.1;LOC_Os04g56160.3;LOC_Os04g56160.2;LOC_Os02g55400.1;LOC_Os12g44150.2;LOC_Os12g44150.1;LOC_Os05g25550.2;LOC_Os03g48310.1;LOC_Os05g25550.1	0	0	0	0	0	0	K	3	___3	0.978966	0.00508209	55.567	45.259	54.982	-1.186	936	936;893;522;869;873;941;892;941;957	LOC_Os04g56160.1	LOC_Os04g56160.1	LRELNTLKGHVESVVKLKGLDIDTIQQNYTV	GHVESVVK(0.979)LK(0.021)	LOC_Os04g56160.1 LOC_Os04g56160.1|13104.m05840|protein plasma membrane ATPase, putative, expressed;LOC_Os04g56160.3 LOC_Os04g56160.3|13104.m11962|protein plasma membrane ATPase, putative, expressed;LOC_Os04g56160.2 LOC_Os04g56160.2|13104.m05839|protein pla	UID395	1
LOC_Os04g56160.1;LOC_Os04g56160.3;LOC_Os04g56160.2;LOC_Os02g55400.1;LOC_Os12g44150.2;LOC_Os12g44150.1;LOC_Os05g25550.2;LOC_Os03g48310.1;LOC_Os05g25550.1	0	0	0	0	0	0	K	2	___3	1	0.00103039	53.237	39.331	53.237	0.11983	938	938;895;524;871;875;943;894;943;959	LOC_Os04g56160.1	LOC_Os04g56160.1	ELNTLKGHVESVVKLKGLDIDTIQQNYTV__	LK(1)GLDIDTIQQNYTV	LOC_Os04g56160.1 LOC_Os04g56160.1|13104.m05840|protein plasma membrane ATPase, putative, expressed;LOC_Os04g56160.3 LOC_Os04g56160.3|13104.m11962|protein plasma membrane ATPase, putative, expressed;LOC_Os04g56160.2 LOC_Os04g56160.2|13104.m05839|protein pla	UID396	1
LOC_Os04g56160.1;LOC_Os04g56160.3;LOC_Os12g44150.2;LOC_Os12g44150.1;LOC_Os03g08560.1;LOC_Os07g09340.1;LOC_Os03g01120.1	0	0	0	0	0	0	K	3	___3	0.999895	5.64965e-06	46.578	38.585	43.497	-0.62495	175	175;132;111;179;182;179;186	LOC_Os04g56160.1	LOC_Os04g56160.1	DIVPADARLLEGDPLKIDQSALTGESLPVTK	LLEGDPLK(1)IDQSALTGESLPVTK	LOC_Os04g56160.1 LOC_Os04g56160.1|13104.m05840|protein plasma membrane ATPase, putative, expressed;LOC_Os04g56160.3 LOC_Os04g56160.3|13104.m11962|protein plasma membrane ATPase, putative, expressed;LOC_Os12g44150.2 LOC_Os12g44150.2|13112.m04662|protein pla	UID397	1
LOC_Os05g01470.3;LOC_Os05g01470.1	0	0	0	0	0	0	K	3	___3	1	0.000256048	40.515	36.611	40.515	-0.07292	31	31;31	LOC_Os05g01470.3	LOC_Os05g01470.3	LERCAPSGDAAYGELKAVLGRLHEPTTRRAA	CAPSGDAAYGELK(1)AVLGR	LOC_Os05g01470.3 LOC_Os05g01470.3|13105.m00081|protein methionine S-methyltransferase, putative, expressed;LOC_Os05g01470.1 LOC_Os05g01470.1|13105.m00080|protein methionine S-methyltransferase, putative, expressed	UID398	1
LOC_Os05g25640.1	0	0	0	0	0	0	K	3	___3	0.5	0.00852268	40.025	35.395	40.025	-0.05387	205	205	LOC_Os05g25640.1	LOC_Os05g25640.1	MFDRRFDSVDDPLFNKLKAFNAERSRLSQSF	RFDSVDDPLFNK(0.5)LK(0.5)	LOC_Os05g25640.1 LOC_Os05g25640.1|13105.m02628|protein cytochrome P450, putative, expressed	UID399	1
LOC_Os05g25640.1	0	0	0	0	0	0	K	3	___3	0.593359	0.000689502	62.042	53.865	62.042	-0.75931	207	207	LOC_Os05g25640.1	LOC_Os05g25640.1	DRRFDSVDDPLFNKLKAFNAERSRLSQSFEY	RFDSVDDPLFNK(0.407)LK(0.593)	LOC_Os05g25640.1 LOC_Os05g25640.1|13105.m02628|protein cytochrome P450, putative, expressed	UID400	1
LOC_Os05g32570.1	0	0	0	0	0	0	K	3	___3	1	9.77133e-05	55.656	48.765	46.3	1.2616	328	328	LOC_Os05g32570.1	LOC_Os05g32570.1	KVGDWVRVKAAVPSPKYGWEDVTRSSIGVVH	AAVPSPK(1)YGWEDVTR	LOC_Os05g32570.1 LOC_Os05g32570.1|13105.m03356|protein RING E3 ligase protein, putative, expressed	UID401	1
LOC_Os05g33380.1	0	0	0	0	0	0	K	3	___3	0.998835	0.00336514	42.209	36.023	42.209	0.49244	306	306	LOC_Os05g33380.1	LOC_Os05g33380.1	SLSFSFGRALQQSTLKAWSGKAENIEKARAA	ALQQSTLK(0.999)AWSGK(0.001)	LOC_Os05g33380.1 LOC_Os05g33380.1|13105.m03450|protein fructose-bisphospate aldolase isozyme, putative, expressed	UID402	1
LOC_Os06g01500.3;LOC_Os06g01500.1	0	0	0	0	0	0	K	3	___3	1	1.6388e-05	43.534	35.542	43.534	-0.94264	393	393;423	LOC_Os06g01500.3	LOC_Os06g01500.3	ELEGMLEIVDPQPPGKQRSLTRRKFDLPEGG	SMLDELEGMLEIVDPQPPGK(1)QR	LOC_Os06g01500.3 LOC_Os06g01500.3|13106.m10496|protein IQ calmodulin-binding motif family protein, putative, expressed;LOC_Os06g01500.1 LOC_Os06g01500.1|13106.m00053|protein IQ calmodulin-binding motif family protein, putative, expressed	UID403	1
LOC_Os06g02220.1	0	0	0	0	0	0	K	4	___3	1	6.27183e-05	42.647	32.989	42.647	-0.28127	50	50	LOC_Os06g02220.1	LOC_Os06g02220.1	VNKFHLVEAEESIFPKGAPWIRYHGNYKGLH	FHLVEAEESIFPK(1)GAPWIR	LOC_Os06g02220.1 LOC_Os06g02220.1|13106.m00141|protein MTA/SAH nucleosidase, putative, expressed	UID404	1
LOC_Os06g04290.1	0	0	0	0	0	0	K	4	___3	1	1.19575e-22	68.895	62.391	68.895	-0.17487	13	13	LOC_Os06g04290.1	LOC_Os06g04290.1	___MAAADVAYAPPMKSGKIGFESSQEVQHR	AAADVAYAPPMK(1)SGK(1)IGFESSQEVQHR	LOC_Os06g04290.1 LOC_Os06g04290.1|13106.m00382|protein S10/S20 domain containing ribosomal protein, putative, expressed	UID405	1;2
LOC_Os06g04290.1	0	0	0	0	0	0	K	4	___3	1	1.19575e-22	120.53	109.26	47.666	-0.28451	16	16	LOC_Os06g04290.1	LOC_Os06g04290.1	MAAADVAYAPPMKSGKIGFESSQEVQHRIRI	SGK(1)IGFESSQEVQHR	LOC_Os06g04290.1 LOC_Os06g04290.1|13106.m00382|protein S10/S20 domain containing ribosomal protein, putative, expressed	UID406	1;2
LOC_Os06g08032.1;LOC_Os06g07932.2;LOC_Os06g07932.1	0	0	0	0	0	0	K	3	___3	1	0.00273808	49.5	25.157	41.704	-0.71693	63	63;63;63	LOC_Os06g08032.1	LOC_Os06g08032.1	PVVDLSRLAGADEAAKLRAALQNWGFFLLTN	LAGADEAAK(1)LR	LOC_Os06g08032.1 LOC_Os06g08032.1|13106.m00840|protein flavonol synthase/flavanone 3-hydroxylase, putative, expressed;LOC_Os06g07932.2 LOC_Os06g07932.2|13106.m00830|protein flavonol synthase/flavanone 3-hydroxylase, putative, expressed;LOC_Os06g07932.1 LOC	UID407	1
LOC_Os06g09450.8;LOC_Os06g09450.7;LOC_Os06g09450.6;LOC_Os06g09450.5;LOC_Os06g09450.4;LOC_Os06g09450.3;LOC_Os06g09450.2;LOC_Os06g09450.1	0	0	0	0	0	0	K	3	___3	0.999505	0.00817614	43.282	23.52	43.282	-1.8682	164	164;164;164;164;164;164;164;164	LOC_Os06g09450.8	LOC_Os06g09450.8	SIGNGVQFLNRHLSSKLFQDKESLYPLLNFL	HLSSK(1)LFQDK	LOC_Os06g09450.8 LOC_Os06g09450.8|13106.m01018|protein sucrose synthase, putative, expressed;LOC_Os06g09450.7 LOC_Os06g09450.7|13106.m01017|protein sucrose synthase, putative, expressed;LOC_Os06g09450.6 LOC_Os06g09450.6|13106.m01016|protein sucrose synthas	UID408	1
LOC_Os06g15360.4;LOC_Os06g15360.2;LOC_Os06g15360.1	0	0	0	0	0	0	K	4	___3	0.999843	8.28991e-05	40.756	33.396	40.756	0.050787	9	9;9;9	LOC_Os06g15360.4	LOC_Os06g15360.4	_______MKLFVKTLKGTNFEIEASPEASVA	TLK(1)GTNFEIEASPEASVAEVKR	LOC_Os06g15360.4 LOC_Os06g15360.4|13106.m01698|protein RAD23 DNA repair protein, putative, expressed;LOC_Os06g15360.2 LOC_Os06g15360.2|13106.m01699|protein RAD23 DNA repair protein, putative, expressed;LOC_Os06g15360.1 LOC_Os06g15360.1|13106.m01696|protein	UID409	1
LOC_Os06g40640.3;LOC_Os06g40640.2;LOC_Os06g40640.1	0	0	0	0	0	0	K	3	___3	1	0.000152025	73.466	52.166	45.115	-0.64836	313	313;313;342	LOC_Os06g40640.3	LOC_Os06g40640.3	GRALQQSTIKKWGGKKENVAAAQAAFLARCK	K(1)ENVAAAQAAFLAR	LOC_Os06g40640.3 LOC_Os06g40640.3|13106.m04229|protein fructose-bisphospate aldolase isozyme, putative, expressed;LOC_Os06g40640.2 LOC_Os06g40640.2|13106.m04227|protein fructose-bisphospate aldolase isozyme, putative, expressed;LOC_Os06g40640.1 LOC_Os06g40	UID410	1
LOC_Os06g40640.3;LOC_Os06g40640.2;LOC_Os06g40640.4	0	0	0	0	0	0	K	2	___3	0.999784	0.00132529	52.79	35.764	46.606	1.0737	7	7;7;7	LOC_Os06g40640.3	LOC_Os06g40640.3	_________MSAFVGKYADELIKTAKYIATP	SAFVGK(1)YADELIK	LOC_Os06g40640.3 LOC_Os06g40640.3|13106.m04229|protein fructose-bisphospate aldolase isozyme, putative, expressed;LOC_Os06g40640.2 LOC_Os06g40640.2|13106.m04227|protein fructose-bisphospate aldolase isozyme, putative, expressed;LOC_Os06g40640.4 LOC_Os06g40	UID411	1
LOC_Os09g25320.1;LOC_Os06g44080.1	0	0	0	0	0	0	K	3	___3	0.999903	0.000817665	70.1	40.627	45.257	0.8856	124	124;124	LOC_Os09g25320.1	LOC_Os09g25320.1	KEGIPPVQQRLIYAGKQLADDKTAKDYNIEG	LIYAGK(1)QLADDK	LOC_Os09g25320.1 LOC_Os09g25320.1|13109.m02421|protein ubiquitin family protein, putative, expressed;LOC_Os06g44080.1 LOC_Os06g44080.1|13106.m04627|protein ubiquitin family protein, putative, expressed	UID412	1
LOC_Os06g45120.2;LOC_Os06g45120.1	0	0	0	0	0	0	K	4	___3	0.890049	4.84711e-15	66.827	59.381	66.827	-1.1071	459	459;459	LOC_Os06g45120.2	LOC_Os06g45120.2	HFPSVNWLISYSKYSKALESFYEKFDQDFID	YSK(0.89)ALESFYEK(0.11)FDQDFIDIR	LOC_Os06g45120.2 LOC_Os06g45120.2|13106.m10489|protein ATP synthase, putative, expressed;LOC_Os06g45120.1 LOC_Os06g45120.1|13106.m04747|protein ATP synthase, putative, expressed	UID413	1
LOC_Os06g45120.2;LOC_Os06g45120.1	0	0	0	0	0	0	K	4	___3	0.5	3.39799e-12	57.745	50.299	57.338	-1.0538	467	467;467	LOC_Os06g45120.2	LOC_Os06g45120.2	ISYSKYSKALESFYEKFDQDFIDIRTKAREV	YSK(0.5)ALESFYEK(0.5)FDQDFIDIR	LOC_Os06g45120.2 LOC_Os06g45120.2|13106.m10489|protein ATP synthase, putative, expressed;LOC_Os06g45120.1 LOC_Os06g45120.1|13106.m04747|protein ATP synthase, putative, expressed	UID414	1
LOC_Os06g49800.1	0	0	0	0	0	0	K	3	___3	1	2.19877e-29	127.8	115	81.922	0.2335	93	93	LOC_Os06g49800.1	LOC_Os06g49800.1	NVISLNPDAGEVSQQKLLSLVAERLIDSNSN	NVISLNPDAGEVSQQK(1)LLSLVAER	LOC_Os06g49800.1 LOC_Os06g49800.1|13106.m05342|protein ubiquitin interaction motif family protein, expressed	UID415	1
LOC_Os06g50490.4;LOC_Os06g50539.3;LOC_Os06g50490.3;LOC_Os06g50539.1;LOC_Os06g50490.2;LOC_Os06g50580.1;LOC_Os06g50818.1;LOC_Os06g50742.1;LOC_Os06g50706.1;LOC_Os06g50670.1;LOC_Os06g50490.1	0	0	0	0	0	0	K	2	___3	1	4.70036e-07	49.627	43.903	49.627	0.67851	11	11;11;11;11;11;11;11;11;11;11;11	LOC_Os06g50490.4	LOC_Os06g50490.4	_____MAATGGAAGEKTASSLLLGVRGYTST	AATGGAAGEK(1)TASSLLLGVR	LOC_Os06g50490.4 LOC_Os06g50490.4|13106.m05427|protein expressed protein;LOC_Os06g50539.3 LOC_Os06g50539.3|13106.m05436|protein expressed protein;LOC_Os06g50490.3 LOC_Os06g50490.3|13106.m05426|protein expressed protein;LOC_Os06g50539.1 LOC_Os06g50539.1|131	UID416	1
LOC_Os06g51220.4;LOC_Os06g51220.3;LOC_Os06g51220.2	0	0	0	0	0	0	K	4	___3	0.913096	4.65769e-06	64.394	36.745	55.656	-1.3305	95	95;95;95	LOC_Os06g51220.4	LOC_Os06g51220.4	RWKSLTEADKAPYVAKANKLKAEYNKAIAAY	SLTEADKAPYVAK(0.913)ANK(0.087)	LOC_Os06g51220.4 LOC_Os06g51220.4|13106.m05521|protein HMG1/2, putative, expressed;LOC_Os06g51220.3 LOC_Os06g51220.3|13106.m05520|protein HMG1/2, putative, expressed;LOC_Os06g51220.2 LOC_Os06g51220.2|13106.m05519|protein HMG1/2, putative, expressed	UID417	1
LOC_Os06g51260.1;LOC_Os08g06110.5;LOC_Os08g06110.4;LOC_Os08g06110.3;LOC_Os08g06110.2	0	0	0	0	0	0	K	3	___3	1	0.00752565	47.603	32.452	47.603	0.38656	81	81;40;40;40;40	LOC_Os06g51260.1	LOC_Os06g51260.1	EKWTEEEHDKFLEALKLYGRSWRQIQEHIGT	FLEALK(1)LYGR	LOC_Os06g51260.1 LOC_Os06g51260.1|13106.m05530|protein MYB family transcription factor, putative, expressed;LOC_Os08g06110.5 LOC_Os08g06110.5|13108.m00610|protein MYB family transcription factor, putative, expressed;LOC_Os08g06110.4 LOC_Os08g06110.4|13108.	UID418	1
LOC_Os07g01020.1	0	0	0	0	0	0	K	3	___3	0.795885	1.47027e-22	64.686	58.782	64.686	0.65987	28	28	LOC_Os07g01020.1	LOC_Os07g01020.1	GSGTNGAALLEPSNHKSATFSVKVGLAQMLR	ATDGTGVVTVYGSGTNGAALLEPSNHK(0.796)SATFSVK(0.204)	LOC_Os07g01020.1 LOC_Os07g01020.1|13107.m00002|protein SOR/SNZ family protein, putative, expressed	UID419	1
LOC_Os07g01020.1	0	0	0	0	0	0	K	3	___3	0.518376	1.01122e-12	47.104	41.571	47.104	0.44499	35	35	LOC_Os07g01020.1	LOC_Os07g01020.1	ALLEPSNHKSATFSVKVGLAQMLRGGVIMDV	ATDGTGVVTVYGSGTNGAALLEPSNHK(0.482)SATFSVK(0.518)	LOC_Os07g01020.1 LOC_Os07g01020.1|13107.m00002|protein SOR/SNZ family protein, putative, expressed	UID420	1
LOC_Os07g31720.1	0	0	0	0	0	0	K	4	___3	1	0.00142795	59.542	49.855	49.5	0.66347	111	111	LOC_Os07g31720.1	LOC_Os07g31720.1	EFNVTDIYDAAKLDLKHVSDGARIKTIYPVG	LDLK(1)HVSDGAR	LOC_Os07g31720.1 LOC_Os07g31720.1|13107.m03212|protein GTPase activating protein, putative, expressed	UID421	1
LOC_Os07g33110.5;LOC_Os07g33110.4;LOC_Os07g33110.3;LOC_Os07g33110.2;LOC_Os07g33110.1	0	0	0	0	0	0	K	3	___3	1	0.00307022	48.004	39.491	48.004	0.44368	89	89;89;89;89;89	LOC_Os07g33110.5	LOC_Os07g33110.5	LGKPYDDVRSVYSLGKELGRGQFGVTYLCTE	SVYSLGK(1)ELGR	LOC_Os07g33110.5 LOC_Os07g33110.5|13107.m03359|protein CAMK_CAMK_like.33 - CAMK includes calcium/calmodulin depedent protein kinases, expressed;LOC_Os07g33110.4 LOC_Os07g33110.4|13107.m03358|protein CAMK_CAMK_like.33 - CAMK includes calcium/calmodulin depe	UID422	1
LOC_Os07g36465.1	0	0	0	0	0	0	K	3	___3	1	3.01789e-05	72.705	67.426	68.809	0.38178	13	13	LOC_Os07g36465.1	LOC_Os07g36465.1	___MDHAELTTEQVLKRDIPWESYMANKLIS	MDHAELTTEQVLK(1)R	LOC_Os07g36465.1 LOC_Os07g36465.1|13107.m24453|protein vacuolar ATP synthase subunit H, putative, expressed	UID423	1
LOC_Os07g49330.3;LOC_Os07g49330.1	0	0	0	0	0	0	K	3	___3	1	0.00168562	56.359	41.673	47.559	-0.83186	250	250;250	LOC_Os07g49330.3	LOC_Os07g49330.3	PDKDHLKEFPSPQDLKGRVLLSTKPPREYLQ	EFPSPQDLK(1)GR	LOC_Os07g49330.3 LOC_Os07g49330.3|13107.m05302|protein phospholipase C, putative, expressed;LOC_Os07g49330.1 LOC_Os07g49330.1|13107.m05300|protein phospholipase C, putative, expressed	UID424	1
LOC_Os08g01930.1	0	0	0	0	0	0	K	3	___3	1	0.00270724	45.257	36.658	45.257	-0.16487	169	169	LOC_Os08g01930.1	LOC_Os08g01930.1	RIINVPNNKVGVLIGKSGETIRNLQMNSGAK	VGVLIGK(1)SGETIR	LOC_Os08g01930.1 LOC_Os08g01930.1|13108.m00125|protein KH domain-containing protein, putative, expressed	UID425	1
LOC_Os08g02120.1	0	0	0	0	0	0	K	3	___3	0.5	0.00115587	63.292	46.213	63.292	-0.95012	314	314	LOC_Os08g02120.1	LOC_Os08g02120.1	EALKFSNACGAICTTKKGAIPALPTVAVAQE	FSNACGAICTTK(0.5)K(0.5)	LOC_Os08g02120.1 LOC_Os08g02120.1|13108.m00145|protein kinase, pfkB family, putative, expressed	UID426	1
LOC_Os08g02120.1	0	0	0	0	0	0	K	3	___3	0.569525	0.00115587	63.292	46.213	50.94	0.059397	315	315	LOC_Os08g02120.1	LOC_Os08g02120.1	ALKFSNACGAICTTKKGAIPALPTVAVAQEL	FSNACGAICTTK(0.43)K(0.57)	LOC_Os08g02120.1 LOC_Os08g02120.1|13108.m00145|protein kinase, pfkB family, putative, expressed	UID427	1
LOC_Os08g02340.2;LOC_Os08g02340.1	0	0	0	0	0	0	K	3	___3	0.994372	0.00370175	45.158	27.262	45.158	0.43284	32	32;32	LOC_Os08g02340.2	LOC_Os08g02340.2	DDGIPITSEKIATLVKAANIKVEAYWPGLFA	IATLVK(0.994)AANIK(0.006)	LOC_Os08g02340.2 LOC_Os08g02340.2|13108.m00172|protein 60S acidic ribosomal protein, putative, expressed;LOC_Os08g02340.1 LOC_Os08g02340.1|13108.m00171|protein 60S acidic ribosomal protein, putative, expressed	UID428	1
LOC_Os08g03350.1	0	0	0	0	0	0	K	2	___3	1	0.00170938	40.589	29.438	40.589	-0.31241	13	13	LOC_Os08g03350.1	LOC_Os08g03350.1	___MGTQVADNYPPAKDGRSAQEKAIDDWLP	GTQVADNYPPAK(1)DGR	LOC_Os08g03350.1 LOC_Os08g03350.1|13108.m00291|protein amino acid transporter, putative, expressed	UID429	1
LOC_Os08g16840.1	0	0	0	0	0	0	K	3	___3	1	0.000625963	53.252	24.446	43.991	-0.48356	278	278	LOC_Os08g16840.1	LOC_Os08g16840.1	TLRGIQQATSNMKNLKELENPNFYIPRSSFH	NLK(1)ELENPNFYIPR	LOC_Os08g16840.1 LOC_Os08g16840.1|13108.m01802|protein OsFBL45 - F-box domain and LRR containing protein, expressed	UID430	1
LOC_Os08g22354.2;LOC_Os08g22354.1;LOC_Os09g02700.1	0	0	0	0	0	0	K	2	___3	1	0.000187216	54.7	43.548	41.052	-0.59816	355	355;370;370	LOC_Os08g22354.2;LOC_Os09g02700.1	LOC_Os08g22354.2	RDLNGVSKGSGFVAFKSAEDASRALVAMNGK;RDSNGVSRGSGFVAFKSAEDASRALAEMNSK	GSGFVAFK(1)SAEDASR	LOC_Os08g22354.2 LOC_Os08g22354.2|13108.m02292|protein polyadenylate-binding protein, putative, expressed;LOC_Os08g22354.1 LOC_Os08g22354.1|13108.m02291|protein polyadenylate-binding protein, putative, expressed;LOC_Os09g02700.1 LOC_Os09g02700.1|13109.m001	UID431	1
LOC_Os08g25610.1	0	0	0	0	0	0	K	3	___3	1	0.00348445	80.165	49.276	51.113	-1.729	167	167	LOC_Os08g25610.1	LOC_Os08g25610.1	ASALNVPKSTVHRAFKEGILLRHSNTLKPFL	AFK(1)EGILLR	LOC_Os08g25610.1 LOC_Os08g25610.1|13108.m02630|protein transposon protein, putative, Mariner sub-class	UID432	1
LOC_Os08g35480.1	0	0	0	0	0	0	K	2	___3	0.99988	0.0014206	60.255	60.255	58.981	1.093	181	181	LOC_Os08g35480.1	LOC_Os08g35480.1	DFEMANFDDVKSIAPKAEPFLKYLIPSTK__	SIAPK(1)AEPFLK	LOC_Os08g35480.1 LOC_Os08g35480.1|13108.m03721|protein cupin superfamily protein, putative, expressed	UID433	1
LOC_Os08g42000.1	0	0	0	0	0	0	K	3	___3	1	5.93746e-07	79.022	74.583	79.022	-0.45288	8	8	LOC_Os08g42000.1	LOC_Os08g42000.1	________MDADAVAKAFVEHYYRTFDTNRP	MDADAVAK(1)AFVEHYYR	LOC_Os08g42000.1 LOC_Os08g42000.1|13108.m04514|protein nuclear transport factor, putative, expressed	UID434	1
LOC_Os08g42740.7;LOC_Os08g42740.5;LOC_Os08g42740.4;LOC_Os08g42740.3;LOC_Os08g42740.2	0	0	0	0	0	0	K	4	___3	1	0.000618307	44.294	27.988	40.237	0.45206	280	280;321;484;487;487	LOC_Os08g42740.7	LOC_Os08g42740.7	GEAESGLERLHQCAEKDLQSFLTVRSDNTEP	LHQCAEK(1)DLQSFLTVR	LOC_Os08g42740.7 LOC_Os08g42740.7|13108.m04624|protein IBR domain containing protein, putative, expressed;LOC_Os08g42740.5 LOC_Os08g42740.5|13108.m04621|protein IBR domain containing protein, putative, expressed;LOC_Os08g42740.4 LOC_Os08g42740.4|13108.m046	UID435	1
LOC_Os08g43050.1	0	0	0	0	0	0	K	2	___3	0.999999	0.00316893	69.825	20.407	69.825	-0.016803	379	379	LOC_Os08g43050.1	LOC_Os08g43050.1	VFSKRAFGKQVQEQAKLVSIGTRIVKKCRGV	AFGKQVQEQAK(1)	LOC_Os08g43050.1 LOC_Os08g43050.1|13108.m04660|protein disease resistance protein RGA2, putative, expressed	UID436	1
LOC_Os09g07830.3;LOC_Os09g07830.2;LOC_Os09g07830.1	0	0	0	0	0	0	K	3	___3	1	0.000767269	101.93	59.185	82.171	0.54525	46	46;46;46	LOC_Os09g07830.3	LOC_Os09g07830.3	LSATKLGSIAIEAALKRANVDPALVQEVFFG	LGSIAIEAALK(1)R	LOC_Os09g07830.3 LOC_Os09g07830.3|13109.m00640|protein acetyl-CoA acetyltransferase, cytosolic, putative, expressed;LOC_Os09g07830.2 LOC_Os09g07830.2|13109.m00641|protein acetyl-CoA acetyltransferase, cytosolic, putative, expressed;LOC_Os09g07830.1 LOC_Os0	UID437	1
LOC_Os09g29200.1	0	0	0	0	0	0	K	3	___3	1	4.35758e-13	63.184	55.99	53.909	-0.86219	107	107	LOC_Os09g29200.1	LOC_Os09g29200.1	FDRAQARFWARFAEEKCNAALYPIFMTTGEE	FAEEK(1)CNAALYPIFMTTGEEQR	LOC_Os09g29200.1 LOC_Os09g29200.1|13109.m02893|protein glutathione S-transferase, putative, expressed	UID438	1
LOC_Os09g31031.3;LOC_Os09g31031.2;LOC_Os09g31031.1	0	0	0	0	0	0	K	2	___3	1	1.93059e-05	120.96	102.21	85.377	-0.63315	48	48;48;48	LOC_Os09g31031.3	LOC_Os09g31031.3	KEGIPPDQQRLIFAGKQLDDGRTLADYNIQK	LIFAGK(1)QLDDGR	LOC_Os09g31031.3 LOC_Os09g31031.3|13109.m03073|protein ubiquitin family protein, putative, expressed;LOC_Os09g31031.2 LOC_Os09g31031.2|13109.m03071|protein ubiquitin family protein, putative, expressed;LOC_Os09g31031.1 LOC_Os09g31031.1|13109.m03072|protein	UID439	1
LOC_Os09g31031.3;LOC_Os09g31031.2;LOC_Os09g31031.1	0	0	0	0	0	0	K	2	___3	1	1.03983e-34	146.16	136.98	117.23	-0.63065	63	63;63;63	LOC_Os09g31031.3	LOC_Os09g31031.3	KQLDDGRTLADYNIQKESTLHLVLRLRGGSR	TLADYNIQK(1)ESTLHLVLR	LOC_Os09g31031.3 LOC_Os09g31031.3|13109.m03073|protein ubiquitin family protein, putative, expressed;LOC_Os09g31031.2 LOC_Os09g31031.2|13109.m03071|protein ubiquitin family protein, putative, expressed;LOC_Os09g31031.1 LOC_Os09g31031.1|13109.m03072|protein	UID440	1
LOC_Os09g36930.1	0	0	0	0	0	0	K	2	___3	0.999998	1.06199e-08	61.641	52.453	61.641	-0.53888	4	4	LOC_Os09g36930.1	LOC_Os09g36930.1	____________MASKEEVAVETVEGGAAAA	ASK(1)EEVAVETVEGGAAAAK	LOC_Os09g36930.1 LOC_Os09g36930.1|13109.m03650|protein aquaporin protein, putative, expressed	UID441	1
LOC_Os09g38030.2;LOC_Os09g38030.1	0	0	0	0	0	0	K	2	___3	1	0.00117609	81.338	66.187	56.563	0.67721	8	8;8	LOC_Os09g38030.2	LOC_Os09g38030.2	________MAVTADVKLEGLRAATDKLDQIS	AVTADVK(1)LEGLR	LOC_Os09g38030.2 LOC_Os09g38030.2|13109.m03781|protein UTP--glucose-1-phosphate uridylyltransferase, putative, expressed;LOC_Os09g38030.1 LOC_Os09g38030.1|13109.m03780|protein UTP--glucose-1-phosphate uridylyltransferase, putative, expressed	UID442	1
LOC_Os09g38090.1	0	0	0	0	0	0	K	3	___3	1	0.00324008	42.789	26.439	42.789	0.13287	341	341	LOC_Os09g38090.1	LOC_Os09g38090.1	TSPKVSRSEPKLTPTKGSPSPDLRGIDDFKL	LTPTK(1)GSPSPDLR	LOC_Os09g38090.1 LOC_Os09g38090.1|13109.m03789|protein expressed protein	UID443	1
LOC_Os09g38090.1	0	0	0	0	0	0	K	3	___3	0.750747	0.0013985	53.448	39.029	53.448	-0.76625	272	272	LOC_Os09g38090.1	LOC_Os09g38090.1	GERVRQWDMALPLAGKAKGGELVVKLSFQIM	QWDMALPLAGK(0.751)AK(0.249)	LOC_Os09g38090.1 LOC_Os09g38090.1|13109.m03789|protein expressed protein	UID444	1
LOC_Os10g01080.1	0	0	0	0	0	0	K	3	___3	0.986098	1.39033e-24	97.346	89.812	97.346	0.26226	21	21	LOC_Os10g01080.1	LOC_Os10g01080.1	TDVVALYGGANGLSHKSGSFSVKVGLAQMLR	ASDGTDVVALYGGANGLSHK(0.986)SGSFSVK(0.014)	LOC_Os10g01080.1 LOC_Os10g01080.1|13110.m00009|protein SOR/SNZ family protein, putative, expressed	UID445	1
LOC_Os10g08930.1	0	0	0	0	0	0	K	3	___3	1	9.99449e-55	157.97	145.92	43.198	0.52146	14	14	LOC_Os10g08930.1	LOC_Os10g08930.1	__MAAAAVYGAGGAMKGGKLGMEEARELQLN	AAAAVYGAGGAMK(1)GGK(1)LGMEEAR	LOC_Os10g08930.1 LOC_Os10g08930.1|13110.m00780|protein S10/S20 domain containing ribosomal protein, putative, expressed	UID446	1;2
LOC_Os10g08930.1	0	0	0	0	0	0	K	3	___3	1	9.99449e-55	157.97	145.92	43.198	0.52146	17	17	LOC_Os10g08930.1	LOC_Os10g08930.1	AAAAVYGAGGAMKGGKLGMEEARELQLNRIR	AAAAVYGAGGAMK(1)GGK(1)LGMEEAR	LOC_Os10g08930.1 LOC_Os10g08930.1|13110.m00780|protein S10/S20 domain containing ribosomal protein, putative, expressed	UID447	1;2
LOC_Os10g21268.1;LOC_Os12g10580.1	0	0	0	0	0	0	K	3	___3	1	0.00627842	52.278	36.076	52.278	-1.3929	190	190;183	LOC_Os10g21268.1;LOC_Os12g10580.1	LOC_Os10g21268.1	PLLGCTIKPKLGLSAKNYGRACYECLRGGLD	LGLSAK(1)NYGR	LOC_Os10g21268.1 LOC_Os10g21268.1|13110.m07703|protein ribulose bisphosphate carboxylase large chain precursor, putative, expressed;LOC_Os12g10580.1 LOC_Os12g10580.1|13112.m01121|protein ribulose bisphosphate carboxylase large chain precursor, putative	UID448	1
LOC_Os10g28200.1;LOC_Os10g28200.2;LOC_Os11g37890.2;LOC_Os11g37890.1	0	0	0	0	0	0	K	3	___3	1	0.00260349	50.284	42.373	50.284	0.95051	191	191;191;184;184	LOC_Os10g28200.1;LOC_Os11g37890.1	LOC_Os10g28200.1	GLEKLATEELCKHYTKDFGIECRVGRFHNIY	HYTK(1)DFGIECR	LOC_Os10g28200.1 LOC_Os10g28200.1|13110.m02388|protein NAD dependent epimerase/dehydratase family protein, putative, expressed;LOC_Os10g28200.2 LOC_Os10g28200.2|13110.m02389|protein NAD dependent epimerase/dehydratase family protein, putative, expressed;LO	UID449	1
LOC_Os10g36000.3;LOC_Os10g36000.2;LOC_Os10g36000.1	0	0	0	0	0	0	K	2	___3	1	4.22904e-08	51.211	39.235	51.211	1.4652	15	15;15;15	LOC_Os10g36000.3	LOC_Os10g36000.3	_MAEVAPPAPAPEPTKDIAEERAAVPAPEES	AEVAPPAPAPEPTK(1)DIAEER	LOC_Os10g36000.3 LOC_Os10g36000.3|13110.m03252|protein remorin C-terminal domain containing protein, putative, expressed;LOC_Os10g36000.2 LOC_Os10g36000.2|13110.m03253|protein remorin C-terminal domain containing protein, putative, expressed;LOC_Os10g36000	UID450	1
LOC_Os10g36000.3;LOC_Os10g36000.2;LOC_Os10g36000.1	0	0	0	0	0	0	K	3	___3	0.999318	0.00322675	45.915	31.952	45.915	0.099291	68	68;68;68	LOC_Os10g36000.3	LOC_Os10g36000.3	ALLTTVATEKRISLIKAWEENEKAKADNKSV	ISLIK(0.999)AWEENEK(0.001)	LOC_Os10g36000.3 LOC_Os10g36000.3|13110.m03252|protein remorin C-terminal domain containing protein, putative, expressed;LOC_Os10g36000.2 LOC_Os10g36000.2|13110.m03253|protein remorin C-terminal domain containing protein, putative, expressed;LOC_Os10g36000	UID451	1
LOC_Os10g37630.1	0	0	0	0	0	0	K	3	___3	1	0.00268854	41.092	33.181	41.092	0.63181	236	236	LOC_Os10g37630.1	LOC_Os10g37630.1	NFVAWGGSIRRTEGFKMSNSLNASRFPFCAV	TEGFK(1)MSNSLNASR	LOC_Os10g37630.1 LOC_Os10g37630.1|13110.m03416|protein UBX domain-containing protein, putative, expressed	UID452	1
LOC_Os10g38110.2;LOC_Os10g38110.1;LOC_Os10g38120.1	0	0	0	0	0	0	K	3	___3	1	0.00641751	65.719	48.246	42.001	-0.72916	37	37;137;154	LOC_Os10g38110.2	LOC_Os10g38110.2	DGIFAVDGDKWKQQRKIASYDFTTRALRDFS	K(1)IASYDFTTR	LOC_Os10g38110.2 LOC_Os10g38110.2|13110.m03478|protein cytochrome P450, putative, expressed;LOC_Os10g38110.1 LOC_Os10g38110.1|13110.m03477|protein cytochrome P450, putative, expressed;LOC_Os10g38120.1 LOC_Os10g38120.1|13110.m03479|protein cytochrome P450,	UID453	1
LOC_Os10g42724.1	0	0	0	0	0	0	K	3	___3	1	0.000242289	79.633	70.351	58.487	0.87421	173	173	LOC_Os10g42724.1	LOC_Os10g42724.1	SGDELRYLPVYEETYKSLRSRGIRFPGRDDE	YLPVYEETYK(1)SLR	LOC_Os10g42724.1 LOC_Os10g42724.1|13110.m04024|protein VHS and GAT domain containing protein, expressed	UID454	1
LOC_Os10g42960.1	0	0	0	0	0	0	K	3	___3	1	0.00336232	56.225	25.894	56.225	-0.012964	688	688	LOC_Os10g42960.1	LOC_Os10g42960.1	NLRLRAIMGAMPEAEKRYRQLHETEMHPAGT	AIMGAMPEAEK(1)R	LOC_Os10g42960.1 LOC_Os10g42960.1|13110.m04065|protein urea active transporter, putative, expressed	UID455	1
LOC_Os12g01520.3;LOC_Os12g01520.2;LOC_Os12g01520.1;LOC_Os11g01510.3;LOC_Os11g01510.2;LOC_Os11g01510.1	0	0	0	0	0	0	K	3	___3	0.999999	1.20371e-15	61.37	54.794	61.37	-0.14824	728	728;728;728;808;808;808	LOC_Os12g01520.3	LOC_Os12g01520.3	PDFQPKQGVKIVTDEKATSLSSASVDDAAVI	IVTDEK(1)ATSLSSASVDDAAVIEELIAK	LOC_Os12g01520.3 LOC_Os12g01520.3|13112.m00062|protein ubiquitin-activating enzyme, putative, expressed;LOC_Os12g01520.2 LOC_Os12g01520.2|13112.m00063|protein ubiquitin-activating enzyme, putative, expressed;LOC_Os12g01520.1 LOC_Os12g01520.1|13112.m00061|p	UID456	1
LOC_Os11g02610.3;LOC_Os11g02610.2;LOC_Os12g02530.1;LOC_Os12g02530.2;LOC_Os11g02610.1	0	0	0	0	0	0	K	3	___3	0.999969	0.00338351	46.592	33.637	46.592	-0.17904	382	382;382;413;414;414	LOC_Os11g02610.3	LOC_Os11g02610.3	IYLKAHPALEEMEREKVCSVMDPLKLSYQGR	EK(1)VCSVMDPLK	LOC_Os11g02610.3 LOC_Os11g02610.3|13111.m00192|protein BTBN20 - Bric-a-Brac, Tramtrack, Broad Complex BTB domain with non-phototropic hypocotyl 3 NPH3 and coiled-coil domains, expressed;LOC_Os11g02610.2 LOC_Os11g02610.2|13111.m00193|protein BTBN20 - Bric-a	UID457	1
LOC_Os11g08300.3;LOC_Os11g08300.2;LOC_Os11g08300.1	0	0	0	0	0	0	K	3	___3	0.565297	0.00754389	47.603	36.438	47.603	0.6111	305	305;246;305	LOC_Os11g08300.3	LOC_Os11g08300.3	NSNHFRRLTNLIEDKKVAQKIVYGGQTDEKQ	LTNLIEDK(0.435)K(0.565)	LOC_Os11g08300.3 LOC_Os11g08300.3|13111.m00875|protein aldehyde dehydrogenase, putative, expressed;LOC_Os11g08300.2 LOC_Os11g08300.2|13111.m00874|protein aldehyde dehydrogenase, putative, expressed;LOC_Os11g08300.1 LOC_Os11g08300.1|13111.m00873|protein ald	UID458	1
LOC_Os11g26850.3;LOC_Os11g26850.2	0	0	0	0	0	0	K	3	___3	1	0.000293172	88.187	76.495	88.187	-0.3853	18	18;18	LOC_Os11g26850.3	LOC_Os11g26850.3	GLMACRAEFGPSQPFKGARISGSLHMTIQTA	AEFGPSQPFK(1)GAR	LOC_Os11g26850.3 LOC_Os11g26850.3|13111.m02571|protein erythronate-4-phosphate dehydrogenase, putative, expressed;LOC_Os11g26850.2 LOC_Os11g26850.2|13111.m02570|protein erythronate-4-phosphate dehydrogenase, putative, expressed	UID459	1
LOC_Os11g26850.3;LOC_Os11g26850.2	0	0	0	0	0	0	K	2	___3	1	0.0115072	48.64	29.369	48.64	0.022816	176	176;176	LOC_Os11g26850.3	LOC_Os11g26850.3	KERLVGVSEETTTGVKRLYQMQETGALLFPA	LVGVSEETTTGVK(1)R	LOC_Os11g26850.3 LOC_Os11g26850.3|13111.m02571|protein erythronate-4-phosphate dehydrogenase, putative, expressed;LOC_Os11g26850.2 LOC_Os11g26850.2|13111.m02570|protein erythronate-4-phosphate dehydrogenase, putative, expressed	UID460	1
LOC_Os11g26860.1	0	0	0	0	0	0	K	3	___3	0.999117	0.00172328	49.929	38.237	49.929	-0.3169	112	112	LOC_Os11g26860.1	LOC_Os11g26860.1	KAYAKQVKANAVAIGKYLMSKGYKMVTDGTE	ANAVAIGK(0.999)YLMSK(0.001)	LOC_Os11g26860.1 LOC_Os11g26860.1|13111.m02572|protein serine hydroxymethyltransferase, mitochondrial precursor, putative, expressed	UID461	1
LOC_Os11g32650.1	0	0	0	0	0	0	K	3	___3	1	0.000130489	116.73	99.358	69.825	-0.43808	118	118	LOC_Os11g32650.1	LOC_Os11g32650.1	VEVPKLGKAAAQKAIKEWGQPRSRITHLVFC	AIK(1)EWGQPR	LOC_Os11g32650.1 LOC_Os11g32650.1|13111.m03183|protein chalcone synthase, putative, expressed	UID462	1
LOC_Os12g19470.1;LOC_Os12g19470.2;LOC_Os12g19381.1;LOC_Os12g17600.1;LOC_Os12g17600.2	0	0	0	0	0	0	K	3	___3	0.99996	0.00396071	43.991	31.846	43.991	-1.4774	78	78;84;84;84;84	LOC_Os12g19470.1	LOC_Os12g19470.1	TVEDLLKQIEYLLRSKWVPCLEFSKVGFVYR	SK(1)WVPCLEFSK	LOC_Os12g19470.1 LOC_Os12g19470.1|13112.m02065|protein ribulose bisphosphate carboxylase small chain, chloroplast precursor, putative, expressed;LOC_Os12g19470.2 LOC_Os12g19470.2|13112.m02066|protein ribulose bisphosphate carboxylase small chain, chloropla	UID463	1
LOC_Os12g42884.3;LOC_Os12g42884.2;LOC_Os12g42884.1;LOC_Os12g42876.1	0	0	0	0	0	0	K	3	___3	1	0.00543105	54.608	30.264	53.683	0.021408	679	679;679;679;679	LOC_Os12g42884.3	LOC_Os12g42884.3	MDADVITIENSRSDEKLLSVFREGVKYGAGI	SDEK(1)LLSVFR	LOC_Os12g42884.3 LOC_Os12g42884.3|13112.m04524|protein 5-methyltetrahydropteroyltriglutamate--homocysteine methyltransferase, putative, expressed;LOC_Os12g42884.2 LOC_Os12g42884.2|13112.m04523|protein 5-methyltetrahydropteroyltriglutamate--homocysteine met	UID464	1

## Sheet: Significant_1
Protein IDs	Protein description	Sequence window	Localization prob	GlyGly (K) Probabilities	Amino acid	Position	eMSP1_up	WT_up	Class	Cluster	PEP	Score	Delta score	Score for localization	Mass error [ppm]	Student's T-test q-value	Log2_Fold change	Fold Change	Log2_intensity WT rep_1	Log2_intensity WT rep_2	Log2_intensity WT rep_3	Log2_intensity eMSP1 rep_1	Log2_intensity eMSP1 rep_2	Log2_intensity eMSP1 rep_3	WT_CV	eMSP1_CV
LOC_Os01g07960.3	acyl-protein thioesterase, putative, expressed	MSSFGGTSSVASGGGKRLEYGRTHVVRPKGA	1	SSFGGTSSVASGGGK(1)R	K	16	+		Class 1	Cluster_1	1.2e-06	65.395	58.189	65.395	1.2945	0.0024088	3.42981	10.7765	18.5566	18.095	17.5489	21.5522	21.5856	21.3522	0.504467	0.126233
LOC_Os01g13210.2	salt stress root protein RS1, putative, expressed	KKTASKIKKNGPAVTKFLEELAKIDFPGAKP	1	NGPAVTK(1)FLEELAK	K	86	+		Class 1	Cluster_1	9.85e-05	88.552	79.502	88.552	0.22221	0.00027566	1.29733	2.45773	24.6194	24.5532	24.5228	25.9213	25.8811	25.7849	0.049382	0.0700634
LOC_Os09g25320.1	40S ribosomal protein S27a, putative, expressed	TLEVESSDTIDNVKAKIQDKEGIPPDQQRLI	1	AK(1)IQDKEGIPPDQQR	K	29	+		Class 1	Cluster_1	1.68e-136	205.8	163.8	205.8	0.060044	0.000543366	4.52096	22.9586	25.4334	25.6842	25.6098	29.7783	30.0304	30.4816	0.128804	0.356341
LOC_Os09g25320.1	40S ribosomal protein S27a, putative, expressed	KQLEDGRTLADYNIQKESTLHLVLRLRGGAK;KQLEDGRTLADYNIQKESTLHLVLRLRGGTM	1	TLADYNIQK(1)ESTLHLVLR	K	63	+		Class 1	Cluster_1	1.04e-34	146.16	136.98	117.23	-0.63065	0.00750584	0.915911	1.88676	28.3395	28.0547	27.9944	29.1489	28.9415	29.0459	0.184314	0.10372
LOC_Os09g25320.1	40S ribosomal protein S27a, putative, expressed	_____MQIFVKTLTGKTITLEVESSDTIDNV	1	TLTGK(1)TITLEVESSDTIDNVK	K	11	+		Class 1	Cluster_1	7.43e-232	232.54	215.79	197.86	-0.97651	0.00387581	0.9354	1.91242	29.3273	29.1082	29.0639	30.1627	29.9902	30.1527	0.141018	0.0967976
LOC_Os03g17100.1	Core histone H2A/H2B/H3/H4 domain containing protein, putative, expressed	RKAGGPRKKAVSRSVKAGLQFPVGRIGRYLK	1	SVK(1)AGLQFPVGR	K	34	+		Class 1	Cluster_1	0.00305199	46.706	35.493	46.706	0.87893	0.0111689	2.9018	7.47356	17.7317	17.6567	16.5736	20.6607	19.9936	20.0132	0.648041	0.379618
LOC_Os01g49290.1	WD repeat-containing protein, putative, expressed	GSWDRTVKVWNLTNCKLRCNLEGHGGYVNAV	1	VWNLTNCK(1)LR	K	200	+		Class 1	Cluster_1	0.00215755	71.349	58.718	44.863	-1.3216	0.0199603	1.95884	3.8875	20.9567	20.4677	20.2755	22.2372	23.1265	22.2127	0.351235	0.520653
LOC_Os01g52790.1	cytochrome P450 72A1, putative, expressed	YQEGWRIFQLQEEQAKRVLKAFQRIFIPGYW	1	IFQLQEEQAK(1)R	K	237	+		Class 1	Cluster_1	0.0175617	110.12	41.745	93.162	-1.0779	0.0036278	0.880486	1.841	30.228	30.0589	30.0527	31.0084	31.1047	30.868	0.0994737	0.119061
LOC_Os06g40640.3	fructose-bisphospate aldolase isozyme, putative, expressed	GKGILAADESTGTIGKRFASINVENVEENRR;GKGILAADESTGTIGKRLASINVENVEPNRQ	1	GILAADESTGTIGK(1)R	K	38	+		Class 1	Cluster_1	5.14e-06	105	66.599	101.95	0.36422	0.00027566	2.27379	4.83591	23.594	23.5006	23.3667	25.8588	25.754	25.6699	0.114269	0.0946273
LOC_Os02g02890.1	peptidyl-prolyl cis-trans isomerase, putative, expressed	VGGAPAGRIVMELYAKDVPRTAENFRALCTG	1	IVMELYAK(1)DVPR	K	27	+		Class 1	Cluster_1	0.00046487	78.934	50.191	53.252	0.68647	0.00192463	1.7387	3.33735	24.1702	24.1168	23.8971	26.002	25.7606	25.6376	0.144758	0.185357
LOC_Os02g09060.1	BRCA1-associated protein, putative, expressed	AIVEEYNDLVTSQLEKQRNYYESLLLEVKED	1	MEAIVEEYNDLVTSQLEK(1)QR	K	334	+		Class 1	Cluster_1	8.32e-16	96.544	88.922	45.257	0.75821	0.0111689	1.47377	2.77746	23.1792	23.0907	22.5054	24.2421	24.4176	24.5369	0.366142	0.148271
LOC_Os02g11050.1	26S protease regulatory subunit, putative, expressed	SKPPPAAGGDEAAAAKGRGGAGGGGGEGLRQ	0.999995	ATVAMDISKPPPAAGGDEAAAAK(1)GR	K	24	+		Class 1	Cluster_1	7.47e-21	67.864	60.503	67.864	0.50254	0.0201556	5.37655	41.5436	16.735	19.6463	16.7802	22.5017	23.3461	23.4433	1.66797	0.517863
LOC_Os02g14770.4	phosphoenolpyruvate carboxylase, putative, expressed	_________MAAAAGKAAMERHQSIDAQLRL	1	AAAAGK(1)AAMER	K	7	+		Class 1	Cluster_1	0.00132651	58.676	45.168	48.796	-0.044763	0.0130617	3.10667	8.61391	16.2712	17.5336	17.4343	19.9778	20.7808	19.8004	0.701946	0.52237
LOC_Os08g27840.2	phosphoenolpyruvate carboxylase, putative, expressed	ARLFSIDWYMNRINGKQEVMIGYSDSGKDAG;ARLFSIDWYRERINGKQEVMIGYSDSGKDAG	0.99997	INGK(1)QEVMIGYSDSGKDAGR	K	507	+		Class 1	Cluster_1	2.9e-08	53.278	40.429	53.278	0.98101	0.0067535	1.03587	2.05035	21.7943	21.9142	21.8576	22.6766	23.118	22.8791	0.0599872	0.220922
LOC_Os02g44630.2	aquaporin protein, putative, expressed	____________MEGKEEDVRLGANRYSERQ	1	MEGK(1)EEDVR	K	4	+		Class 1	Cluster_1	2.55e-06	123.92	101.2	40.002	-1.3014	0.048407	3.14404	8.83995	25.0457	22.6208	22.8229	26.628	26.9662	26.3274	1.34546	0.31961
LOC_Os02g54700.2	RNA recognition motif containing protein, putative, expressed	_______MAVEVATQKIRWGELEEDDEGDLD	1	AVEVATQK(1)IR	K	9	+		Class 1	Cluster_1	0.0065165	49.813	37.587	49.813	1.7249	0.00427968	3.41608	10.6744	16.4651	16.7692	17.0533	20.8331	19.7475	19.9553	0.294183	0.576264
LOC_Os10g30580.1	cell division control protein 48 homolog E, putative, expressed	PDEQSRLQIFKACLRKSPVAKDVDLNALAKY	0.501953	K(0.502)SPVAK(0.498)DVDLNALAK	K	669	+		Class 2	Cluster_1	0.00547439	40.278	28.485	40.278	0.56889	0.00116435	6.35224	81.6984	18.9178	17.5205	18.1789	24.5581	24.4441	24.6717	0.699051	0.113788
LOC_Os03g08050.1	elongation factor Tu, putative, expressed	RPSDKPLRLPLQDVYKIGGIGTVPVGRVETG	1	LPLQDVYK(1)IGGIGTVPVGR	K	243	+		Class 1	Cluster_1	0.000133545	41.202	31.006	40.085	-0.06795	0.0465132	3.04369	8.24595	16.6217	18.3246	19.1968	21.2261	20.9941	21.054	1.30967	0.120415
LOC_Os03g14530.1	S10/S20 domain containing ribosomal protein, putative, expressed	__MAAAAVYGGMKGGKLGVEEAHELQLNRIR	1	GGK(1)LGVEEAHELQLNR	K	14	+		Class 1	Cluster_1	1.27e-09	101.64	88.59	41.967	0.050852	0.0309879	0.763067	1.69709	23.5339	24.0206	23.843	24.4849	24.4762	24.7256	0.246332	0.141525
LOC_Os04g45070.1	remorin, putative, expressed	ALAIVEKVADEPPAEKPAQGGSNDRDVALAR	1	VADEPPAEK(1)PAQGGSNDRDVALAR	K	74	+		Class 1	Cluster_1	5.45e-23	109.08	98.386	92.336	0.048268	0.000584958	1.61684	3.06703	24.9862	25.0599	25.0672	26.7394	26.7248	26.4995	0.0448313	0.134491
LOC_Os04g56160.1	plasma membrane ATPase, putative, expressed	DKSSYRELSEIAEQAKRRAEIARLRELNTLK	1	ELSEIAEQAK(1)R	K	913	+		Class 1	Cluster_1	0.0116265	40.589	24.699	40.589	0.44722	0.0111689	2.76442	6.79477	17.51	17.8764	17.0494	19.6011	20.3017	20.8263	0.414367	0.614689
LOC_Os04g56160.1	plasma membrane ATPase, putative, expressed	VDLENIPIEEVFEQLKCTREGLSSEEGNRRI	1	GGLEEIKNEAVDLENIPIEEVFEQLK(1)CTR	K	27	+		Class 1	Cluster_1	8.65e-25	72.425	66.995	72.425	0.51352	0.0111689	3.84653	14.3854	22.4068	20.4143	21.2123	25.2321	25.4044	24.9365	1.00279	0.236634
LOC_Os04g56160.1	plasma membrane ATPase, putative, expressed	ELNTLKGHVESVVKLKGLDIDTIQQNYTV__	1	LK(1)GLDIDTIQQNYTV	K	938	+		Class 1	Cluster_1	0.00103039	53.237	39.331	53.237	0.11983	0.0392541	1.76543	3.39975	22.679	22.2251	21.8092	24.6295	23.8346	23.5455	0.435082	0.561346
LOC_Os06g09450.8	sucrose synthase, putative, expressed	SIGNGVQFLNRHLSSKLFQDKESLYPLLNFL	0.999505	HLSSK(1)LFQDK	K	164	+		Class 1	Cluster_1	0.00817614	43.282	23.52	43.282	-1.8682	0.0261849	4.26401	19.213	16.3484	18.547	16.6651	21.9653	20.3874	21.9998	1.1885	0.921111
LOC_Os06g40640.3	fructose-bisphospate aldolase isozyme, putative, expressed	_________MSAFVGKYADELIKTAKYIATP	0.999784	SAFVGK(1)YADELIK	K	7	+		Class 1	Cluster_1	0.00132529	52.79	35.764	46.606	1.0737	0.0392541	3.17718	9.04535	17.7447	19.8616	19.4557	22.9106	21.8826	21.8005	1.12349	0.618558
LOC_Os06g45120.2	ATP synthase, putative, expressed	ISYSKYSKALESFYEKFDQDFIDIRTKAREV	0.5	YSK(0.5)ALESFYEK(0.5)FDQDFIDIR	K	467	+		Class 2	Cluster_1	3.4e-12	57.745	50.299	57.338	-1.0538	0.00027566	6.66046	101.157	17.5556	17.8041	18.2389	24.4763	24.3719	24.7319	0.345839	0.185234
LOC_Os06g49800.1	ubiquitin interaction motif family protein, expressed	NVISLNPDAGEVSQQKLLSLVAERLIDSNSN	1	NVISLNPDAGEVSQQK(1)LLSLVAER	K	93	+		Class 1	Cluster_1	2.2e-29	127.8	115	81.922	0.2335	0.00387581	1.26534	2.40384	25.0299	24.8399	24.7085	26.1464	25.952	26.2759	0.161601	0.162988
LOC_Os07g31720.1	GTPase activating protein, putative, expressed	EFNVTDIYDAAKLDLKHVSDGARIKTIYPVG	1	LDLK(1)HVSDGAR	K	111	+		Class 1	Cluster_1	0.00142795	59.542	49.855	49.5	0.66347	0.0461266	1.72769	3.31198	18.7553	18.6602	18.7724	21.272	20.2649	19.8342	0.0604269	0.737883
LOC_Os07g36465.1	vacuolar ATP synthase subunit H, putative, expressed	___MDHAELTTEQVLKRDIPWESYMANKLIS	1	MDHAELTTEQVLK(1)R	K	13	+		Class 1	Cluster_1	3.02e-05	72.705	67.426	68.809	0.38178	0.00448105	1.70692	3.26464	22.5426	22.3322	21.9156	24.0004	24.0572	23.8535	0.319096	0.105139
LOC_Os08g01930.1	KH domain-containing protein, putative, expressed	RIINVPNNKVGVLIGKSGETIRNLQMNSGAK	1	VGVLIGK(1)SGETIR	K	169	+		Class 1	Cluster_1	0.00270724	45.257	36.658	45.257	-0.16487	0.000708911	2.21297	4.63629	19.5573	19.4077	19.6707	21.9431	21.644	21.6875	0.131944	0.161612
LOC_Os08g02120.1	kinase, pfkB family, putative, expressed	ALKFSNACGAICTTKKGAIPALPTVAVAQEL	0.569525	FSNACGAICTTK(0.43)K(0.57)	K	315	+		Class 2	Cluster_1	0.00115587	63.292	46.213	50.94	0.059397	0.000204483	9.29244	627.053	18.145	18.0614	17.9695	27.7146	26.9093	27.4293	0.0877813	0.408325
LOC_Os08g35480.1	cupin superfamily protein, putative, expressed	DFEMANFDDVKSIAPKAEPFLKYLIPSTK__	0.99988	SIAPK(1)AEPFLK	K	181	+		Class 1	Cluster_1	0.0014206	60.255	60.255	58.981	1.093	0.00244873	1.35724	2.56194	21.7119	22.0275	21.7724	23.3378	23.087	23.1586	0.167492	0.129197
LOC_Os08g42000.1	nuclear transport factor, putative, expressed	________MDADAVAKAFVEHYYRTFDTNRP	1	MDADAVAK(1)AFVEHYYR	K	8	+		Class 1	Cluster_1	5.94e-07	79.022	74.583	79.022	-0.45288	0.0111689	1.6325	3.10051	23.4608	22.8102	22.6374	24.6368	24.5669	24.6022	0.434153	0.0349853
LOC_Os08g43050.1	disease resistance protein RGA2, putative, expressed	VFSKRAFGKQVQEQAKLVSIGTRIVKKCRGV	0.999999	AFGKQVQEQAK(1)	K	379	+		Class 1	Cluster_1	0.00316893	69.825	20.407	69.825	-0.016803	0.00027566	1.72684	3.31001	23.8656	24.0206	23.9028	25.7084	25.6643	25.5968	0.0809377	0.0562039
LOC_Os09g07830.3	acetyl-CoA acetyltransferase, cytosolic, putative, expressed	LSATKLGSIAIEAALKRANVDPALVQEVFFG	1	LGSIAIEAALK(1)R	K	46	+		Class 1	Cluster_1	0.000767269	101.93	59.185	82.171	0.54525	0.0031966	1.65852	3.15692	20.7569	21.1244	21.3052	22.724	22.7358	22.7023	0.279367	0.0169582
LOC_Os09g31031.3	ubiquitin family protein, putative, expressed	KEGIPPDQQRLIFAGKQLDDGRTLADYNIQK	1	LIFAGK(1)QLDDGR	K	48	+		Class 1	Cluster_1	1.93e-05	120.96	102.21	85.377	-0.63315	0.00102815	2.60842	6.09837	21.1932	20.6511	20.8393	23.5029	23.526	23.48	0.275195	0.0229961
LOC_Os09g31031.3	ubiquitin family protein, putative, expressed	KQLDDGRTLADYNIQKESTLHLVLRLRGGSR	1	TLADYNIQK(1)ESTLHLVLR	K	63	+		Class 1	Cluster_1	1.04e-34	146.16	136.98	117.23	-0.63065	0.00750584	0.915911	1.88676	28.3395	28.0547	27.9944	29.1489	28.9415	29.0459	0.184314	0.10372
LOC_Os09g36930.1	aquaporin protein, putative, expressed	____________MASKEEVAVETVEGGAAAA	0.999998	ASK(1)EEVAVETVEGGAAAAK	K	4	+		Class 1	Cluster_1	1.06e-08	61.641	52.453	61.641	-0.53888	0.00233756	4.42304	21.4519	18.3772	17.8523	18.4493	23.2818	22.4534	22.2127	0.325873	0.560827
LOC_Os10g08930.1	S10/S20 domain containing ribosomal protein, putative, expressed	AAAAVYGAGGAMKGGKLGMEEARELQLNRIR	1	AAAAVYGAGGAMK(1)GGK(1)LGMEEAR	K	17	+		Class 1	Cluster_1	9.99e-55	157.97	145.92	43.198	0.52146	0.00221222	1.76082	3.3889	26.1243	26.0907	25.7724	27.7618	27.9132	27.5948	0.194162	0.159238
LOC_Os10g21268.1	ribulose bisphosphate carboxylase large chain precursor, putative, expressed	PLLGCTIKPKLGLSAKNYGRACYECLRGGLD	1	LGLSAK(1)NYGR	K	190	+		Class 1	Cluster_1	0.00627842	52.278	36.076	52.278	-1.3929	0.0111689	1.84603	3.59509	18.8482	19.2384	19.0297	20.7446	20.5319	21.3779	0.19523	0.440085
LOC_Os10g37630.1	UBX domain-containing protein, putative, expressed	NFVAWGGSIRRTEGFKMSNSLNASRFPFCAV	1	TEGFK(1)MSNSLNASR	K	236	+		Class 1	Cluster_1	0.00268854	41.092	33.181	41.092	0.63181	0.00027566	1.91248	3.76456	19.2099	18.9925	19.0194	21.0336	20.9825	20.9432	0.118488	0.0453031
LOC_Os10g42724.1	VHS and GAT domain containing protein, expressed	SGDELRYLPVYEETYKSLRSRGIRFPGRDDE	1	YLPVYEETYK(1)SLR	K	173	+		Class 1	Cluster_1	0.000242289	79.633	70.351	58.487	0.87421	0.000543366	2.17059	4.50207	22.8931	22.708	22.8992	25.1591	24.9751	24.8778	0.108637	0.14283
LOC_Os10g42960.1	urea active transporter, putative, expressed	NLRLRAIMGAMPEAEKRYRQLHETEMHPAGT	1	AIMGAMPEAEK(1)R	K	688	+		Class 1	Cluster_1	0.00336232	56.225	25.894	56.225	-0.012964	0.0195536	2.28926	4.88806	17.6912	19.0215	18.3944	20.9875	20.455	20.5324	0.665521	0.287713
LOC_Os11g26850.3	erythronate-4-phosphate dehydrogenase, putative, expressed	KERLVGVSEETTTGVKRLYQMQETGALLFPA	1	LVGVSEETTTGVK(1)R	K	176	+		Class 1	Cluster_1	0.0115072	48.64	29.369	48.64	0.022816	0.0404794	2.3927	5.25139	18.0216	17.7325	18.8986	21.2503	20.8244	19.7561	0.607239	0.769786
LOC_Os11g32650.1	chalcone synthase, putative, expressed	VEVPKLGKAAAQKAIKEWGQPRSRITHLVFC	1	AIK(1)EWGQPR	K	118	+		Class 1	Cluster_1	0.000130489	116.73	99.358	69.825	-0.43808	0.0201556	1.42811	2.69094	22.1556	22.4277	22.5804	23.9932	24.11	23.3449	0.215189	0.412186
LOC_Os12g42884.3	5-methyltetrahydropteroyltriglutamate--homocysteine methyltransferase, putative, expressed	MDADVITIENSRSDEKLLSVFREGVKYGAGI	1	SDEK(1)LLSVFR	K	679	+		Class 1	Cluster_1	0.00543105	54.608	30.264	53.683	0.021408	0.00244873	3.51449	11.4279	17.0181	16.6492	17.6634	20.8336	20.5477	20.4929	0.51334	0.182952
LOC_Os06g04290.1	S10/S20 domain containing ribosomal protein, putative, expressed	___MAAADVAYAPPMKSGKIGFESSQEVQHR	1	AAADVAYAPPMK(1)SGK(1)IGFESSQEVQHR	K	13	+		Class 1	Cluster_1	1.2e-22	68.895	62.391	68.895	-0.17487	0.0024088	7.15938	142.951	18.5572	17.5862	16.9702	24.0503	25.4104	25.131	0.800112	0.718299
LOC_Os06g04290.1	S10/S20 domain containing ribosomal protein, putative, expressed	MAAADVAYAPPMKSGKIGFESSQEVQHRIRI	1	SGK(1)IGFESSQEVQHR	K	16	+		Class 1	Cluster_1	1.2e-22	120.53	109.26	47.666	-0.28451	0.00192463	6.79601	111.123	17.6635	17.8107	18.7295	24.0503	25.4104	25.131	0.577661	0.718299
LOC_Os10g08930.1	S10/S20 domain containing ribosomal protein, putative, expressed	__MAAAAVYGAGGAMKGGKLGMEEARELQLN	1	AAAAVYGAGGAMK(1)GGK(1)LGMEEAR	K	14	+		Class 1	Cluster_1	9.99e-55	157.97	145.92	43.198	0.52146	0.00448105	1.2263	2.33966	25.8833	25.7209	25.4657	27.0082	26.953	26.7876	0.21055	0.114816
LOC_Os10g08930.1	S10/S20 domain containing ribosomal protein, putative, expressed	AAAAVYGAGGAMKGGKLGMEEARELQLNRIR	1	AAAAVYGAGGAMK(1)GGK(1)LGMEEAR	K	17	+		Class 1	Cluster_1	9.99e-55	157.97	145.92	43.198	0.52146	0.00448105	1.2263	2.33966	25.8833	25.7209	25.4657	27.0082	26.953	26.7876	0.21055	0.114816
LOC_Os01g13210.2	salt stress root protein RS1, putative, expressed	AAAETTSREVAVEEEKKEEEAAPAEPAAAAA	0.499974	EVAVEEEK(0.5)K(0.5)EEEAAPAEPAAAAAEAAAPSTEVVEEK	K	157		+	Class 2	Cluster_2	1.22e-10	41.205	39.502	41.205	1.0179	0.00130304	-0.81191	-1.75553	24.2487	24.2146	24.083	23.4147	23.334	23.3619	0.0874716	0.0409679
LOC_Os01g13210.2	salt stress root protein RS1, putative, expressed	AAETTSREVAVEEEKKEEEAAPAEPAAAAAE	0.499974	EVAVEEEK(0.5)K(0.5)EEEAAPAEPAAAAAEAAAPSTEVVEEK	K	158		+	Class 2	Cluster_2	1.22e-10	41.205	39.502	41.205	1.0179	0.00130304	-0.81191	-1.75553	24.2487	24.2146	24.083	23.4147	23.334	23.3619	0.0874716	0.0409679
LOC_Os09g25320.1	40S ribosomal protein S27a, putative, expressed	KEGIPPDQQRLIFAGKQLEDGRTLADYNIQK	1	LIFAGK(1)QLEDGR	K	48		+	Class 1	Cluster_2	2.43e-285	255.71	105.74	65.395	-0.76067	0.000149361	-2.25151	-4.76182	30.9353	30.9366	30.8112	28.6728	28.6101	28.6457	0.072064	0.0314639

## Sheet: MapMan
Cat.	Function	ID	TAIR10	Protein name	Cluster	FC_WT vs eMSP1	Intensity WT rep_1	Intensity WT rep_2	Intensity WT rep_3	Intensity eMSP1 rep_1	Intensity eMSP1 rep_2	Intensity eMSP1 rep_3
Metabolism overview	amino acid metabolism.synthesis.aspartate family.methionine	LOC_Os12g42884.3	AT5G17920	5-methyltetrahydropteroyltriglutamate--homocysteine methyltransferase, putative, expressed	Cluster_1	11.4279	-0.945718	-1.13432	-0.615705	1.00539	0.859206	0.83115
	cell.division	LOC_Os10g30580.1	AT5G03340	cell division control protein 48 homolog E, putative, expressed	Cluster_1	81.6984	-0.702408	-1.10074	-0.913051	0.90543	0.872945	0.937819
	cell.cycle.peptidylprolyl isomerase	LOC_Os02g02890.1	AT2G21130	peptidyl-prolyl cis-trans isomerase, putative, expressed	Cluster_1	3.33735	-0.789013	-0.844417	-1.07238	1.11142	0.860973	0.733413
	cell.vesicle transport	LOC_Os10g42724.1	AT5G16880	VHS and GAT domain containing protein, expressed	Cluster_1	4.50207	-0.858788	-1.01373	-0.853696	1.03858	0.884556	0.803085
	major CHO metabolism.degradation.sucrose.fructokinase	LOC_Os08g02120.1	AT4G10260	kinase, pfkB family, putative, expressed	Cluster_1	627.053	-0.894694	-0.911109	-0.929129	0.982975	0.82496	0.926997
	major CHO metabolism.degradation.sucrose.Susy	LOC_Os06g09450.8	AT3G43190	sucrose synthase, putative, expressed	Cluster_1	19.213	-1.17795	-0.306095	-1.05235	1.04947	0.423757	1.06317
	DNA.synthesis/chromatin structure.histone	LOC_Os03g17100.1	AT5G02560	Core histone H2A/H2B/H3/H4 domain containing protein, putative, expressed	Cluster_1	7.47356	-0.626893	-0.672058	-1.32499	1.1388	0.736649	0.748483
	lipid metabolism.lipid degradation.lysophospholipases.carboxylesterase	LOC_Os01g07960.3	AT5G20060	acyl-protein thioesterase, putative, expressed	Cluster_1	10.7765	-0.642376	-0.884426	-1.17078	0.928293	0.945849	0.823441
	misc.cytochrome P450	LOC_Os01g52790.1	AT3G14680	cytochrome P450 72A1, putative, expressed	Cluster_1	1.841	-0.661264	-1.00488	-1.01749	0.92437	1.12017	0.639088
	not assigned.unknown	LOC_Os02g14770.4	AT3G14940	phosphoenolpyruvate carboxylase, putative, expressed	Cluster_1	8.61391	-1.31997	-0.614455	-0.669923	0.751592	1.20032	0.652435
	not assigned.unknown	LOC_Os11g26850.3	AT4G13940	erythronate-4-phosphate dehydrogenase, putative, expressed	Cluster_1	5.25139	-0.960331	-1.15972	-0.355435	1.26663	0.972849	0.236007
	not assigned.unknown	LOC_Os06g49800.1	AT4G11860	ubiquitin interaction motif family protein, expressed	Cluster_1	2.40384	-0.652751	-0.921003	-1.10669	0.924039	0.649552	1.10686
	not assigned.unknown	LOC_Os08g35480.1	AT1G19130	cupin superfamily protein, putative, expressed	Cluster_1	2.56194	-1.0644	-0.646599	-0.984311	1.08823	0.756203	0.85088
	not assigned.unknown	LOC_Os08g27840.2	AT1G53310	phosphoenolpyruvate carboxylase, putative, expressed	Cluster_1	2.05035	-0.988838	-0.784055	-0.880685	0.518004	1.27173	0.863846
	protein.synthesis.ribosomal protein.eukaryotic.40S subunit.S20	LOC_Os10g08930.1	AT5G62300	S10/S20 domain containing ribosomal protein, putative, expressed	Cluster_1	3.3889	-0.769312	-0.80365	-1.12926	0.906047	1.06094	0.735236
	protein.synthesis.ribosomal protein.eukaryotic.40S subunit.S20	LOC_Os06g04290.1	AT5G62300	S10/S20 domain containing ribosomal protein, putative, expressed	Cluster_1	142.951	-0.6852	-0.92917	-1.08397	0.695024	1.03677	0.966545
	protein.synthesis.ribosomal protein.eukaryotic.40S subunit.S20	LOC_Os03g14530.1	AT5G62300	S10/S20 domain containing ribosomal protein, putative, expressed	Cluster_1	1.69709	-1.42182	-0.351806	-0.742349	0.668614	0.649651	1.19771
	protein.synthesis.initiation	LOC_Os02g54700.2	AT3G11400	RNA recognition motif containing protein, putative, expressed	Cluster_1	10.6744	-1.04711	-0.888302	-0.73997	1.23352	0.666666	0.775195
	protein.synthesis.elongation	LOC_Os03g08050.1	AT5G60390	elongation factor Tu, putative, expressed	Cluster_1	8.24595	-1.58222	-0.668231	-0.200069	0.889126	0.764627	0.796763
	protein.targeting.nucleus	LOC_Os08g42000.1	AT1G27310	nuclear transport factor, putative, expressed	Cluster_1	3.10051	-0.347316	-1.04262	-1.22729	0.909658	0.834875	0.87269
	protein.degradation	LOC_Os10g37630.1	AT4G10790	UBX domain-containing protein, putative, expressed	Cluster_1	3.76456	-0.780813	-0.987683	-0.96212	0.955085	0.906443	0.869087
	protein.degradation.ubiquitin.ubiquitin	LOC_Os09g25320.1	AT1G31340	40S ribosomal protein S27a, putative, expressed	Cluster_1	22.9586	-0.965862	-0.865055	-0.894961	0.78061	0.881941	1.06333
	protein.degradation.ubiquitin.ubiquitin	LOC_Os09g31031.3	AT3G52590	ubiquitin family protein, putative, expressed	Cluster_1	6.09837	-0.698652	-1.07523	-0.944498	0.90607	0.92213	0.890176
	protein.degradation.ubiquitin.E3.RING	LOC_Os02g09060.1	AT2G26000	BRCA1-associated protein, putative, expressed	Cluster_1	2.77746	-0.571375	-0.676065	-1.36873	0.686546	0.894254	1.03537
	protein.degradation.ubiquitin.proteasom	LOC_Os02g11050.1	AT5G19990	26S protease regulatory subunit, putative, expressed	Cluster_1	41.5436	-1.16806	-0.242417	-1.15369	0.665438	0.933916	0.964813
	PS.calvin cycle.rubisco large subunit	LOC_Os10g21268.1	ATCG00490	ribulose bisphosphate carboxylase large chain precursor, putative, expressed	Cluster_1	3.59509	-1.05455	-0.685077	-0.882664	0.741306	0.539909	1.34107
	PS.calvin cycle.aldolase	LOC_Os06g40640.3	AT4G26530	fructose-bisphospate aldolase isozyme, putative, expressed	Cluster_1	4.83591	-0.82468	-0.899486	-1.00671	0.988668	0.904768	0.837437
	RNA.transcription	LOC_Os08g01930.1	AT4G10070	KH domain-containing protein, putative, expressed	Cluster_1	4.63629	-0.897587	-1.02035	-0.804596	1.05918	0.813858	0.849494
	RNA.regulation of transcription.C2H2 zinc finger family	LOC_Os07g31720.1	AT1G70790	GTPase activating protein, putative, expressed	Cluster_1	3.31198	-0.793564	-0.883611	-0.777386	1.59006	0.636206	0.228298
	RNA.regulation of transcription.putative transcription regulator	LOC_Os04g45070.1	AT3G61260	remorin, putative, expressed	Cluster_1	3.06703	-0.966189	-0.883384	-0.875111	1.00355	0.987118	0.734016
	RNA.regulation of transcription.unclassified	LOC_Os04g45070.1	AT3G61260	remorin, putative, expressed	Cluster_1	3.06703	-0.966189	-0.883384	-0.875111	1.00355	0.987118	0.734016
	secondary metabolism.isoprenoids.mevalonate pathway.acetyl-CoA C-acyltransferase	LOC_Os09g07830.3	AT5G48230	acetyl-CoA acetyltransferase, cytosolic, putative, expressed	Cluster_1	3.15692	-1.22582	-0.828793	-0.633442	0.899575	0.912303	0.876177
	secondary metabolism.flavonoids.chalcones	LOC_Os11g32650.1	AT5G13930	chalcone synthase, putative, expressed	Cluster_1	2.69094	-1.13248	-0.806825	-0.624125	1.06645	1.20631	0.290681
	stress.biotic.PR-proteins	LOC_Os08g43050.1	AT3G14470	disease resistance protein RGA2, putative, expressed	Cluster_1	3.31001	-0.978487	-0.814933	-0.939267	0.965641	0.919132	0.847914
	stress.abiotic.drought/salt	LOC_Os01g13210.2	-	salt stress root protein RS1, putative, expressed	Cluster_1	2.45773	-0.834106	-0.926929	-0.969642	0.992817	0.936384	0.801477
	transport.p- and v-ATPases	LOC_Os04g56160.1	AT4G30190	plasma membrane ATPase, putative, expressed	Cluster_1	6.79477	-0.852212	-0.621072	-1.14278	0.467031	0.909062	1.23997
	transport.p- and v-ATPases.H+-transporting two-sector ATPase	LOC_Os06g45120.2	AT1G78900	ATP synthase, putative, expressed	Cluster_1	101.157	-0.995707	-0.927749	-0.808844	0.896987	0.868423	0.96689
	transport.p- and v-ATPases.H+-transporting two-sector ATPase	LOC_Os07g36465.1	AT3G42050	vacuolar ATP synthase subunit H, putative, expressed	Cluster_1	3.26464	-0.59906	-0.818444	-1.253	0.921502	0.980754	0.768252
	transport.unspecified cations	LOC_Os10g42960.1	AT5G45380	urea active transporter, putative, expressed	Cluster_1	4.88806	-1.36505	-0.368633	-0.838328	1.10391	0.705069	0.763027
	transport.Major Intrinsic Proteins.PIP	LOC_Os09g36930.1	AT4G35100	aquaporin protein, putative, expressed	Cluster_1	21.4519	-0.838637	-1.05226	-0.809277	1.15748	0.820335	0.722363
	transport.Major Intrinsic Proteins.PIP	LOC_Os02g44630.2	AT4G00430	aquaporin protein, putative, expressed	Cluster_1	8.83995	-0.0118082	-1.26728	-1.16265	0.807423	0.982537	0.651773
