# Supplementary material for: Dataset on post-translational modifications proteome analysis of MSP1-overexpressing rice leaf proteins
Source: Data Brief. 2023 Sep 13;50:109573. doi: 10.1016/j.dib.2023.109573 (PMC10556553; doi:10.1016/j.dib.2023.109573)
Supplement: Supplementary file 3 [file mmc3.xlsx]

## Sheet: ReadMe
Supplementary Table S4. Significant acetylated proteins and MapMan analysis
	Tab Title	Content description
1	Table information	Content of Workbook
2	Raw data	Raw data of acetlyated proteins
3	Significant_3	Significantly modulated acetylated proteins
4	MapMan	MapMan functional analysis of significant acetylated proteins

## Sheet: Raw Data
Proteins	Intensity eMSP1 rep_1	Intensity eMSP1 rep_2	Intensity eMSP1 rep_3	Intensity WT rep_1	Intensity WT rep_2	Intensity WT rep_3	Amino acid	Charge	Multiplicity	Localization prob	PEP	Score	Delta score	Score for localization	Mass error [ppm]	Position	Positions within proteins	Leading proteins	Protein	Sequence window	id	Fasta headers	Acetyl (K) Probabilities	Unique identifier	Number of Acetyl (K)
LOC_Os01g05490.1;LOC_Os01g05490.2	26200000	27576000	6718600	0	231390	0	K	3	___1	1	0.000152075	54.805	40.191	47.568	1.1629	70	70;70	LOC_Os01g05490.1	LOC_Os01g05490.1	QLRPEIQVAAQNCWVKKGGAFTGEVSAEMLV	0	LOC_Os01g05490.1 LOC_Os01g05490.1|13101.m00522|protein triosephosphate isomerase, cytosolic, putative, expressed;LOC_Os01g05490.2 LOC_Os01g05490.2|13101.m00523|protein triosephosphate isomerase, cytosolic, putative, expressed	SQLRPEIQVAAQNCWVK(1)K	UID1	1
LOC_Os01g05610.1	0	0	0	0	0	0	K	2	___1	1	0.0100086	58.676	26.668	58.676	0.82205	43	43	LOC_Os01g05610.1	LOC_Os01g05610.1	PAGKKPKAEKRLPAGKAEKGSGEGRKAGRKK	1	LOC_Os01g05610.1 LOC_Os01g05610.1|13101.m00541|protein Core histone H2A/H2B/H3/H4 domain containing protein, putative, expressed	LPAGK(1)AEK(1)GSGEGR	UID2	2
LOC_Os01g05610.1	0	0	0	0	0	0	K	2	___1	1	0.0100086	58.676	26.668	58.676	0.82205	46	46	LOC_Os01g05610.1	LOC_Os01g05610.1	KKPKAEKRLPAGKAEKGSGEGRKAGRKKAKK	2	LOC_Os01g05610.1 LOC_Os01g05610.1|13101.m00541|protein Core histone H2A/H2B/H3/H4 domain containing protein, putative, expressed	LPAGK(1)AEK(1)GSGEGR	UID3	2
LOC_Os01g05610.1;LOC_Os05g38560.1;LOC_Os01g62230.1;LOC_Os08g38300.1;LOC_Os05g49860.1;LOC_Os01g05970.1;LOC_Os01g05900.1;LOC_Os01g05630.1;LOC_Os01g06010.1;LOC_Os03g17084.1	14530000	10215000	28430000	11855000	0	11815000	K	3	___1	1	3.41155e-07	70.942	60.885	70.942	0.67052	137	137;102;123;134;136;137;137;137;139;136	LOC_Os01g05610.1	LOC_Os01g05610.1	EIQTSVRLVLPGELAKHAVSEGTKAVTKFTS	3	LOC_Os01g05610.1 LOC_Os01g05610.1|13101.m00541|protein Core histone H2A/H2B/H3/H4 domain containing protein, putative, expressed;LOC_Os05g38560.1 LOC_Os05g38560.1|13105.m04047|protein Core histone H2A/H2B/H3/H4 domain containing protein, putative;LOC_Os01g	LVLPGELAK(1)HAVSEGTK	UID4	1
LOC_Os01g07960.3;LOC_Os01g07960.2;LOC_Os01g07960.1	0	2436900	0	1778300	1604900	0	K	2	___1	1	1.23994e-06	74.76	55.489	42.809	0.46545	16	16;16;16	LOC_Os01g07960.3	LOC_Os01g07960.3	MSSFGGTSSVASGGGKRLEYGRTHVVRPKGA	4	LOC_Os01g07960.3 LOC_Os01g07960.3|13101.m00823|protein acyl-protein thioesterase, putative, expressed;LOC_Os01g07960.2 LOC_Os01g07960.2|13101.m00822|protein acyl-protein thioesterase, putative, expressed;LOC_Os01g07960.1 LOC_Os01g07960.1|13101.m00821|prote	SSFGGTSSVASGGGK(1)R	UID5	1
LOC_Os01g08430.1	0	0	0	0	0	0	K	2	___1	1	0.00611142	62.303	37.959	62.303	0.8332	1325	1325	LOC_Os01g08430.1	LOC_Os01g08430.1	AFCLRPRGLQPQIPYKGPKQRSHKKLMSSGS	5	LOC_Os01g08430.1 LOC_Os01g08430.1|13101.m00881|protein expressed protein	GLQPQIPYK(1)GPK(1)QR	UID6	2
LOC_Os01g08430.1	0	0	0	0	0	0	K	2	___1	1	0.00611142	62.303	37.959	62.303	0.8332	1328	1328	LOC_Os01g08430.1	LOC_Os01g08430.1	LRPRGLQPQIPYKGPKQRSHKKLMSSGSFSR	6	LOC_Os01g08430.1 LOC_Os01g08430.1|13101.m00881|protein expressed protein	GLQPQIPYK(1)GPK(1)QR	UID7	2
LOC_Os01g23610.2;LOC_Os01g23610.1;LOC_Os05g06460.1	4131100	13307000	12696000	0	0	0	K	3	___1	1	0.00120699	52.823	33.765	52.823	-0.27455	166	166;166;172	LOC_Os01g23610.2	LOC_Os01g23610.2	YDRQAVADHANNLASKIRSNLTNSMKALGVD	7	LOC_Os01g23610.2 LOC_Os01g23610.2|13101.m02498|protein dihydrolipoyl dehydrogenase, putative, expressed;LOC_Os01g23610.1 LOC_Os01g23610.1|13101.m02497|protein dihydrolipoyl dehydrogenase, putative, expressed;LOC_Os05g06460.1 LOC_Os05g06460.1|13105.m00692|p	QAVADHANNLASK(1)IR	UID8	1
LOC_Os01g26920.2;LOC_Os01g26920.1	41395000	45882000	50343000	16198000	12999000	14278000	K	2	___1	1	4.09502e-32	118.28	99.967	118.28	0.51798	201	201;312	LOC_Os01g26920.2	LOC_Os01g26920.2	DTKFQGFTGTDGPLGKKMENSRTRSEIGWEP	8	LOC_Os01g26920.2 LOC_Os01g26920.2|13101.m02795|protein expressed protein;LOC_Os01g26920.1 LOC_Os01g26920.1|13101.m02794|protein expressed protein	FQGFTGTDGPLGK(1)K	UID9	1
LOC_Os01g26970.2;LOC_Os01g26970.1;LOC_Os01g26970.5	3987300	5205500	1930500	2515100	2426200	1728000	K	2	___1	1	4.25932e-13	67.776	49.031	67.776	0.78408	260	260;293;327	LOC_Os01g26970.2	LOC_Os01g26970.2	DTKFQGFTGTDGPLGKRMENSKTRAEIGWQP	9	LOC_Os01g26970.2 LOC_Os01g26970.2|13101.m02800|protein expressed protein;LOC_Os01g26970.1 LOC_Os01g26970.1|13101.m02801|protein expressed protein;LOC_Os01g26970.5 LOC_Os01g26970.5|13101.m15019|protein expressed protein	FQGFTGTDGPLGK(1)R	UID10	1
LOC_Os03g17100.1;LOC_Os01g31800.1	95188000	64006000	99944000	59953000	5125800	62232000	K	2	___1	1	2.97701e-54	128.17	112.28	96.342	0.62159	11	11;11	LOC_Os03g17100.1	LOC_Os03g17100.1	_____MDAAGAGAGGKLKKGAAGRKAGGPRK	10	LOC_Os03g17100.1 LOC_Os03g17100.1|13103.m02043|protein Core histone H2A/H2B/H3/H4 domain containing protein, putative, expressed;LOC_Os01g31800.1 LOC_Os01g31800.1|13101.m03198|protein Core histone H2A/H2B/H3/H4 domain containing protein, putative, expresse	MDAAGAGAGGK(1)LK	UID11	1
LOC_Os03g17100.1;LOC_Os01g31800.1	123210000	133610000	501649984	109460000	125570000	137520000	K	2	___1	0.651706	7.0041e-19	107.24	93.79	107.24	-0.26515	13	13;13	LOC_Os03g17100.1	LOC_Os03g17100.1	___MDAAGAGAGGKLKKGAAGRKAGGPRKKA	11	LOC_Os03g17100.1 LOC_Os03g17100.1|13103.m02043|protein Core histone H2A/H2B/H3/H4 domain containing protein, putative, expressed;LOC_Os01g31800.1 LOC_Os01g31800.1|13101.m03198|protein Core histone H2A/H2B/H3/H4 domain containing protein, putative, expresse	MDAAGAGAGGK(0.348)LK(0.652)K	UID12	1
LOC_Os01g45274.4;LOC_Os01g45274.3;LOC_Os01g45274.2;LOC_Os01g45274.1	2799000	2891300	0	0	0	0	K	3	___1	1	9.71273e-06	46.362	38.65	46.362	0.97392	116	116;176;176;186	LOC_Os01g45274.4	LOC_Os01g45274.4	IGHSRCGGIKALLSLKDGAPDSFHFVEDWVR	12	LOC_Os01g45274.4 LOC_Os01g45274.4|13101.m04641|protein carbonic anhydrase, chloroplast precursor, putative, expressed;LOC_Os01g45274.3 LOC_Os01g45274.3|13101.m04642|protein carbonic anhydrase, chloroplast precursor, putative, expressed;LOC_Os01g45274.2 LOC	ALLSLK(1)DGAPDSFHFVEDWVR	UID13	1
LOC_Os01g45274.4;LOC_Os01g45274.3;LOC_Os01g45274.2;LOC_Os01g45274.1	4690000	5481300	361990	6668500	6051700	0	K	3	___1	0.794625	0.000853062	44.252	34.33	44.252	0.37922	23	23;83;83;93	LOC_Os01g45274.4	LOC_Os01g45274.4	LKDGFAKFKTEFYDKKPELFEPLKAGQAPKY	13	LOC_Os01g45274.4 LOC_Os01g45274.4|13101.m04641|protein carbonic anhydrase, chloroplast precursor, putative, expressed;LOC_Os01g45274.3 LOC_Os01g45274.3|13101.m04642|protein carbonic anhydrase, chloroplast precursor, putative, expressed;LOC_Os01g45274.2 LOC	TEFYDK(0.205)K(0.795)PELFEPLK	UID14	1
LOC_Os01g47330.1	16148000	7357300	6820700	3965800	4614300	5567100	K	2	___1	1	1.20717e-36	130.77	54.731	129.39	-0.21595	135	135	LOC_Os01g47330.1	LOC_Os01g47330.1	VVIEEVPSSARIASIKVVRALTNLALKEAKD	14	LOC_Os01g47330.1 LOC_Os01g47330.1|13101.m04878|protein ribosomal protein L7/L12 C-terminal domain containing protein, expressed	IASIK(1)VVR	UID15	1
LOC_Os01g49290.1;LOC_Os05g47890.1	2223000	1640400	4374000	0	1096900	1696900	K	2	___1	1	0.0210569	71.223	44.108	71.223	-0.21417	200	200;201	LOC_Os01g49290.1	LOC_Os01g49290.1	GSWDRTVKVWNLTNCKLRCNLEGHGGYVNAV	15	LOC_Os01g49290.1 LOC_Os01g49290.1|13101.m05124|protein WD repeat-containing protein, putative, expressed;LOC_Os05g47890.1 LOC_Os05g47890.1|13105.m05076|protein WD domain, G-beta repeat domain containing protein, expressed	VWNLTNCK(1)LR	UID16	1
LOC_Os10g21264.1;LOC_Os01g58000.1;LOC_Os06g39756.1;LOC_Os12g19430.1	1918100	4352000	3833400	870780	94917	1874800	K	2	___1	1	8.96951e-21	118.26	91.149	68.735	1.2847	11	11;11;11;11	LOC_Os10g21264.1	LOC_Os10g21264.1	_____MKLNLYVLTPKRIIWDCEVKEIILST	16	LOC_Os10g21264.1 LOC_Os10g21264.1|13110.m07803|protein ATP synthase epsilon chain, putative;LOC_Os01g58000.1 LOC_Os01g58000.1|13101.m06158|protein ATP synthase epsilon chain, putative, expressed;LOC_Os06g39756.1 LOC_Os06g39756.1|13106.m10451|protein ATP sy	LNLYVLTPK(1)R	UID17	1
LOC_Os01g64960.1	0	0	10355000	4010500	2080600	3049900	K	3	___1	1	6.16853e-06	42.041	34.847	42.041	-1.0511	195	195	LOC_Os01g64960.1	LOC_Os01g64960.1	SALGLSEGGPLFGFTKANELFVGRLAQLGIA	17	LOC_Os01g64960.1 LOC_Os01g64960.1|13101.m07008|protein chlorophyll A-B binding protein, putative, expressed	SALGLSEGGPLFGFTK(1)ANELFVGR	UID18	1
LOC_Os01g67860.1;LOC_Os10g08022.1;LOC_Os08g02700.1;LOC_Os05g33380.1;LOC_Os06g40640.3;LOC_Os06g40640.2;LOC_Os06g40640.1;LOC_Os06g40640.4	38468000	37486000	34178000	10729000	11471000	10521000	K	3	___1	1	6.54505e-204	175.15	147.82	89.231	-0.98565	38	38;38;38;38;38;38;67;38	LOC_Os01g67860.1;LOC_Os05g33380.1;LOC_Os06g40640.3	LOC_Os06g40640.3	GKGILAADESTGTIGKRFASINVENVEENRR;GKGILAADESTGTIGKRLASINVENVEPNRQ	18	LOC_Os01g67860.1 LOC_Os01g67860.1|13101.m07380|protein fructose-bisphospate aldolase isozyme, putative, expressed;LOC_Os10g08022.1 LOC_Os10g08022.1|13110.m00687|protein fructose-bisphospate aldolase isozyme, putative, expressed;LOC_Os08g02700.1 LOC_Os08g02	GILAADESTGTIGK(1)R	UID19	1
LOC_Os01g73620.2;LOC_Os01g73620.1	4079600	3342000	1790500	1488700	1504400	0	K	2	___1	1	9.17622e-19	101.95	37.657	101.95	-0.21665	1125	1125;1132	LOC_Os01g73620.2	LOC_Os01g73620.2	GNARSERKTKIKPKQKLAQLSTSGNVLGRVT	19	LOC_Os01g73620.2 LOC_Os01g73620.2|13101.m08033|protein expressed protein;LOC_Os01g73620.1 LOC_Os01g73620.1|13101.m08032|protein expressed protein	QK(1)LAQLSTSGNVLGR	UID20	1
LOC_Os02g01020.1	8411200	0	9009100	0	0	0	K	3	___1	1	0.000140194	43.598	28.509	43.598	-1.2058	770	770	LOC_Os02g01020.1	LOC_Os02g01020.1	KKRSFKRQRSQAGRGKPDICLQDANGAEEEA	20	LOC_Os02g01020.1 LOC_Os02g01020.1|13102.m00002|protein expressed protein	GK(1)PDICLQDANGAEEEALRR	UID21	1
LOC_Os02g01150.2;LOC_Os02g01150.1	2976600	2582300	5357200	0	0	197870	K	2	___1	1	0.000932634	78.934	47.861	66.435	-0.31842	22	22;22	LOC_Os02g01150.2	LOC_Os02g01150.2	IEVWNPSGKYRVVSTKSMPGTRWIRLLADND	21	LOC_Os02g01150.2 LOC_Os02g01150.2|13102.m00021|protein erythronate-4-phosphate dehydrogenase domain containing protein, expressed;LOC_Os02g01150.1 LOC_Os02g01150.1|13102.m00022|protein erythronate-4-phosphate dehydrogenase domain containing protein, expres	VVSTK(1)SMPGTR	UID22	1
LOC_Os02g01340.2;LOC_Os02g01340.1;LOC_Os06g01850.1	51089000	30531000	47792000	19947000	22513000	21028000	K	2	___1	1	4.14637e-37	132.29	54.611	41.652	0.40795	164	168;168;164	LOC_Os02g01340.2;LOC_Os06g01850.1	LOC_Os06g01850.1	AIGDFADSKTVSLCVKRLVYTNDQGEIVKGV;ALGDFGDSKTVSLCVKRLVYTNDQGEIVKGV	22	LOC_Os02g01340.2 LOC_Os02g01340.2|13102.m00051|protein ferredoxin--NADP reductase, chloroplast precursor, putative, expressed;LOC_Os02g01340.1 LOC_Os02g01340.1|13102.m00052|protein ferredoxin--NADP reductase, chloroplast precursor, putative, expressed;LOC_	TVSLCVK(1)R	UID23	1
LOC_Os02g04490.1	18705000	33451000	12609000	8609900	0	10330000	K	3	___1	1	0.00525457	56.548	29.12	47.894	0.83481	801	801	LOC_Os02g04490.1	LOC_Os02g04490.1	GQLKMDVKIDPRPLQKPAKIGYGTDGNVPTA	23	LOC_Os02g04490.1 LOC_Os02g04490.1|13102.m00470|protein histone acetyltransferase HAC1, putative, expressed	IDPRPLQK(1)PAK	UID24	1
LOC_Os02g05120.1	0	0	205060	1476200	1520000	1264800	K	3	___1	1	0.0260313	62.842	15.775	62.842	-0.83581	340	340	LOC_Os02g05120.1	LOC_Os02g05120.1	GVEVVRCNGDKLHIIKHRSCRYSFGEHYIPT	24	LOC_Os02g05120.1 LOC_Os02g05120.1|13102.m00544|protein expressed protein	LHIIK(1)HR	UID25	1
LOC_Os02g05450.1	4170400	2881200	2585600	0	0	2446100	K	2	___1	0.926111	0.000519126	45.359	31.453	45.359	0.63578	6	6	LOC_Os02g05450.1	LOC_Os02g05450.1	__________MNTPEKKPLCYTSRRALQQRT	25	LOC_Os02g05450.1 LOC_Os02g05450.1|13102.m00593|protein Homeobox domain containing protein, expressed	MNTPEK(0.926)K(0.074)PLCYTSR	UID26	1
LOC_Os02g07260.3;LOC_Os02g07260.2;LOC_Os02g07260.1;LOC_Os05g41640.2;LOC_Os05g41640.1;LOC_Os05g41640.3;LOC_Os01g58610.1	45774000	0	90899000	50970000	55862000	55127000	K	3	___1	0.999855	5.9621e-08	80.746	65.111	79.614	-0.46547	207	129;129;129;207;207;207;199	LOC_Os02g07260.3;LOC_Os05g41640.2	LOC_Os05g41640.2	GVLLLENVRFYKEEEKNDPEFAKKLAAVADL;SVLLLENVRFYKEEEKNDPEFAKKLASLADL	26	LOC_Os02g07260.3 LOC_Os02g07260.3|13102.m00826|protein phosphoglycerate kinase protein, putative, expressed;LOC_Os02g07260.2 LOC_Os02g07260.2|13102.m00825|protein phosphoglycerate kinase protein, putative, expressed;LOC_Os02g07260.1 LOC_Os02g07260.1|13102.	FYKEEEK(1)NDPEFAK	UID27	1
LOC_Os02g09590.1	4712600	3014900	3169500	3472400	3502600	5086400	K	2	___1	1	0.000930382	98.299	7.2581	73.26	-0.30991	85	85	LOC_Os02g09590.1	LOC_Os02g09590.1	RFRREVMRAGVLQEIKRRRRYESKKDERKRK	27	LOC_Os02g09590.1 LOC_Os02g09590.1|13102.m01051|protein ribosome, putative, expressed	AGVLQEIK(1)R	UID28	1
LOC_Os02g19210.2;LOC_Os02g19210.1	2460800	2395300	2892100	0	0	1098800	K	2	___1	1	0.010038	53.683	36.657	46.606	1.6957	167	167;167	LOC_Os02g19210.2	LOC_Os02g19210.2	AIRTLQSEITPLGVNKKRVHELSGCIISSPQ	28	LOC_Os02g19210.2 LOC_Os02g19210.2|13102.m02148|protein WD repeat-containing protein, putative, expressed;LOC_Os02g19210.1 LOC_Os02g19210.1|13102.m02149|protein WD repeat-containing protein, putative, expressed	TLQSEITPLGVNK(1)K	UID29	1
LOC_Os02g29340.1	256200000	238460000	252710000	43015000	0	52835000	K	3	___1	1	0.019679	77.674	46.6	66.682	-0.81805	107	107	LOC_Os02g29340.1	LOC_Os02g29340.1	EFANEYFIKGQKHLLKNIHRRKPIHSHSHPP	29	LOC_Os02g29340.1 LOC_Os02g29340.1|13102.m03197|protein HSF-type DNA-binding domain containing protein, expressed	HLLK(1)NIHR	UID30	1
LOC_Os02g33450.1;LOC_Os02g33450.2	3544300	4230500	4098400	845700	851680	887390	K	2	___1	1	0.00514458	52.693	34.884	52.693	0.43569	163	163;163	LOC_Os02g33450.1	LOC_Os02g33450.1	AWVQTDRKSGGLGDLKYPLISDVTKSISKSF	30	LOC_Os02g33450.1 LOC_Os02g33450.1|13102.m03626|protein peroxiredoxin, putative, expressed;LOC_Os02g33450.2 LOC_Os02g33450.2|13102.m03627|protein peroxiredoxin, putative, expressed	SGGLGDLK(1)YPLISDVTK	UID31	1
LOC_Os02g33450.1;LOC_Os02g33450.2	6865100	19139000	18756000	0	6742900	6286500	K	2	___1	1	6.50467e-05	61.641	49.281	61.038	1.0081	176	176;176	LOC_Os02g33450.1	LOC_Os02g33450.1	DLKYPLISDVTKSISKSFGVLIPDQGIALRG	31	LOC_Os02g33450.1 LOC_Os02g33450.1|13102.m03626|protein peroxiredoxin, putative, expressed;LOC_Os02g33450.2 LOC_Os02g33450.2|13102.m03627|protein peroxiredoxin, putative, expressed	SISK(1)SFGVLIPDQGIALR	UID32	1
LOC_Os02g35690.2;LOC_Os02g35690.1	12037000	11694000	10802000	6725100	7502300	4659100	K	2	___1	1	0.00500502	72.643	50.557	59.426	0.29794	210	210;210	LOC_Os02g35690.2	LOC_Os02g35690.2	FPQRTRTQFLPSSGVKRRMPSPPQVSASSES	32	LOC_Os02g35690.2 LOC_Os02g35690.2|13102.m03880|protein transcription factor like protein, putative, expressed;LOC_Os02g35690.1 LOC_Os02g35690.1|13102.m03879|protein transcription factor like protein, putative, expressed	TQFLPSSGVK(1)R	UID33	1
LOC_Os02g39730.1;LOC_Os02g39730.2	0	0	0	0	0	0	K	2	___1	1	0.000247223	42.556	16.437	42.556	0.093709	91	91;91	LOC_Os02g39730.1	LOC_Os02g39730.1	RSSGDNVVMVDPLEAKRLAAQQMQQIQAREK	33	LOC_Os02g39730.1 LOC_Os02g39730.1|13102.m04412|protein expressed protein;LOC_Os02g39730.2 LOC_Os02g39730.2|13102.m12417|protein expressed protein	SSGDNVVMVDPLEAK(1)R	UID34	1
LOC_Os02g47020.1;LOC_Os04g50880.1	2917600	3739200	2275500	3931600	3637300	3737600	K	2	___1	1	0.0107192	59.205	20.967	59.205	1.4804	208	208;202	LOC_Os02g47020.1	LOC_Os02g47020.1	FSIYLDISDEVKFAWKIQRDMAERGHSLESI	34	LOC_Os02g47020.1 LOC_Os02g47020.1|13102.m05289|protein phosphoribulokinase/Uridine kinase family protein, expressed;LOC_Os04g50880.1 LOC_Os04g50880.1|13104.m05172|protein phosphoribulokinase/Uridine kinase family protein, expressed	FAWK(1)IQR	UID35
LOC_Os02g50350.2;LOC_Os02g50350.1	14817000	14155000	13602000	5032500	5737900	5233600	K	2	___1	1	7.8429e-10	95.81	78.374	47.288	0.40713	221	221;227	LOC_Os02g50350.2	LOC_Os02g50350.2	VPVWAKMTPNITDITKPARISLKSGCEGVSA	35	LOC_Os02g50350.2 LOC_Os02g50350.2|13102.m12448|protein dihydroorotate dihydrogenase protein, putative, expressed;LOC_Os02g50350.1 LOC_Os02g50350.1|13102.m05713|protein dihydroorotate dihydrogenase protein, putative, expressed	MTPNITDITK(1)PAR	UID36	1
LOC_Os02g52820.1	1173500	5854300	4995400	2589900	2601600	2926200	K	3	___1	1	0.00286736	40.941	28.102	40.941	-1.3852	354	354	LOC_Os02g52820.1	LOC_Os02g52820.1	LKVILHVYDTEESGAKRRKLMVLRFDYLAKL	36	LOC_Os02g52820.1 LOC_Os02g52820.1|13102.m06021|protein cold-induced protein, putative, expressed	VILHVYDTEESGAK(1)R	UID37	1
LOC_Os02g52940.3;LOC_Os02g52940.2;LOC_Os02g52940.1	0	4350000	1953100	449900	0	0	K	3	___1	0.998497	1.29283e-05	60.317	50.529	60.317	0.65574	121	121;121;121	LOC_Os02g52940.3	LOC_Os02g52940.3	EVATDESFTPIKQDTKKGNLRYYPYNINWNY	37	LOC_Os02g52940.3 LOC_Os02g52940.3|13102.m06036|protein soluble inorganic pyrophosphatase, putative, expressed;LOC_Os02g52940.2 LOC_Os02g52940.2|13102.m06037|protein soluble inorganic pyrophosphatase, putative, expressed;LOC_Os02g52940.1 LOC_Os02g52940.1|13	MEVATDESFTPIK(0.002)QDTK(0.998)K	UID38	1
LOC_Os02g52960.1	35166000	39630000	40470000	15544000	16431000	15017000	K	2	___1	1	3.62503e-60	141.98	95.633	126.24	0.77331	1396	1396	LOC_Os02g52960.1	LOC_Os02g52960.1	AEINTADSSRTLISFKRKFSERGSLAGKQLP	38	LOC_Os02g52960.1 LOC_Os02g52960.1|13102.m06040|protein PHD-finger domain containing protein, putative, expressed	TLISFK(1)R	UID39	1
LOC_Os02g54980.1	2580900	2154000	2781000	668540	650960	779110	K	2	___1	1	0.00622881	62.2	37.277	62.2	-1.6591	281	281	LOC_Os02g54980.1	LOC_Os02g54980.1	EVTERTPRGFAGYWGKQRTPHLRNLLRFEAP	39	LOC_Os02g54980.1 LOC_Os02g54980.1|13102.m06297|protein pheophorbide a oxygenase, chloroplast precursor, putative, expressed	GFAGYWGK(1)QR	UID40
LOC_Os02g56219.1	0	0	0	0	0	0	K	2	___1	1	1.07308e-05	91.867	79.339	91.867	-0.55401	254	254	LOC_Os02g56219.1	LOC_Os02g56219.1	YKCIHVPEDAKWPEPKIAKGVRYNFMMKLVP	40	LOC_Os02g56219.1 LOC_Os02g56219.1|13102.m06459|protein acetyltransferase, GNAT family, putative, expressed	WPEPK(1)IAK(1)GVR	UID41	2
LOC_Os02g56219.1	0	0	0	0	0	0	K	2	___1	1	1.07308e-05	91.867	79.339	91.867	-0.55401	257	257	LOC_Os02g56219.1	LOC_Os02g56219.1	IHVPEDAKWPEPKIAKGVRYNFMMKLVPKM_	41	LOC_Os02g56219.1 LOC_Os02g56219.1|13102.m06459|protein acetyltransferase, GNAT family, putative, expressed	WPEPK(1)IAK(1)GVR	UID42	2
LOC_Os03g03720.1;LOC_Os03g03720.2	33284000	35837000	28778000	6629000	8427800	6443100	K	2	___1	1	5.9979e-35	122.52	87.072	111.95	-0.36457	303	303;177	LOC_Os03g03720.1	LOC_Os03g03720.1	STGAAKAVALVLPQLKGKLNGIALRVPTPNV	42	LOC_Os03g03720.1 LOC_Os03g03720.1|13103.m00369|protein glyceraldehyde-3-phosphate dehydrogenase, putative, expressed;LOC_Os03g03720.2 LOC_Os03g03720.2|13103.m00368|protein glyceraldehyde-3-phosphate dehydrogenase, putative, expressed	AVALVLPQLK(1)GK	UID43	1
LOC_Os03g03720.1;LOC_Os03g03720.2	1889700	1092700	1318000	0	0	145270	K	2	___1	1	4.16381e-24	91.906	10.61	66.682	1.8436	305	305;179	LOC_Os03g03720.1	LOC_Os03g03720.1	GAAKAVALVLPQLKGKLNGIALRVPTPNVSV	43	LOC_Os03g03720.1 LOC_Os03g03720.1|13103.m00369|protein glyceraldehyde-3-phosphate dehydrogenase, putative, expressed;LOC_Os03g03720.2 LOC_Os03g03720.2|13103.m00368|protein glyceraldehyde-3-phosphate dehydrogenase, putative, expressed	GK(1)LNGIALR	UID44
LOC_Os03g09860.2;LOC_Os03g09860.1	7736400	4767300	3587700	3323300	3621400	3551700	K	2	___1	1	2.93936e-43	106.13	96.342	51.546	0.46804	20	20;20	LOC_Os03g09860.2	LOC_Os03g09860.2	SSAAAAVDGEDGGGSKRSWYAVGERAVLVPY	44	LOC_Os03g09860.2 LOC_Os03g09860.2|13103.m01095|protein acetyltransferase, GNAT family, putative, expressed;LOC_Os03g09860.1 LOC_Os03g09860.1|13103.m01094|protein acetyltransferase, GNAT family, putative, expressed	MESSSSAAAAVDGEDGGGSK(1)R	UID45	1
LOC_Os03g11460.1	4968800	5145400	5577900	2117400	2443000	0	K	3	___1	1	0.0057829	53.252	44.739	53.252	-0.39971	1104	1104	LOC_Os03g11460.1	LOC_Os03g11460.1	QAMRHVDVDPANIAGKKLKSPETGSDASQVD	45	LOC_Os03g11460.1 LOC_Os03g11460.1|13103.m01293|protein expressed protein	HVDVDPANIAGK(1)K	UID46	1
LOC_Os03g14654.1	19939000	22525000	19491000	20293000	19347000	17137000	K	2	___1	1	3.73537e-08	105.57	55.527	92.439	1.2498	139	139	LOC_Os03g14654.1	LOC_Os03g14654.1	VCLCEAIKVNALVNLKVKIPDILKVCGKVSA	46	LOC_Os03g14654.1 LOC_Os03g14654.1|13103.m01714|protein LTPL108 - Protease inhibitor/seed storage/LTP family protein precursor, expressed	VNALVNLK(1)VK	UID47	1
LOC_Os03g16860.1;LOC_Os03g16860.2;LOC_Os11g47760.1;LOC_Os11g47760.6;LOC_Os11g47760.5;LOC_Os11g47760.3;LOC_Os11g47760.2;LOC_Os11g47760.4;LOC_Os05g38530.1;LOC_Os03g16920.1	2688700	2904700	3633600	2280400	2770400	1907600	K	3	___1	1	0.00780929	62.408	52.082	62.408	-0.29855	252	252;252;252;252;252;252;252;147;251;253	LOC_Os03g16860.1;LOC_Os11g47760.1	LOC_Os03g16860.1	EDFDNRMVNHFVQEFKRKNKKDITGNPRALR	47	LOC_Os03g16860.1 LOC_Os03g16860.1|13103.m02005|protein DnaK family protein, putative, expressed;LOC_Os03g16860.2 LOC_Os03g16860.2|13103.m02006|protein DnaK family protein, putative, expressed;LOC_Os11g47760.1 LOC_Os11g47760.1|13111.m04765|protein DnaK fami	MVNHFVQEFK(1)R	UID48	1
LOC_Os03g17070.1	3737000	2956200	3065300	603310	719450	870140	K	2	___1	1	0.0249959	66.692	54.165	66.692	0.54929	150	150	LOC_Os03g17070.1	LOC_Os03g17070.1	AVLKAARAEIAAALNKMKKETTQELEAKLDE	48	LOC_Os03g17070.1 LOC_Os03g17070.1|13103.m02041|protein ATP synthase B chain, chloroplast precursor, putative, expressed	AEIAAALNK(1)MK	UID49	1
LOC_Os03g54040.1;LOC_Os03g24020.1	1875500	2084300	1761400	0	861920	1034900	K	3	___1	1	0.00582132	53.683	37.051	42.743	1.4659	204	204;204	LOC_Os03g54040.1	LOC_Os03g54040.1	QFAASIKKWRPPEPYKGKGIRYADEVVRRKE	49	LOC_Os03g54040.1 LOC_Os03g54040.1|13103.m05920|protein ribosomal protein L6, putative, expressed;LOC_Os03g24020.1 LOC_Os03g24020.1|13103.m02840|protein ribosomal protein L6, putative, expressed	WRPPEPYK(1)GK	UID50	1
LOC_Os03g29260.2;LOC_Os03g29260.1;LOC_Os07g42300.2;LOC_Os07g42300.1;LOC_Os07g46750.1	9133500	8037800	7481600	5207800	4941500	4090900	K	2	___1	1	0.00995482	61.962	32.813	41.029	0.57718	183	183;183;186;186;181	LOC_Os03g29260.2	LOC_Os03g29260.2	LLWGASKLVPVGYGIKKLQIMMTIVDDLVSV	50	LOC_Os03g29260.2 LOC_Os03g29260.2|13103.m03365|protein elongation factor protein, putative, expressed;LOC_Os03g29260.1 LOC_Os03g29260.1|13103.m03364|protein elongation factor protein, putative, expressed;LOC_Os07g42300.2 LOC_Os07g42300.2|13107.m04415|prote	LVPVGYGIK(1)K	UID51	1
LOC_Os03g36750.1	1673100	937100	1468200	981210	711240	0	K	3	___1	1	0.00131386	52.79	29.414	52.79	0.7787	173	173	LOC_Os03g36750.1	LOC_Os03g36750.1	LHKRKTELFMALIEKKLLPLRPGVQRLIDEA	51	LOC_Os03g36750.1 LOC_Os03g36750.1|13103.m04011|protein cbbY, putative, expressed	K(1)LLPLRPGVQR	UID52	1
LOC_Os03g44300.2;LOC_Os12g42230.1;LOC_Os03g44300.1	0	0	0	0	20022000	0	K	3	___1	1	1.53567e-05	56.936	50.213	56.936	-0.63008	163	163;247;256	LOC_Os03g44300.2	LOC_Os03g44300.2	ENPVVLFEHVLLYNLKEKIPDEEYVLCLEEA	52	LOC_Os03g44300.2 LOC_Os03g44300.2|13103.m04768|protein transketolase, putative, expressed;LOC_Os12g42230.1 LOC_Os12g42230.1|13112.m04434|protein transketolase, putative, expressed;LOC_Os03g44300.1 LOC_Os03g44300.1|13103.m04767|protein transketolase, putati	SENPVVLFEHVLLYNLK(1)EK	UID53	1
LOC_Os03g49220.2;LOC_Os03g49220.1	4591800	4583000	1979700	419120	503940	611660	K	3	___1	0.5	5.97664e-05	44.816	40.106	44.816	1.2396	416	416;433	LOC_Os03g49220.2	LOC_Os03g49220.2	EIESFPADLDLLEKIKVKYEVLPGWEDDISS	53	LOC_Os03g49220.2 LOC_Os03g49220.2|13103.m05329|protein adenylosuccinate synthetase, chloroplast precursor, putative, expressed;LOC_Os03g49220.1 LOC_Os03g49220.1|13103.m05328|protein adenylosuccinate synthetase, chloroplast precursor, putative, expressed	IK(0.5)VK(0.5)YEVLPGWEDDISSVR	UID54	1
LOC_Os03g49220.2;LOC_Os03g49220.1	4591800	4583000	1979700	419120	503940	611660	K	3	___1	0.5	5.97664e-05	44.816	40.106	44.816	1.2396	418	418;435	LOC_Os03g49220.2	LOC_Os03g49220.2	ESFPADLDLLEKIKVKYEVLPGWEDDISSVR	54	LOC_Os03g49220.2 LOC_Os03g49220.2|13103.m05329|protein adenylosuccinate synthetase, chloroplast precursor, putative, expressed;LOC_Os03g49220.1 LOC_Os03g49220.1|13103.m05328|protein adenylosuccinate synthetase, chloroplast precursor, putative, expressed	IK(0.5)VK(0.5)YEVLPGWEDDISSVR	UID55	1
LOC_Os03g50290.3;LOC_Os03g50290.2;LOC_Os03g50290.1;LOC_Os02g36974.5;LOC_Os04g38870.5;LOC_Os04g38870.4;LOC_Os04g38870.3;LOC_Os04g38870.2;LOC_Os04g38870.1;LOC_Os02g36974.4;LOC_Os02g36974.3;LOC_Os02g36974.2;LOC_Os02g36974.1;LOC_Os08g37490.1;LOC_Os11g34450.1;LOC_Os08g33370.2;LOC_Os08g33370.1	4600800	5138200	4569300	1179300	1607200	1776100	K	2	___1	1	0.0105093	63.283	25.562	43.282	0.9826	51	56;56;56;57;57;57;57;57;57;57;57;57;57;61;60;51;51	LOC_Os03g50290.3;LOC_Os08g33370.2	LOC_Os08g33370.2	EELTVEERNLLSVAYKNVIGARRASWRIVSS;GELTVEERNLLSVAYKNVIGARRASWRIISS	55	LOC_Os03g50290.3 LOC_Os03g50290.3|13103.m05469|protein 14-3-3 protein, putative, expressed;LOC_Os03g50290.2 LOC_Os03g50290.2|13103.m05468|protein 14-3-3 protein, putative, expressed;LOC_Os03g50290.1 LOC_Os03g50290.1|13103.m05467|protein 14-3-3 protein, put	NLLSVAYK(1)NVIGAR	UID56	1
LOC_Os03g53190.2;LOC_Os03g53190.1;LOC_Os03g06670.1;LOC_Os10g28230.1	0	0	0	0	0	0	K	2	___1	1	6.55207e-08	79.974	23.54	76.282	0.79566	4	4;4;4;4	LOC_Os03g53190.2	LOC_Os03g53190.2	____________MAGKGGKGLLAAKTTAAKS	56	LOC_Os03g53190.2 LOC_Os03g53190.2|13103.m05807|protein Core histone H2A/H2B/H3/H4 domain containing protein, putative, expressed;LOC_Os03g53190.1 LOC_Os03g53190.1|13103.m05806|protein Core histone H2A/H2B/H3/H4 domain containing protein, putative, expresse	AGK(1)GGK(1)GLLAAK	UID57	2
LOC_Os03g53190.2;LOC_Os03g53190.1;LOC_Os03g06670.1;LOC_Os10g28230.1	0	0	0	0	0	0	K	3	___1	1	4.57422e-86	142.08	100.64	80.746	-0.34858	7	7;7;7;7	LOC_Os03g53190.2	LOC_Os03g53190.2	_________MAGKGGKGLLAAKTTAAKSAEK	57	LOC_Os03g53190.2 LOC_Os03g53190.2|13103.m05807|protein Core histone H2A/H2B/H3/H4 domain containing protein, putative, expressed;LOC_Os03g53190.1 LOC_Os03g53190.1|13103.m05806|protein Core histone H2A/H2B/H3/H4 domain containing protein, putative, expresse	GGK(1)GLLAAK(1)TTAAK	UID58	2
LOC_Os03g53190.2;LOC_Os03g53190.1;LOC_Os03g06670.1;LOC_Os10g28230.1	546910016	571040000	545670016	221370000	196600000	175700000	K	3	___1	1	4.57422e-86	142.08	100.64	61.641	-0.24846	13	13;13;13;13	LOC_Os03g53190.2	LOC_Os03g53190.2	___MAGKGGKGLLAAKTTAAKSAEKDKGKKA	58	LOC_Os03g53190.2 LOC_Os03g53190.2|13103.m05807|protein Core histone H2A/H2B/H3/H4 domain containing protein, putative, expressed;LOC_Os03g53190.1 LOC_Os03g53190.1|13103.m05806|protein Core histone H2A/H2B/H3/H4 domain containing protein, putative, expresse	GLLAAK(1)TTAAK(1)SAEK	UID59	1;2
LOC_Os03g53190.2;LOC_Os03g53190.1;LOC_Os03g06670.1;LOC_Os10g28230.1	0	0	0	0	0	0	K	3	___1	1	1.2666e-05	75.695	51.665	61.641	-0.24846	18	18;18;18;18	LOC_Os03g53190.2	LOC_Os03g53190.2	GKGGKGLLAAKTTAAKSAEKDKGKKAPVSRS	59	LOC_Os03g53190.2 LOC_Os03g53190.2|13103.m05807|protein Core histone H2A/H2B/H3/H4 domain containing protein, putative, expressed;LOC_Os03g53190.1 LOC_Os03g53190.1|13103.m05806|protein Core histone H2A/H2B/H3/H4 domain containing protein, putative, expresse	GLLAAK(1)TTAAK(1)SAEK	UID60	2
LOC_Os03g53630.1	3583000	3984100	2786700	4974000	4847700	4198900	K	3	___1	1	0.00303655	44.457	31.83	44.457	0.31533	359	359	LOC_Os03g53630.1	LOC_Os03g53630.1	LDKASGESPVAIPSLKKARDTSSDTELEQPK	60	LOC_Os03g53630.1 LOC_Os03g53630.1|13103.m05858|protein PHD finger family protein, putative, expressed	ASGESPVAIPSLK(1)K	UID61	1
LOC_Os03g53630.1	3848800	4501000	0	0	0	5119200	K	2	___1	1	1.25716e-15	88.681	62.008	88.681	0.19677	580	580	LOC_Os03g53630.1	LOC_Os03g53630.1	VTKAYAVFLEGMESEKKGRAKDQRPSKKSVG	61	LOC_Os03g53630.1 LOC_Os03g53630.1|13103.m05858|protein PHD finger family protein, putative, expressed	AYAVFLEGMESEK(1)K	UID62	1
LOC_Os03g53960.2;LOC_Os03g53960.1	0	0	0	0	0	0	K	2	___1	1	0.000339865	51.335	7.2187	51.335	0.59444	260	260;263	LOC_Os03g53960.2	LOC_Os03g53960.2	VAKVEDGHVDRSIGVKKPRYSADEGPSLTEL	62	LOC_Os03g53960.2 LOC_Os03g53960.2|13103.m05909|protein transcriptional adaptor, putative, expressed;LOC_Os03g53960.1 LOC_Os03g53960.1|13103.m05910|protein transcriptional adaptor, putative, expressed	SIGVK(1)K(1)PR	UID63
LOC_Os03g53960.2;LOC_Os03g53960.1	0	0	0	0	0	0	K	2	___1	1	0.000339865	51.335	7.2187	51.335	0.59444	261	261;264	LOC_Os03g53960.2	LOC_Os03g53960.2	AKVEDGHVDRSIGVKKPRYSADEGPSLTELS	63	LOC_Os03g53960.2 LOC_Os03g53960.2|13103.m05909|protein transcriptional adaptor, putative, expressed;LOC_Os03g53960.1 LOC_Os03g53960.1|13103.m05910|protein transcriptional adaptor, putative, expressed	SIGVK(1)K(1)PR	UID64
LOC_Os03g53960.2;LOC_Os03g53960.1	11091000	18521000	17267000	7169500	6978000	7275800	K	2	___1	1	6.0079e-13	80.967	68.089	48.14	0.74767	281	281;284	LOC_Os03g53960.2	LOC_Os03g53960.2	ADEGPSLTELSGYNSKRHEFDPEYDNDAEQA	64	LOC_Os03g53960.2 LOC_Os03g53960.2|13103.m05909|protein transcriptional adaptor, putative, expressed;LOC_Os03g53960.1 LOC_Os03g53960.1|13103.m05910|protein transcriptional adaptor, putative, expressed	YSADEGPSLTELSGYNSK(1)R	UID65	1
LOC_Os03g56280.1	1678000	1652400	1733000	2209400	2183500	2400400	K	2	___1	1	7.17119e-06	93.551	66.436	93.551	1.1718	134	134	LOC_Os03g56280.1	LOC_Os03g56280.1	GLPRKPGMTRDDLFNKNAGIVRSLCEGVAKC	65	LOC_Os03g56280.1 LOC_Os03g56280.1|13103.m06136|protein lactate/malate dehydrogenase, putative, expressed	DDLFNK(1)NAGIVR	UID66	1
LOC_Os04g14520.1	1521500	1779200	1875500	1193800	0	1318500	K	2	___1	1	0.000858432	53.166	8.7194	53.166	-0.6498	456	456	LOC_Os04g14520.1	LOC_Os04g14520.1	SGRVAKGGPVKKISKKGGLIDIARVFSDDES	66	LOC_Os04g14520.1 LOC_Os04g14520.1|13104.m01345|protein retrotransposon protein, putative, unclassified	K(1)GGLIDIAR	UID67
LOC_Os04g16680.1	1761400	2062000	1865500	0	0	0	K	2	___1	1	0.0174039	43.628	18.837	43.628	0.79775	305	305	LOC_Os04g16680.1	LOC_Os04g16680.1	TGGMVPDVNQIIVKEKGIFTNVTSPTAKAKL	67	LOC_Os04g16680.1 LOC_Os04g16680.1|13104.m01508|protein fructose-1,6-bisphosphatase, putative, expressed	EK(1)GIFTNVTSPTAK	UID68	1
LOC_Os04g16680.1	22911000	48879000	65480000	24180000	258670	21591000	K	2	___1	1	2.78199e-09	89.548	59.294	50.284	0.51346	317	317	LOC_Os04g16680.1	LOC_Os04g16680.1	VKEKGIFTNVTSPTAKAKLRLLFEVAPLGFL	68	LOC_Os04g16680.1 LOC_Os04g16680.1|13104.m01508|protein fructose-1,6-bisphosphatase, putative, expressed	GIFTNVTSPTAK(1)AK	UID69	1
LOC_Os04g16740.1;LOC_Os10g21240.1;LOC_Os09g08880.1	4365100	4566400	4905200	0	0	0	K	2	___1	1	0.0194882	47.603	32.63	47.603	1.6148	455	455;455;224	LOC_Os04g16740.1;LOC_Os09g08880.1	LOC_Os04g16740.1	IGTRGYLDSLEIGQVKKFLDELRKHLKDTKP;TGTRGYLDSLEIGQVKKCLDELRKHLKDTKP	69	LOC_Os04g16740.1 LOC_Os04g16740.1|13104.m11747|protein ATP synthase subunit alpha, putative, expressed;LOC_Os10g21240.1 LOC_Os10g21240.1|13110.m01755|protein ATP synthase, putative;LOC_Os09g08880.1 LOC_Os09g08880.1|13109.m00753|protein ATP synthase like pr	GYLDSLEIGQVK(1)K	UID70	1
LOC_Os04g16740.1;LOC_Os10g21240.1	2852600	3121200	2162900	1075400	1171700	1093700	K	2	___1	1	1.18925e-17	111.65	79.431	111.65	-0.064311	114	114;114	LOC_Os04g16740.1	LOC_Os04g16740.1	PVSEAYLGRVINALAKPIDGRGEIVASESRL	70	LOC_Os04g16740.1 LOC_Os04g16740.1|13104.m11747|protein ATP synthase subunit alpha, putative, expressed;LOC_Os10g21240.1 LOC_Os10g21240.1|13110.m01755|protein ATP synthase, putative	VINALAK(1)PIDGR	UID71	1
LOC_Os10g38272.1;LOC_Os10g21238.1;LOC_Os04g16748.1	36205000	42267000	59280000	0	0	0	K	3	___1	1	1.35918e-18	110.64	86.961	110.64	-0.41808	133	133;133;133	LOC_Os10g38272.1	LOC_Os10g38272.1	LEQLEKSKNETLYFEKQRAMNQVRQRVFQQA	71	LOC_Os10g38272.1 LOC_Os10g38272.1|13110.m07798|protein ATP synthase B chain, putative;LOC_Os10g21238.1 LOC_Os10g21238.1|13110.m07702|protein ATP synthase B chain, putative;LOC_Os04g16748.1 LOC_Os04g16748.1|13104.m11746|protein ATP synthase B chain, putativ	SKNETLYFEK(1)QR	UID72	1
LOC_Os04g18200.1;LOC_Os04g48540.1	4314100	4709100	4771100	1985400	2011700	2184000	K	2	___1	1	0.000282062	79.906	54.17	59.245	0.34057	344	344;237	LOC_Os04g18200.1	LOC_Os04g18200.1	VRPVFRLPYVPLPLEKRVEFVRIVESIGREN	72	LOC_Os04g18200.1 LOC_Os04g18200.1|13104.m01665|protein dihydrodipicolinate synthase, chloroplast precursor, putative, expressed;LOC_Os04g48540.1 LOC_Os04g48540.1|13104.m04943|protein dihydrodipicolinate synthase, chloroplast precursor, putative	LPYVPLPLEK(1)R	UID73	1
LOC_Os04g28010.2;LOC_Os04g28010.1	2281000	1488500	1940000	0	0	0	K	2	___1	1	3.91714e-05	49.31	44.595	47.532	-0.99116	339	339;447	LOC_Os04g28010.2	LOC_Os04g28010.2	IPESVGLYAAQPSSVKRLIEPSSVRRSSRRR	73	LOC_Os04g28010.2 LOC_Os04g28010.2|13104.m02648|protein expressed protein;LOC_Os04g28010.1 LOC_Os04g28010.1|13104.m02649|protein expressed protein	ADLDIPESVGLYAAQPSSVK(1)R	UID74	1
LOC_Os04g36760.1	48821000	56819000	132320000	144690000	180050000	154790000	K	3	___1	1	7.59365e-14	81.723	76.964	65.716	-0.08882	149	149	LOC_Os04g36760.1	LOC_Os04g36760.1	PKGMSCTWDVAEAVDKHYKFE__________	74	LOC_Os04g36760.1 LOC_Os04g36760.1|13104.m03555|protein enzyme of the cupin superfamily protein, putative, expressed	GMSCTWDVAEAVDK(1)HYK	UID75	1
LOC_Os04g38410.1	1688900	2556500	2043600	0	0	0	K	3	___1	0.997442	0.00389705	43.308	32.999	40.589	0.23461	224	224	LOC_Os04g38410.1	LOC_Os04g38410.1	IPDTDKLDRLKLAEIKHARLAMLAMLIFYFE	75	LOC_Os04g38410.1 LOC_Os04g38410.1|13104.m03686|protein chlorophyll A-B binding protein, putative, expressed	LK(0.003)LAEIK(0.997)HAR	UID76	1
LOC_Os04g38600.3;LOC_Os04g38600.2;LOC_Os04g38600.1	78781000	79879000	80409000	24375000	24993000	25184000	K	2	___1	1	3.43006e-05	81.548	57.393	69.825	0.7739	291	291;294;298	LOC_Os04g38600.3	LOC_Os04g38600.3	STGAAKAVALVLPNLKGKLNGIALRVPTPNV	76	LOC_Os04g38600.3 LOC_Os04g38600.3|13104.m03708|protein glyceraldehyde-3-phosphate dehydrogenase, putative, expressed;LOC_Os04g38600.2 LOC_Os04g38600.2|13104.m03711|protein glyceraldehyde-3-phosphate dehydrogenase, putative, expressed;LOC_Os04g38600.1 LOC_O	AVALVLPNLK(1)GK	UID77	1
LOC_Os04g38600.3;LOC_Os04g38600.2;LOC_Os04g38600.1	1889700	1092700	1318000	0	0	145270	K	2	___1	1	4.16381e-24	91.906	10.61	66.682	1.8436	293	293;296;300	LOC_Os04g38600.3	LOC_Os04g38600.3	GAAKAVALVLPNLKGKLNGIALRVPTPNVSV	77	LOC_Os04g38600.3 LOC_Os04g38600.3|13104.m03708|protein glyceraldehyde-3-phosphate dehydrogenase, putative, expressed;LOC_Os04g38600.2 LOC_Os04g38600.2|13104.m03711|protein glyceraldehyde-3-phosphate dehydrogenase, putative, expressed;LOC_Os04g38600.1 LOC_O	GK(1)LNGIALR	UID78
LOC_Os04g40950.1;LOC_Os04g40950.2;LOC_Os04g40950.3;LOC_Os08g03290.1;LOC_Os08g03290.3;LOC_Os08g03290.2;LOC_Os08g03290.4	8460700	7880700	3722900	3515600	3421300	3402000	K	2	___1	1	0.00681568	73.067	65.023	73.067	-0.025401	196	196;154;196;196;151;154;196	LOC_Os04g40950.1;LOC_Os08g03290.1	LOC_Os08g03290.1	HAITATQKTVDGPSSKDWRGGRAASFNIIPS	78	LOC_Os04g40950.1 LOC_Os04g40950.1|13104.m04007|protein glyceraldehyde-3-phosphate dehydrogenase, putative, expressed;LOC_Os04g40950.2 LOC_Os04g40950.2|13104.m04008|protein glyceraldehyde-3-phosphate dehydrogenase, putative, expressed;LOC_Os04g40950.3 LOC_O	TVDGPSSK(1)DWR	UID79	1
LOC_Os04g41340.1;LOC_Os12g23150.1	85867000	63347000	66339000	30287000	36332000	26576000	K	3	___1	1	0	218.47	190.45	70.438	0.55826	126	126;76	LOC_Os04g41340.1	LOC_Os04g41340.1	RSKGKRLVFVTNNSTKSRKQYGKKFETLGLN	79	LOC_Os04g41340.1 LOC_Os04g41340.1|13104.m04056|protein 4-nitrophenylphosphatase, putative, expressed;LOC_Os12g23150.1 LOC_Os12g23150.1|13112.m02352|protein 4-nitrophenylphosphatase-like, putative, expressed	RLVFVTNNSTK(1)SR	UID80	1
LOC_Os04g46620.1	2513700	3361700	2332400	0	0	0	K	3	___1	1	0.00559703	65.5	42.274	65.5	0.99782	403	403	LOC_Os04g46620.1	LOC_Os04g46620.1	LDEIDRSLHDALCIVKRTLESNMVVAGGGAV	80	LOC_Os04g46620.1 LOC_Os04g46620.1|13104.m04698|protein T-complex protein, putative, expressed	SLHDALCIVK(1)R	UID81	1
LOC_Os04g52361.1;LOC_Os07g37780.1;LOC_Os04g52354.1;LOC_Os07g37770.1	3814700	3818100	4361100	1780900	2014500	2090500	K	2	___1	1	0.0070595	92.051	63.133	92.051	1.1153	44	44;44;44;44	LOC_Os04g52361.1	LOC_Os04g52361.1	GKGGNRFWKSIGLGFKTPREAIEGTYIDKKC	81	LOC_Os04g52361.1 LOC_Os04g52361.1|13104.m05364|protein ribosomal protein S17, putative, expressed;LOC_Os07g37780.1 LOC_Os07g37780.1|13107.m03893|protein ribosomal protein S17, putative;LOC_Os04g52354.1 LOC_Os04g52354.1|13104.m29433|protein ribosomal protei	SIGLGFK(1)TPR	UID82	1
LOC_Os04g53230.1	6175900	0	5222500	0	736140	5176100	K	3	___1	1	3.70174e-15	56.303	49.58	40.756	-0.077237	362	362	LOC_Os04g53230.1	LOC_Os04g53230.1	ENIGEVTSGGFSPCLKKNIAMGYVKSGLHKA	82	LOC_Os04g53230.1 LOC_Os04g53230.1|13104.m05476|protein aminomethyltransferase, putative, expressed	SHSEIVSNSGENIGEVTSGGFSPCLK(1)K	UID83	1
LOC_Os05g06310.1	2247300	1768600	685690	520030	849590	801180	K	2	___1	1	0.0250744	60.973	47.394	60.973	-0.86073	50	50	LOC_Os05g06310.1	LOC_Os05g06310.1	FLVRRTKSNFNAVILKRLFMSKTNRPPLSLR	83	LOC_Os05g06310.1 LOC_Os05g06310.1|13105.m00673|protein 60S ribosomal protein L18-3, putative, expressed	SNFNAVILK(1)R	UID84	1
LOC_Os05g28300.1	2236500	1433700	1587200	0	0	0	K	2	___1	1	0.000769058	64.55	48.297	56.225	1.3886	1151	1151	LOC_Os05g28300.1	LOC_Os05g28300.1	SNAKGERKNKTKPKQKTANISAPVSSALTRD	84	LOC_Os05g28300.1 LOC_Os05g28300.1|13105.m02913|protein expressed protein	QK(1)TANISAPVSSALTR	UID85	1
LOC_Os05g28300.1	7143300	7866500	7942800	3674800	3144900	3046000	K	3	___1	1	1.19822e-26	99.481	81.736	99.481	-0.39772	1112	1112	LOC_Os05g28300.1	LOC_Os05g28300.1	TLKTSGLGTSLVSNTKGKRSEREGKGHNRDG	85	LOC_Os05g28300.1 LOC_Os05g28300.1|13105.m02913|protein expressed protein	TSGLGTSLVSNTK(1)GK(1)R	UID86	1;2
LOC_Os05g28300.1	0	0	0	0	0	0	K	3	___1	1	1.19822e-26	99.481	81.736	99.481	-0.39772	1114	1114	LOC_Os05g28300.1	LOC_Os05g28300.1	KTSGLGTSLVSNTKGKRSEREGKGHNRDGSR	86	LOC_Os05g28300.1 LOC_Os05g28300.1|13105.m02913|protein expressed protein	TSGLGTSLVSNTK(1)GK(1)R	UID87	2
LOC_Os05g37500.1	30880000	58671000	55990000	16048000	19024000	21909000	K	3	___1	1	1.55564e-154	148.2	144.54	45.88	-0.031683	1007	1007	LOC_Os05g37500.1	LOC_Os05g37500.1	VGTPKGPTHLESFSAKTYTGTSQGLPVKRQP	87	LOC_Os05g37500.1 LOC_Os05g37500.1|13105.m03909|protein expressed protein	GPTHLESFSAK(1)TYTGTSQGLPVK	UID88	1
LOC_Os05g38640.1	236390000	234090000	129770000	142260000	144680000	133550000	K	2	___1	1	0.00567566	66.692	47.598	66.692	0.14062	6	6	LOC_Os05g38640.1	LOC_Os05g38640.1	__________MEVGAKVPKKAGAGGRRGGGG	88	LOC_Os05g38640.1 LOC_Os05g38640.1|13105.m04058|protein Core histone H2A/H2B/H3/H4 domain containing protein, putative, expressed	MEVGAK(1)VPK	UID89	1
LOC_Os05g41640.2;LOC_Os05g41640.1;LOC_Os05g41640.3	2470200	8804400	9620500	2536300	2973800	3651200	K	2	___1	1	0.00819065	44.765	38.661	44.765	0.44873	132	132;132;132	LOC_Os05g41640.2	LOC_Os05g41640.2	DTRVRAAIPTIQYLIKNGAKVILSSHLGRPK	89	LOC_Os05g41640.2 LOC_Os05g41640.2|13105.m04423|protein phosphoglycerate kinase protein, putative, expressed;LOC_Os05g41640.1 LOC_Os05g41640.1|13105.m04424|protein phosphoglycerate kinase protein, putative, expressed;LOC_Os05g41640.3 LOC_Os05g41640.3|13105.	AAIPTIQYLIK(1)NGAK	UID90	1
LOC_Os05g41640.2;LOC_Os05g41640.1;LOC_Os05g41640.3	25478000	27703000	26338000	5782700	6943200	6839400	K	2	___1	1	0.000416947	76.143	61.17	62.303	1.3006	152	152;152;152	LOC_Os05g41640.2	LOC_Os05g41640.2	VILSSHLGRPKGVTPKFSLAPLVPRLSELLG	90	LOC_Os05g41640.2 LOC_Os05g41640.2|13105.m04423|protein phosphoglycerate kinase protein, putative, expressed;LOC_Os05g41640.1 LOC_Os05g41640.1|13105.m04424|protein phosphoglycerate kinase protein, putative, expressed;LOC_Os05g41640.3 LOC_Os05g41640.3|13105.	GVTPK(1)FSLAPLVPR	UID91	1
LOC_Os05g41640.2;LOC_Os05g41640.1;LOC_Os05g41640.3	11410000	7675100	7639100	5892400	6399200	5862900	K	2	___1	1	8.95726e-24	110.86	87.252	105.46	0.21568	96	96;96;96	LOC_Os05g41640.2	LOC_Os05g41640.2	AKKSVGDLTAADLEGKRVFVRADLNVPLDDN	91	LOC_Os05g41640.2 LOC_Os05g41640.2|13105.m04423|protein phosphoglycerate kinase protein, putative, expressed;LOC_Os05g41640.1 LOC_Os05g41640.1|13105.m04424|protein phosphoglycerate kinase protein, putative, expressed;LOC_Os05g41640.3 LOC_Os05g41640.3|13105.	SVGDLTAADLEGK(1)R	UID92	1
LOC_Os05g48630.2	24244000	23164000	22464000	21487000	20429000	16486000	K	2	___1	1	3.06979e-35	123.63	90.785	91.584	0.97758	96	96	LOC_Os05g48630.2	LOC_Os05g48630.2	PLQSKFFETFAGPFTKRGLLLKFLLLGGGSL	92	LOC_Os05g48630.2 LOC_Os05g48630.2|13105.m05182|protein expressed protein	FFETFAGPFTK(1)R	UID93	1
LOC_Os05g49890.2;LOC_Os05g49890.1;LOC_Os05g49890.3;LOC_Os01g42530.1	14964000	13025000	12465000	8899500	0	7663600	K	3	___1	1	0.00862589	45.077	27.412	40.616	0.24484	102	102;102;102;102	LOC_Os05g49890.2	LOC_Os05g49890.2	QCAIIMFDVTSRLTYKNVPTWHRDLCRVCEN	93	LOC_Os05g49890.2 LOC_Os05g49890.2|13105.m05345|protein ras-related protein, putative, expressed;LOC_Os05g49890.1 LOC_Os05g49890.1|13105.m05344|protein ras-related protein, putative, expressed;LOC_Os05g49890.3 LOC_Os05g49890.3|13105.m10415|protein ras-relat	LTYK(1)NVPTWHR	UID94	1
LOC_Os06g01210.1	34801000	0	34712000	0	23702000	0	K	3	___1	1	1.98992e-21	51.9	46.299	51.9	-1.1391	87	87	LOC_Os06g01210.1	LOC_Os06g01210.1	EPNDFTVKSGETITFKNNAGFPHNVVFDEDA	94	LOC_Os06g01210.1 LOC_Os06g01210.1|13106.m00020|protein plastocyanin, chloroplast precursor, putative, expressed	SGETITFK(1)NNAGFPHNVVFDEDAVPSGVDVSK	UID95	1
LOC_Os06g02380.1;LOC_Os06g02380.2	3777700	4507400	0	0	0	0	K	2	___1	1	0.000660121	79.474	60.37	79.474	0.83425	509	509;509	LOC_Os06g02380.1	LOC_Os06g02380.1	KVGAEIVRRALSYPLKLIAKNAGVNGSVVTE	95	LOC_Os06g02380.1 LOC_Os06g02380.1|13106.m00159|protein T-complex protein, putative, expressed;LOC_Os06g02380.2 LOC_Os06g02380.2|13106.m00160|protein T-complex protein, putative, expressed	ALSYPLK(1)LIAK	UID96	1
LOC_Os06g02380.1;LOC_Os06g02380.2;LOC_Os02g01280.1	1898100	2959000	3617400	2556300	3117000	4469600	K	2	___1	1	0.00579128	54.776	36.464	54.776	-0.89847	513	513;513;509	LOC_Os06g02380.1	LOC_Os06g02380.1	EIVRRALSYPLKLIAKNAGVNGSVVTEKVLS	96	LOC_Os06g02380.1 LOC_Os06g02380.1|13106.m00159|protein T-complex protein, putative, expressed;LOC_Os06g02380.2 LOC_Os06g02380.2|13106.m00160|protein T-complex protein, putative, expressed;LOC_Os02g01280.1 LOC_Os02g01280.1|13102.m00044|protein T-complex pro	LIAK(1)NAGVNGSVVTEK	UID97	1
LOC_Os06g04640.3;LOC_Os06g04640.2;LOC_Os06g04640.1	1269200	1775800	155910	0	1243700	952930	K	3	___1	1	0.0116357	42.395	23.152	42.395	0.086292	207	207;252;340	LOC_Os06g04640.3	LOC_Os06g04640.3	QANVASGRTDENAKRKREICNALARTASKRV	97	LOC_Os06g04640.3 LOC_Os06g04640.3|13106.m00427|protein bromodomain domain containing protein, expressed;LOC_Os06g04640.2 LOC_Os06g04640.2|13106.m00426|protein bromodomain domain containing protein, expressed;LOC_Os06g04640.1 LOC_Os06g04640.1|13106.m00425|p	K(1)REICNALAR	UID98	1
LOC_Os06g09610.2;LOC_Os06g09610.1	6131000	5964400	3681100	0	0	0	K	2	___1	1	0.000485775	55.676	16.884	55.676	-0.69822	93	93;141	LOC_Os06g09610.2	LOC_Os06g09610.2	NFTLRDQDGRAVSLSKFKGRPVVVYFYPADE	98	LOC_Os06g09610.2 LOC_Os06g09610.2|13106.m01036|protein peroxiredoxin, putative, expressed;LOC_Os06g09610.1 LOC_Os06g09610.1|13106.m01037|protein peroxiredoxin, putative, expressed	AVSLSK(1)FK	UID99
LOC_Os06g10920.1	0	0	0	0	0	0	K	2	___1	1	3.16201e-09	78.513	41.956	56.359	-0.52441	6	6	LOC_Os06g10920.1	LOC_Os06g10920.1	__________MATRGKKLGGVAGGGGAAVRV	99	LOC_Os06g10920.1 LOC_Os06g10920.1|13106.m01183|protein xyloglucan fucosyltransferase, putative, expressed	GK(1)K(1)LGGVAGGGGAAVR	UID100	2
LOC_Os06g10920.1	0	0	0	0	0	0	K	2	___1	1	3.16201e-09	78.513	41.956	56.359	-0.52441	7	7	LOC_Os06g10920.1	LOC_Os06g10920.1	_________MATRGKKLGGVAGGGGAAVRVV	100	LOC_Os06g10920.1 LOC_Os06g10920.1|13106.m01183|protein xyloglucan fucosyltransferase, putative, expressed	GK(1)K(1)LGGVAGGGGAAVR	UID101	2
LOC_Os06g15400.1	7917700	10642000	0	3111000	2468100	3298400	K	3	___1	1	2.7332e-09	72.089	38.404	72.089	0.71753	149	149	LOC_Os06g15400.1	LOC_Os06g15400.1	FKESRKELATDIETLKKKIAGTE________	101	LOC_Os06g15400.1 LOC_Os06g15400.1|13106.m01703|protein expressed protein	KELATDIETLK(1)K	UID102	1
LOC_Os06g15400.1	0	3488600	6308600	1310900	0	0	K	3	___1	0.537832	0.00420088	45.915	41.027	45.915	1.0477	150	150	LOC_Os06g15400.1	LOC_Os06g15400.1	KESRKELATDIETLKKKIAGTE_________	102	LOC_Os06g15400.1 LOC_Os06g15400.1|13106.m01703|protein expressed protein	ELATDIETLK(0.462)K(0.538)K	UID103	1
LOC_Os06g17840.1	0	4052900	1405700	0	162680	0	K	3	___1	0.999977	0.000759934	49.482	41.305	49.482	0.91099	1413	1413	LOC_Os06g17840.1	LOC_Os06g17840.1	AKEKWEIVASDDPPVKARKKDHSGRNQGRAQ	103	LOC_Os06g17840.1 LOC_Os06g17840.1|13106.m01957|protein expressed protein	EKWEIVASDDPPVK(1)AR	UID104	1
LOC_Os06g39740.1;LOC_Os10g21266.1	0	8282400	7764300	4388400	0	3398500	K	3	___1	0.982109	0.00421355	45.257	30.055	45.257	-1.6138	497	497;497	LOC_Os06g39740.1;LOC_Os10g21266.1	LOC_Os10g21266.1	EASTKAINLEEENKLKK______________	104	LOC_Os06g39740.1 LOC_Os06g39740.1|13106.m10430|protein ATP synthase subunit beta, putative;LOC_Os10g21266.1 LOC_Os10g21266.1|13110.m07763|protein ATP synthase subunit beta, putative	AINLEEENK(0.018)LK(0.982)K	UID105	1
LOC_Os06g39740.1;LOC_Os10g21266.1;LOC_Os01g25065.1	2408500	1831000	1815600	1016000	1026700	990050	K	2	___1	1	0.00334257	74.162	26.964	74.162	0.51852	50	50;50;50	LOC_Os06g39740.1;LOC_Os10g21266.1	LOC_Os10g21266.1	FPPGKLPYIYNALVVKSRDTDGKQINVTCEE;FPPGKLPYIYNALVVKSRDTDGKQINVTCEV	105	LOC_Os06g39740.1 LOC_Os06g39740.1|13106.m10430|protein ATP synthase subunit beta, putative;LOC_Os10g21266.1 LOC_Os10g21266.1|13110.m07763|protein ATP synthase subunit beta, putative;LOC_Os01g25065.1 LOC_Os01g25065.1|13101.m02657|protein ATP synthase subuni	LPYIYNALVVK(1)SR	UID106	1
LOC_Os10g21406.1;LOC_Os07g22498.1;LOC_Os06g46436.1	25276000	25185000	0	28375000	29375000	27955000	K	3	___1	1	0.00145986	40.844	37.404	40.844	-0.006515	35	35;35;35	LOC_Os10g21406.1	LOC_Os10g21406.1	ACPTDVLEMIPWDGCKAKQIASAPRTEDCVG	106	LOC_Os10g21406.1 LOC_Os10g21406.1|13110.m07734|protein photosystem I iron-sulfur center, putative;LOC_Os07g22498.1 LOC_Os07g22498.1|13107.m09929|protein photosystem I iron-sulfur center, putative;LOC_Os06g46436.1 LOC_Os06g46436.1|13106.m10449|protein photo	ACPTDVLEMIPWDGCK(1)AK	UID107	1
LOC_Os07g07540.1	3358200	3578400	2672800	1866500	2205800	1712800	K	2	___1	1	0.00308791	50.607	33.831	50.607	1.0675	289	289	LOC_Os07g07540.1	LOC_Os07g07540.1	ISALEDALKAGYEDFKRIRTDPDLENLRKTE	107	LOC_Os07g07540.1 LOC_Os07g07540.1|13107.m00738|protein SHOOT1 protein, putative, expressed	AGYEDFK(1)R	UID108
LOC_Os07g08030.1	10554000	11508000	12116000	5792300	7522800	5613700	K	2	___1	1	2.46865e-15	92.866	78.708	67.022	1.2972	211	211	LOC_Os07g08030.1	LOC_Os07g08030.1	QVRLQDLFNDEGCEAKLRLDEGGKPYVTDNS	108	LOC_Os07g08030.1 LOC_Os07g08030.1|13107.m00792|protein ribose-5-phosphate isomerase A, putative, expressed	LQDLFNDEGCEAK(1)LR	UID109	1
LOC_Os07g08030.1	16167000	13989000	19492000	6258600	5095500	5061700	K	2	___1	1	2.17437e-05	81.338	32.543	81.338	-0.34303	104	104	LOC_Os07g08030.1	LOC_Os07g08030.1	LASGKLSGIVGVPTSKRTFEQAQSLGIPLST	109	LOC_Os07g08030.1 LOC_Os07g08030.1|13107.m00792|protein ribose-5-phosphate isomerase A, putative, expressed	LSGIVGVPTSK(1)R	UID110	1
LOC_Os07g22600.2;LOC_Os07g22600.1	1545600	1861200	1890200	2323800	2284500	1913400	K	2	___1	1	0.00345288	82.452	64.467	50.607	1.0852	8	8;8	LOC_Os07g22600.2	LOC_Os07g22600.2	________MEAEAAAKRARESGDAAAAGAGE	110	LOC_Os07g22600.2 LOC_Os07g22600.2|13107.m02205|protein spermidine synthase, putative, expressed;LOC_Os07g22600.1 LOC_Os07g22600.1|13107.m02204|protein spermidine synthase, putative, expressed	MEAEAAAK(1)R	UID111	1
LOC_Os07g25430.1	9995500	10130000	6109200	8419900	7945000	7753200	K	3	___1	1	0.000731494	67.519	54.959	67.519	0.48211	89	89	LOC_Os07g25430.1	LOC_Os07g25430.1	ATKEPAAAKPPPIGPKRGTKVKILRRESYWY	111	LOC_Os07g25430.1 LOC_Os07g25430.1|13107.m02512|protein photosystem I reaction center subunit IV A, chloroplast precursor, putative, expressed	EPAAAKPPPIGPK(1)R	UID112	1
LOC_Os07g31720.1	6338500	0	6528700	3109700	3593600	2282900	K	3	___1	1	0.00173366	70.942	46.687	48.004	1.5883	111	111	LOC_Os07g31720.1	LOC_Os07g31720.1	EFNVTDIYDAAKLDLKHVSDGARIKTIYPVG	112	LOC_Os07g31720.1 LOC_Os07g31720.1|13107.m03212|protein GTPase activating protein, putative, expressed	LDLK(1)HVSDGAR	UID113	1
LOC_Os07g37240.1	11185000	12162000	8391700	2540900	3301300	2446500	K	3	___1	1	3.39923e-14	111.61	90.235	111.61	0.4776	243	243	LOC_Os07g37240.1	LOC_Os07g37240.1	ASDPEKKERLQLAEIKHARLAMVAFLGFAVQ	113	LOC_Os07g37240.1 LOC_Os07g37240.1|13107.m03830|protein chlorophyll A-B binding protein, putative, expressed	LQLAEIK(1)HAR	UID114	1
LOC_Os07g41740.1	0	4991800	5647700	712180	0	0	K	2	___1	1	0.000383625	44.616	33.346	44.616	-0.37598	138	138	LOC_Os07g41740.1	LOC_Os07g41740.1	GMINDLPTIFEVVSGKSKAKPPSANNHSNSK	114	LOC_Os07g41740.1 LOC_Os07g41740.1|13107.m04355|protein PHD finger protein, putative, expressed	LFGMINDLPTIFEVVSGK(1)SK	UID115	1
LOC_Os07g42420.1	4520700	1646800	0	1194800	1638200	0	K	3	___1	1	1.71345e-06	40.142	37.51	40.142	0.72728	408	408	LOC_Os07g42420.1	LOC_Os07g42420.1	NYVNAHATSTQSGDLKEYEAIVRCFGQNPQL	115	LOC_Os07g42420.1 LOC_Os07g42420.1|13107.m04432|protein 3-oxoacyl-synthase, putative, expressed	EEINYVNAHATSTQSGDLK(1)EYEAIVR	UID116	1
LOC_Os08g06550.1;LOC_Os03g37960.1	3398800	3353300	3131600	1004500	547320	0	K	3	___1	1	0.0117146	51.445	35.192	47.706	0.61667	56	56;56	LOC_Os08g06550.1	LOC_Os08g06550.1	VNTARPGIFAQRDRAKWDAWKAVEGKSKEEA	116	LOC_Os08g06550.1 LOC_Os08g06550.1|13108.m00669|protein acyl CoA binding protein, putative, expressed;LOC_Os03g37960.1 LOC_Os03g37960.1|13103.m04123|protein acyl CoA binding protein, putative	DRAK(1)WDAWK	UID117	1
LOC_Os08g06550.1	27481000	12393000	11764000	6688200	7820500	7613500	K	2	___1	1	0.00107762	41.54	33.816	41.54	1.1364	26	26	LOC_Os08g06550.1	LOC_Os08g06550.1	AEKAKTLPESTSNENKLILYGLYKQATVGDV	117	LOC_Os08g06550.1 LOC_Os08g06550.1|13108.m00669|protein acyl CoA binding protein, putative, expressed	TLPESTSNENK(1)LILYGLYK	UID118	1
LOC_Os08g14440.1;LOC_Os08g14440.2	2133700	2029000	3046800	0	0	0	K	3	___1	1	0.022208	57.96	32.223	57.96	0.072056	248	248;247	LOC_Os08g14440.1	LOC_Os08g14440.1	VQSGEFDTEGLLAKAKFHVSYRGKPLIKALQ	118	LOC_Os08g14440.1 LOC_Os08g14440.1|13108.m01542|protein uridylyltransferase-related, putative, expressed;LOC_Os08g14440.2 LOC_Os08g14440.2|13108.m01543|protein uridylyltransferase-related, putative, expressed	AK(1)FHVSYR	UID119	1
LOC_Os08g14440.1;LOC_Os08g14440.2;LOC_Os08g14440.3	5202900	5164500	4270600	6279000	6193000	7025700	K	2	___1	1	0.000485775	55.676	28.539	55.676	0.1465	133	133;132;132	LOC_Os08g14440.1	LOC_Os08g14440.1	VVKASVCLDSTGKHIKLAITKLSTGRKIGEP	119	LOC_Os08g14440.1 LOC_Os08g14440.1|13108.m01542|protein uridylyltransferase-related, putative, expressed;LOC_Os08g14440.2 LOC_Os08g14440.2|13108.m01543|protein uridylyltransferase-related, putative, expressed;LOC_Os08g14440.3 LOC_Os08g14440.3|13108.m09353|p	HIK(1)LAITK	UID120
LOC_Os08g16570.1;LOC_Os08g16570.3	1566200	0	8677500	0	0	0	K	3	___1	1	0.00486545	43.382	28.821	43.382	-0.64476	231	231;151	LOC_Os08g16570.1	LOC_Os08g16570.1	LCAYSRAVAHFPTAVKEFKWRNGWFYSLTEK	120	LOC_Os08g16570.1 LOC_Os08g16570.1|13108.m01770|protein expressed protein;LOC_Os08g16570.3 LOC_Os08g16570.3|13108.m09359|protein expressed protein	AVAHFPTAVK(1)EFK	UID121	1
LOC_Os08g20400.1	2940200	3034400	2897800	1400300	1351700	1483200	K	2	___1	1	2.26089e-17	121.87	27.204	121.87	0.57239	71	71	LOC_Os08g20400.1	LOC_Os08g20400.1	YGLDDRAPSRAVLALKRRPRIDAGVSRVEEV	121	LOC_Os08g20400.1 LOC_Os08g20400.1|13108.m02127|protein adenylate cyclase family protein, expressed	AVLALK(1)R	UID122	1
LOC_Os08g29170.1	16429000	10791000	29651000	21854000	19581000	19688000	K	3	___1	1	2.31866e-121	157.24	128.52	53.967	-1.4432	127	127	LOC_Os08g29170.1	LOC_Os08g29170.1	VLVRVAAAALNPVDAKRRAGKFKATDSPLPT	122	LOC_Os08g29170.1 LOC_Os08g29170.1|13108.m03013|protein dehydrogenase, putative, expressed	VAAAALNPVDAK(1)RR	UID123	1
LOC_Os08g32100.1	4954900	5979900	4909500	2216000	2368900	2643400	K	2	___1	1	0.0159572	66.692	33.851	66.692	0.043402	686	686	LOC_Os08g32100.1	LOC_Os08g32100.1	SAPAKKLGFGLIGSGKRTSVPSVFAEEDDED	123	LOC_Os08g32100.1 LOC_Os08g32100.1|13108.m03333|protein transposon protein, putative, CACTA, En/Spm sub-class, expressed	LGFGLIGSGK(1)R	UID124	1
LOC_Os08g33190.1	35854000	32075000	37775000	17801000	17423000	14655000	K	3	___1	1	1.46861e-26	100.22	84.683	69.805	0.089426	158	158	LOC_Os08g33190.1	LOC_Os08g33190.1	APAPPPAAGDGSAPVKRGRGRPPKLVWPLMV	124	LOC_Os08g33190.1 LOC_Os08g33190.1|13108.m03455|protein linker histone H1 and H5 family protein, expressed	TAPAPPPAAGDGSAPVK(1)R	UID125	1
LOC_Os08g44680.1	13615000	12232000	5955100	0	451440	181260	K	2	___1	1	9.36638e-12	112.17	95.631	92.47	0.65218	142	142	LOC_Os08g44680.1	LOC_Os08g44680.1	KEQCLALGTRLRSKYKINYQFYRVFPNGEVQ	125	LOC_Os08g44680.1 LOC_Os08g44680.1|13108.m04858|protein photosystem I reaction center subunit II, chloroplast precursor, putative, expressed	YK(1)INYQFYR	UID126	1
LOC_Os09g02080.1	525409984	542000000	171240000	274070016	0	267530000	K	2	___1	1	0.0145847	43.282	16.75	43.282	-0.40327	584	584	LOC_Os09g02080.1	LOC_Os09g02080.1	EANFELSGSSKVQAAKITELERQIKALEKDK	126	LOC_Os09g02080.1 LOC_Os09g02080.1|13109.m00123|protein retrotransposon protein, putative, unclassified	VQAAK(1)ITELERQIK	UID127	1
LOC_Os09g10750.1	0	5522100	4984100	0	0	0	K	3	___1	1	5.12345e-06	46.178	37.991	46.178	-0.53002	106	106	LOC_Os09g10750.1	LOC_Os09g10750.1	PLFVENDDGDIGTIIKRTVHSNFAGLFFGLP	127	LOC_Os09g10750.1 LOC_Os09g10750.1|13109.m00950|protein rhodanese-like, putative, expressed	NSAHVPLFVENDDGDIGTIIK(1)R	UID128	1
LOC_Os09g30412.1;LOC_Os09g30439.1;LOC_Os09g30418.1	0	430680	428830	587330	497250	464550	K	2	___1	1	0.0226988	41.502	22.771	41.502	1.1229	318	318;318;318	LOC_Os09g30412.1	LOC_Os09g30412.1	SVEGQLEFKAILFVPKRAPFDLFDTRKKQNN	128	LOC_Os09g30412.1 LOC_Os09g30412.1|13109.m03041|protein heat shock protein, putative, expressed;LOC_Os09g30439.1 LOC_Os09g30439.1|13109.m18573|protein heat shock protein, putative;LOC_Os09g30418.1 LOC_Os09g30418.1|13109.m03043|protein heat shock protein, pu	AILFVPK(1)R	UID129
LOC_Os09g33986.2;LOC_Os09g33986.1	1850600	2289700	3131700	0	0	0	K	2	___1	1	0.0051317	44.765	30.607	44.765	-1.4178	125	125;131	LOC_Os09g33986.2	LOC_Os09g33986.2	EVHSYLTRVMYNRRNKFDPLWNSLVIGGVKK	129	LOC_Os09g33986.2 LOC_Os09g33986.2|13109.m03404|protein peptidase, T1 family, putative, expressed;LOC_Os09g33986.1 LOC_Os09g33986.1|13109.m03403|protein peptidase, T1 family, putative, expressed	NK(1)FDPLWNSLVIGGVK	UID130	1
LOC_Os09g35790.2;LOC_Os09g35790.1	1777100	1998400	2272500	1462400	1463200	1119400	K	2	___1	1	0.0253954	60.59	28.655	60.59	-1.9828	328	328;328	LOC_Os09g35790.2	LOC_Os09g35790.2	EPDPSARLFGVSIGLKRTRDDAAAAADEDGG	130	LOC_Os09g35790.2 LOC_Os09g35790.2|13109.m03510|protein HSF-type DNA-binding domain containing protein, expressed;LOC_Os09g35790.1 LOC_Os09g35790.1|13109.m03509|protein HSF-type DNA-binding domain containing protein, expressed	LFGVSIGLK(1)R	UID131	1
LOC_Os09g36450.1;LOC_Os09g36450.2	6842400	6296000	6228000	3258500	0	3183900	K	3	___1	1	0.00571353	57.175	45.256	51.013	0.36904	160	160;160	LOC_Os09g36450.1	LOC_Os09g36450.1	SERRHVIGEDDQFIGKKAAYALSQNVKVIAC	131	LOC_Os09g36450.1 LOC_Os09g36450.1|13109.m03594|protein triosephosphate isomerase, chloroplast precursor, putative, expressed;LOC_Os09g36450.2 LOC_Os09g36450.2|13109.m03593|protein triosephosphate isomerase, chloroplast precursor, putative, expressed	HVIGEDDQFIGK(1)K	UID132	1
LOC_Os10g21268.1;LOC_Os12g10580.1;LOC_Os05g35330.1	222420000	118800000	112570000	95338000	91752000	93978000	K	3	___1	0.962131	0.000147641	51.487	42.441	44.816	-0.14804	28	28;21;21	LOC_Os10g21268.1;LOC_Os12g10580.1	LOC_Os10g21268.1	ETKANVGFKAGVKDYKLTYYTPEYETKDTDI;ETKASVGFKAGVKDYKLTYYTPEYETKDTDI	132	LOC_Os10g21268.1 LOC_Os10g21268.1|13110.m07703|protein ribulose bisphosphate carboxylase large chain precursor, putative, expressed;LOC_Os12g10580.1 LOC_Os12g10580.1|13112.m01121|protein ribulose bisphosphate carboxylase large chain precursor, putative;LOC	AGVK(0.038)DYK(0.962)LTYYTPEYETK	UID133	1
LOC_Os10g21268.1;LOC_Os12g10580.1;LOC_Os05g35330.1	10567000	31620000	0	4070200	0	3456000	K	3	___1	1	1.72192e-06	56.149	53.096	47.397	-0.75299	39	39;32;32	LOC_Os10g21268.1;LOC_Os12g10580.1	LOC_Os10g21268.1	VKDYKLTYYTPEYETKDTDILAAFRVTPQPG	133	LOC_Os10g21268.1 LOC_Os10g21268.1|13110.m07703|protein ribulose bisphosphate carboxylase large chain precursor, putative, expressed;LOC_Os12g10580.1 LOC_Os12g10580.1|13112.m01121|protein ribulose bisphosphate carboxylase large chain precursor, putative;LOC	LTYYTPEYETK(1)DTDILAAFR	UID134	1
LOC_Os10g21268.1;LOC_Os11g32770.1	321209984	324380000	269220000	94407000	104550000	107380000	K	2	___1	1	2.97049e-10	93.839	78.573	93.839	-0.82593	473	473;79	LOC_Os10g21268.1	LOC_Os10g21268.1	WSRELAAACEIWKAIKFEFEPVDKLDS____	134	LOC_Os10g21268.1 LOC_Os10g21268.1|13110.m07703|protein ribulose bisphosphate carboxylase large chain precursor, putative, expressed;LOC_Os11g32770.1 LOC_Os11g32770.1|13111.m03196|protein ribulose bisphosphate carboxylase large chain precursor, putative	AIK(1)FEFEPVDKLDS	UID135	1
LOC_Os10g21268.1;LOC_Os11g32770.1	50916000	137310000	132770000	37980000	2149800	31841000	K	2	___1	0.999999	0.000363142	75.819	52.902	75.819	0.9012	481	481;87	LOC_Os10g21268.1	LOC_Os10g21268.1	CEIWKAIKFEFEPVDKLDS____________	135	LOC_Os10g21268.1 LOC_Os10g21268.1|13110.m07703|protein ribulose bisphosphate carboxylase large chain precursor, putative, expressed;LOC_Os11g32770.1 LOC_Os11g32770.1|13111.m03196|protein ribulose bisphosphate carboxylase large chain precursor, putative	AIKFEFEPVDK(1)LDS	UID136	1
LOC_Os10g21268.1;LOC_Os12g10580.1	11031000	22305000	21133000	0	273070	0	K	2	___1	1	1.21693e-05	62.14	49.373	40.113	-0.38334	208	208;201	LOC_Os10g21268.1;LOC_Os12g10580.1	LOC_Os10g21268.1	GRACYECLRGGLDFTKDDENVNSQPFMRWRD	136	LOC_Os10g21268.1 LOC_Os10g21268.1|13110.m07703|protein ribulose bisphosphate carboxylase large chain precursor, putative, expressed;LOC_Os12g10580.1 LOC_Os12g10580.1|13112.m01121|protein ribulose bisphosphate carboxylase large chain precursor, putative	GGLDFTK(1)DDENVNSQPFMR	UID137	1
LOC_Os10g21268.1	89473000	103570000	30501000	37521000	36275000	35590000	K	3	___1	1	0	251.87	224.72	207.4	-0.37817	259	259	LOC_Os10g21268.1	LOC_Os10g21268.1	GHYLNATAGTCEEMIKRAVFARELGVPIVMH	137	LOC_Os10g21268.1 LOC_Os10g21268.1|13110.m07703|protein ribulose bisphosphate carboxylase large chain precursor, putative, expressed	GHYLNATAGTCEEMIK(1)R	UID138	1
LOC_Os10g21268.1;LOC_Os12g10580.1	44308000	44216000	44634000	14072000	13234000	14299000	K	3	___1	1	4.56626e-37	102.37	86.27	94.856	1.7709	153	153;146	LOC_Os10g21268.1;LOC_Os12g10580.1	LOC_Os10g21268.1	RALLLEDLRIPPTYSKTFQGPPHGIQVERDK;RALRLEDLRIPPTYSKTFQGPPHGIQVERDK	138	LOC_Os10g21268.1 LOC_Os10g21268.1|13110.m07703|protein ribulose bisphosphate carboxylase large chain precursor, putative, expressed;LOC_Os12g10580.1 LOC_Os12g10580.1|13112.m01121|protein ribulose bisphosphate carboxylase large chain precursor, putative	IPPTYSK(1)TFQGPPHGIQVER	UID139	1
LOC_Os10g21268.1;LOC_Os12g10580.1	121830000	144850000	156160000	41310000	30665000	35133000	K	2	___1	1	7.49559e-05	101.64	65.087	41.448	0.16695	190	190;183	LOC_Os10g21268.1;LOC_Os12g10580.1	LOC_Os10g21268.1	PLLGCTIKPKLGLSAKNYGRACYECLRGGLD	139	LOC_Os10g21268.1 LOC_Os10g21268.1|13110.m07703|protein ribulose bisphosphate carboxylase large chain precursor, putative, expressed;LOC_Os12g10580.1 LOC_Os12g10580.1|13112.m01121|protein ribulose bisphosphate carboxylase large chain precursor, putative	LGLSAK(1)NYGR	UID140	1
LOC_Os10g21268.1	206420000	204500000	242030000	143720000	116190000	93193000	K	2	___1	1	1.02753e-13	102.73	80.956	44.863	1.4263	182	182	LOC_Os10g21268.1	LOC_Os10g21268.1	DKLNKYGRPLLGCTIKPKLGLSAKNYGRACY	140	LOC_Os10g21268.1 LOC_Os10g21268.1|13110.m07703|protein ribulose bisphosphate carboxylase large chain precursor, putative, expressed	YGRPLLGCTIK(1)PK	UID141	1
LOC_Os10g21268.1	0	1240300032	0	0	0	0	K	4	___1	0.897102	2.02984e-16	63.109	43.899	63.109	-1.2668	243	243	LOC_Os10g21268.1	LOC_Os10g21268.1	CAKAIYKSQAETGEIKGHYLNATAGTCEEMI	141	LOC_Os10g21268.1 LOC_Os10g21268.1|13110.m07703|protein ribulose bisphosphate carboxylase large chain precursor, putative, expressed	SQAETGEIK(0.897)GHYLNATAGTCEEMIK(0.103)R	UID142	1
LOC_Os12g03090.1;LOC_Os11g03400.1	6173000	2858100	5265000	2038200	1854800	2556000	K	2	___1	1	3.73487e-05	84.213	60.784	84.213	0.9769	80	80;80	LOC_Os12g03090.1	LOC_Os12g03090.1	RFKDIDMRIRVRGGGKTSQIYAIRQAIAKAL	142	LOC_Os12g03090.1 LOC_Os12g03090.1|13112.m00263|protein ribosomal protein, putative, expressed;LOC_Os11g03400.1 LOC_Os11g03400.1|13111.m00279|protein ribosomal protein, putative, expressed	GGGK(1)TSQIYAIR	UID143	1
LOC_Os11g07020.1;LOC_Os11g07020.4;LOC_Os11g07020.7	32859000	32096000	32453000	12168000	10434000	14712000	K	3	___1	1	0.000285531	54.288	50.684	54.288	0.024109	337	337;180;94	LOC_Os11g07020.1	LOC_Os11g07020.1	HVSFSYARALQNTCLKTWGGQPENVKAAQDA	143	LOC_Os11g07020.1 LOC_Os11g07020.1|13111.m00718|protein fructose-bisphospate aldolase isozyme, putative, expressed;LOC_Os11g07020.4 LOC_Os11g07020.4|13111.m00723|protein fructose-bisphospate aldolase isozyme, putative, expressed;LOC_Os11g07020.7 LOC_Os11g07	ALQNTCLK(1)TWGGQPENVK	UID144	1
LOC_Os11g07020.1;LOC_Os11g07020.5;LOC_Os11g07020.6	39161000	124650000	178860000	50252000	48362000	42160000	K	3	___1	1	3.43253e-112	146.79	128.06	87.498	-0.87377	71	71;71;71	LOC_Os11g07020.1	LOC_Os11g07020.1	GRGILAMDESNATCGKRLASIGLENTEANRQ	144	LOC_Os11g07020.1 LOC_Os11g07020.1|13111.m00718|protein fructose-bisphospate aldolase isozyme, putative, expressed;LOC_Os11g07020.5 LOC_Os11g07020.5|13111.m00725|protein fructose-bisphospate aldolase isozyme, putative, expressed;LOC_Os11g07020.6 LOC_Os11g07	GILAMDESNATCGK(1)R	UID145	1
LOC_Os11g26850.3;LOC_Os11g26850.2	3029100	3042700	3151200	0	1056200	1559500	K	2	___1	1	0.00346768	70.17	43.497	45.359	1.2438	176	176;176	LOC_Os11g26850.3	LOC_Os11g26850.3	KERLVGVSEETTTGVKRLYQMQETGALLFPA	145	LOC_Os11g26850.3 LOC_Os11g26850.3|13111.m02571|protein erythronate-4-phosphate dehydrogenase, putative, expressed;LOC_Os11g26850.2 LOC_Os11g26850.2|13111.m02570|protein erythronate-4-phosphate dehydrogenase, putative, expressed	LVGVSEETTTGVK(1)R	UID146	1
LOC_Os11g43900.2;LOC_Os11g43900.1	10133000	6218400	0	4436100	6162000	5027700	K	2	___1	1	0.0255239	60.436	46.667	58.676	0.95087	84	84;84	LOC_Os11g43900.2	LOC_Os11g43900.2	DIVDTFRLQEQPPFDKKQFVTFMKRYIKNLS	146	LOC_Os11g43900.2 LOC_Os11g43900.2|13111.m09252|protein translationally-controlled tumor protein, putative, expressed;LOC_Os11g43900.1 LOC_Os11g43900.1|13111.m04379|protein translationally-controlled tumor protein, putative, expressed	LQEQPPFDK(1)K	UID147	1
LOC_Os11g47970.1	4146300	1461300	1667500	1947400	1953400	1911300	K	3	___1	1	0.00140801	84.213	35.418	70.488	0.47002	331	331	LOC_Os11g47970.1	LOC_Os11g47970.1	FSTLYAPLIRDGRMEKFYWAPTRDDRVGVCK	147	LOC_Os11g47970.1 LOC_Os11g47970.1|13111.m23059|protein AAA-type ATPase family protein, putative, expressed	MEK(1)FYWAPTRDDR	UID148	1
LOC_Os11g47970.1	9293300	28330000	11542000	11396000	9498300	12453000	K	3	___1	1	0.00243795	59.757	48.928	40.025	-1.0313	196	196	LOC_Os11g47970.1	LOC_Os11g47970.1	LPNIKVPLILGIWGGKGQGKSFQCELVFAKM	148	LOC_Os11g47970.1 LOC_Os11g47970.1|13111.m23059|protein AAA-type ATPase family protein, putative, expressed	VPLILGIWGGK(1)GQGK	UID149	1
LOC_Os11g47970.1	23243000	20598000	23997000	10447000	11404000	9177300	K	2	___1	1	1.03437e-09	93.058	75.622	46.606	0.68747	400	400	LOC_Os11g47970.1	LOC_Os11g47970.1	EVRKWVSDTGVENIGKRLVNSREGPPEFEQP	149	LOC_Os11g47970.1 LOC_Os11g47970.1|13111.m23059|protein AAA-type ATPase family protein, putative, expressed	WVSDTGVENIGK(1)R	UID150	1
LOC_Os11g47970.1	9523500	6949600	10168000	2559700	3143200	2724000	K	3	___1	1	0.00316393	64.439	23.724	56.359	0.4371	247	247	LOC_Os11g47970.1	LOC_Os11g47970.1	AKLIRQRYREAADIIKKGKMCCLFINDLDAG	150	LOC_Os11g47970.1 LOC_Os11g47970.1|13111.m23059|protein AAA-type ATPase family protein, putative, expressed	YREAADIIK(1)K	UID151	1
LOC_Os12g19470.1;LOC_Os12g19470.2;LOC_Os12g19381.1;LOC_Os12g17600.1;LOC_Os12g17600.2	17393000	18749000	5666100	0	568130	437870	K	2	___1	1	0.00198987	52.555	38.297	52.555	-0.096677	52	52;58;58;58;58	LOC_Os12g19470.1	LOC_Os12g19470.1	CINSFNQVWPIEGIKKFETLSYLPPLTVEDL	151	LOC_Os12g19470.1 LOC_Os12g19470.1|13112.m02065|protein ribulose bisphosphate carboxylase small chain, chloroplast precursor, putative, expressed;LOC_Os12g19470.2 LOC_Os12g19470.2|13112.m02066|protein ribulose bisphosphate carboxylase small chain, chloropla	K(1)FETLSYLPPLTVEDLLK	UID152	1
LOC_Os12g19470.1;LOC_Os12g19470.2;LOC_Os12g19381.1;LOC_Os12g17600.1	6898500	11775000	3038200	0	5065200	0	K	2	___1	1	9.75694e-05	50.088	45.089	50.088	0.67536	125	125;131;131;131	LOC_Os12g19470.1	LOC_Os12g19470.1	WKLPMFGCTDATQVLKELEEAKKAYPDAFVR	152	LOC_Os12g19470.1 LOC_Os12g19470.1|13112.m02065|protein ribulose bisphosphate carboxylase small chain, chloroplast precursor, putative, expressed;LOC_Os12g19470.2 LOC_Os12g19470.2|13112.m02066|protein ribulose bisphosphate carboxylase small chain, chloropla	LPMFGCTDATQVLK(1)ELEEAK	UID153	1
LOC_Os12g19470.1;LOC_Os12g19470.2;LOC_Os12g19381.1;LOC_Os12g17600.1	10579000	0	159390000	0	0	820800	K	3	___1	0.999998	1.42399e-12	73.783	66.071	73.783	0.90861	131	131;137;137;137	LOC_Os12g19470.1	LOC_Os12g19470.1	GCTDATQVLKELEEAKKAYPDAFVRIIGFDN	153	LOC_Os12g19470.1 LOC_Os12g19470.1|13112.m02065|protein ribulose bisphosphate carboxylase small chain, chloroplast precursor, putative, expressed;LOC_Os12g19470.2 LOC_Os12g19470.2|13112.m02066|protein ribulose bisphosphate carboxylase small chain, chloropla	LPMFGCTDATQVLKELEEAK(1)K	UID154	1
LOC_Os12g19470.1;LOC_Os12g19470.2;LOC_Os12g19381.1;LOC_Os12g17600.1;LOC_Os12g17600.2	46399000	30489000	43604000	26303000	37148000	30165000	K	3	___1	1	1.76657e-09	82.102	64.613	50.155	0.84209	87	87;93;93;93;93	LOC_Os12g19470.1	LOC_Os12g19470.1	EYLLRSKWVPCLEFSKVGFVYRENHRSPGYY	154	LOC_Os12g19470.1 LOC_Os12g19470.1|13112.m02065|protein ribulose bisphosphate carboxylase small chain, chloroplast precursor, putative, expressed;LOC_Os12g19470.2 LOC_Os12g19470.2|13112.m02066|protein ribulose bisphosphate carboxylase small chain, chloropla	WVPCLEFSK(1)VGFVYR	UID155	1
LOC_Os12g19470.1;LOC_Os12g19470.2;LOC_Os12g19381.1;LOC_Os12g17600.1	10379000	21959000	23425000	1719100	3094600	1881100	K	3	___1	1	1.77022e-11	70.555	66.106	70.555	0.66044	111	111;117;117;117	LOC_Os12g19470.1	LOC_Os12g19470.1	HRSPGYYDGRYWTMWKLPMFGCTDATQVLKE	155	LOC_Os12g19470.1 LOC_Os12g19470.1|13112.m02065|protein ribulose bisphosphate carboxylase small chain, chloroplast precursor, putative, expressed;LOC_Os12g19470.2 LOC_Os12g19470.2|13112.m02066|protein ribulose bisphosphate carboxylase small chain, chloropla	YWTMWK(1)LPMFGCTDATQVLK	UID156	1
LOC_Os12g23180.1	6052400	20841000	5368200	0	0	0	K	2	___1	1	1.5471e-05	57.811	57.811	53.163	0.6294	309	309	LOC_Os12g23180.1	LOC_Os12g23180.1	EPEIVHYNPKDFDFGKKKAFPFRDQHFFASI	156	LOC_Os12g23180.1 LOC_Os12g23180.1|13112.m02355|protein 3-beta hydroxysteroid dehydrogenase/isomerase family protein, putative, expressed	DFDFGK(1)K	UID157	1
LOC_Os12g34890.1	12536000	24284000	38699000	19205000	0	18555000	K	2	___1	1	1.63457e-06	56.482	44.099	56.482	1.7192	75	75	LOC_Os12g34890.1	LOC_Os12g34890.1	CSAKKETVDKVCNIVKTQLALPEGTAVTGES	157	LOC_Os12g34890.1 LOC_Os12g34890.1|13112.m03562|protein acyl carrier protein, putative, expressed	VCNIVK(1)TQLALPEGTAVTGESK	UID158	1
LOC_Os01g05490.1;LOC_Os01g05490.2	0	0	0	0	0	0	K	3	___2	1	0.000152075	54.805	40.191	47.568	1.1629	70	70;70	LOC_Os01g05490.1	LOC_Os01g05490.1	QLRPEIQVAAQNCWVKKGGAFTGEVSAEMLV	0	LOC_Os01g05490.1 LOC_Os01g05490.1|13101.m00522|protein triosephosphate isomerase, cytosolic, putative, expressed;LOC_Os01g05490.2 LOC_Os01g05490.2|13101.m00523|protein triosephosphate isomerase, cytosolic, putative, expressed	SQLRPEIQVAAQNCWVK(1)K	UID160	1
LOC_Os01g05610.1	141290	2306400	2375200	1428300	1823100	2548300	K	2	___2	1	0.0100086	58.676	26.668	58.676	0.82205	43	43	LOC_Os01g05610.1	LOC_Os01g05610.1	PAGKKPKAEKRLPAGKAEKGSGEGRKAGRKK	1	LOC_Os01g05610.1 LOC_Os01g05610.1|13101.m00541|protein Core histone H2A/H2B/H3/H4 domain containing protein, putative, expressed	LPAGK(1)AEK(1)GSGEGR	UID161	2
LOC_Os01g05610.1	141290	2306400	2375200	1428300	1823100	2548300	K	2	___2	1	0.0100086	58.676	26.668	58.676	0.82205	46	46	LOC_Os01g05610.1	LOC_Os01g05610.1	KKPKAEKRLPAGKAEKGSGEGRKAGRKKAKK	2	LOC_Os01g05610.1 LOC_Os01g05610.1|13101.m00541|protein Core histone H2A/H2B/H3/H4 domain containing protein, putative, expressed	LPAGK(1)AEK(1)GSGEGR	UID162	2
LOC_Os01g05610.1;LOC_Os05g38560.1;LOC_Os01g62230.1;LOC_Os08g38300.1;LOC_Os05g49860.1;LOC_Os01g05970.1;LOC_Os01g05900.1;LOC_Os01g05630.1;LOC_Os01g06010.1;LOC_Os03g17084.1	0	0	0	0	0	0	K	3	___2	1	3.41155e-07	70.942	60.885	70.942	0.67052	137	137;102;123;134;136;137;137;137;139;136	LOC_Os01g05610.1	LOC_Os01g05610.1	EIQTSVRLVLPGELAKHAVSEGTKAVTKFTS	3	LOC_Os01g05610.1 LOC_Os01g05610.1|13101.m00541|protein Core histone H2A/H2B/H3/H4 domain containing protein, putative, expressed;LOC_Os05g38560.1 LOC_Os05g38560.1|13105.m04047|protein Core histone H2A/H2B/H3/H4 domain containing protein, putative;LOC_Os01g	LVLPGELAK(1)HAVSEGTK	UID163	1
LOC_Os01g07960.3;LOC_Os01g07960.2;LOC_Os01g07960.1	0	0	0	0	0	0	K	2	___2	1	1.23994e-06	74.76	55.489	42.809	0.46545	16	16;16;16	LOC_Os01g07960.3	LOC_Os01g07960.3	MSSFGGTSSVASGGGKRLEYGRTHVVRPKGA	4	LOC_Os01g07960.3 LOC_Os01g07960.3|13101.m00823|protein acyl-protein thioesterase, putative, expressed;LOC_Os01g07960.2 LOC_Os01g07960.2|13101.m00822|protein acyl-protein thioesterase, putative, expressed;LOC_Os01g07960.1 LOC_Os01g07960.1|13101.m00821|prote	SSFGGTSSVASGGGK(1)R	UID164	1
LOC_Os01g08430.1	4272500	3322500	1906800	1957700	1673600	1546200	K	2	___2	1	0.00611142	62.303	37.959	62.303	0.8332	1325	1325	LOC_Os01g08430.1	LOC_Os01g08430.1	AFCLRPRGLQPQIPYKGPKQRSHKKLMSSGS	5	LOC_Os01g08430.1 LOC_Os01g08430.1|13101.m00881|protein expressed protein	GLQPQIPYK(1)GPK(1)QR	UID165	2
LOC_Os01g08430.1	4272500	3322500	1906800	1957700	1673600	1546200	K	2	___2	1	0.00611142	62.303	37.959	62.303	0.8332	1328	1328	LOC_Os01g08430.1	LOC_Os01g08430.1	LRPRGLQPQIPYKGPKQRSHKKLMSSGSFSR	6	LOC_Os01g08430.1 LOC_Os01g08430.1|13101.m00881|protein expressed protein	GLQPQIPYK(1)GPK(1)QR	UID166	2
LOC_Os01g23610.2;LOC_Os01g23610.1;LOC_Os05g06460.1	0	0	0	0	0	0	K	3	___2	1	0.00120699	52.823	33.765	52.823	-0.27455	166	166;166;172	LOC_Os01g23610.2	LOC_Os01g23610.2	YDRQAVADHANNLASKIRSNLTNSMKALGVD	7	LOC_Os01g23610.2 LOC_Os01g23610.2|13101.m02498|protein dihydrolipoyl dehydrogenase, putative, expressed;LOC_Os01g23610.1 LOC_Os01g23610.1|13101.m02497|protein dihydrolipoyl dehydrogenase, putative, expressed;LOC_Os05g06460.1 LOC_Os05g06460.1|13105.m00692|p	QAVADHANNLASK(1)IR	UID167	1
LOC_Os01g26920.2;LOC_Os01g26920.1	0	0	0	0	0	0	K	2	___2	1	4.09502e-32	118.28	99.967	118.28	0.51798	201	201;312	LOC_Os01g26920.2	LOC_Os01g26920.2	DTKFQGFTGTDGPLGKKMENSRTRSEIGWEP	8	LOC_Os01g26920.2 LOC_Os01g26920.2|13101.m02795|protein expressed protein;LOC_Os01g26920.1 LOC_Os01g26920.1|13101.m02794|protein expressed protein	FQGFTGTDGPLGK(1)K	UID168	1
LOC_Os01g26970.2;LOC_Os01g26970.1;LOC_Os01g26970.5	0	0	0	0	0	0	K	2	___2	1	4.25932e-13	67.776	49.031	67.776	0.78408	260	260;293;327	LOC_Os01g26970.2	LOC_Os01g26970.2	DTKFQGFTGTDGPLGKRMENSKTRAEIGWQP	9	LOC_Os01g26970.2 LOC_Os01g26970.2|13101.m02800|protein expressed protein;LOC_Os01g26970.1 LOC_Os01g26970.1|13101.m02801|protein expressed protein;LOC_Os01g26970.5 LOC_Os01g26970.5|13101.m15019|protein expressed protein	FQGFTGTDGPLGK(1)R	UID169	1
LOC_Os03g17100.1;LOC_Os01g31800.1	0	0	0	0	0	0	K	2	___2	1	2.97701e-54	128.17	112.28	96.342	0.62159	11	11;11	LOC_Os03g17100.1	LOC_Os03g17100.1	_____MDAAGAGAGGKLKKGAAGRKAGGPRK	10	LOC_Os03g17100.1 LOC_Os03g17100.1|13103.m02043|protein Core histone H2A/H2B/H3/H4 domain containing protein, putative, expressed;LOC_Os01g31800.1 LOC_Os01g31800.1|13101.m03198|protein Core histone H2A/H2B/H3/H4 domain containing protein, putative, expresse	MDAAGAGAGGK(1)LK	UID170	1
LOC_Os03g17100.1;LOC_Os01g31800.1	0	0	0	0	0	0	K	2	___2	0.651706	7.0041e-19	107.24	93.79	107.24	-0.26515	13	13;13	LOC_Os03g17100.1	LOC_Os03g17100.1	___MDAAGAGAGGKLKKGAAGRKAGGPRKKA	11	LOC_Os03g17100.1 LOC_Os03g17100.1|13103.m02043|protein Core histone H2A/H2B/H3/H4 domain containing protein, putative, expressed;LOC_Os01g31800.1 LOC_Os01g31800.1|13101.m03198|protein Core histone H2A/H2B/H3/H4 domain containing protein, putative, expresse	MDAAGAGAGGK(0.348)LK(0.652)K	UID171	1
LOC_Os01g45274.4;LOC_Os01g45274.3;LOC_Os01g45274.2;LOC_Os01g45274.1	0	0	0	0	0	0	K	3	___2	1	9.71273e-06	46.362	38.65	46.362	0.97392	116	116;176;176;186	LOC_Os01g45274.4	LOC_Os01g45274.4	IGHSRCGGIKALLSLKDGAPDSFHFVEDWVR	12	LOC_Os01g45274.4 LOC_Os01g45274.4|13101.m04641|protein carbonic anhydrase, chloroplast precursor, putative, expressed;LOC_Os01g45274.3 LOC_Os01g45274.3|13101.m04642|protein carbonic anhydrase, chloroplast precursor, putative, expressed;LOC_Os01g45274.2 LOC	ALLSLK(1)DGAPDSFHFVEDWVR	UID172	1
LOC_Os01g45274.4;LOC_Os01g45274.3;LOC_Os01g45274.2;LOC_Os01g45274.1	0	0	0	0	0	0	K	3	___2	0.794625	0.000853062	44.252	34.33	44.252	0.37922	23	23;83;83;93	LOC_Os01g45274.4	LOC_Os01g45274.4	LKDGFAKFKTEFYDKKPELFEPLKAGQAPKY	13	LOC_Os01g45274.4 LOC_Os01g45274.4|13101.m04641|protein carbonic anhydrase, chloroplast precursor, putative, expressed;LOC_Os01g45274.3 LOC_Os01g45274.3|13101.m04642|protein carbonic anhydrase, chloroplast precursor, putative, expressed;LOC_Os01g45274.2 LOC	TEFYDK(0.205)K(0.795)PELFEPLK	UID173	1
LOC_Os01g47330.1	0	0	0	0	0	0	K	2	___2	1	1.20717e-36	130.77	54.731	129.39	-0.21595	135	135	LOC_Os01g47330.1	LOC_Os01g47330.1	VVIEEVPSSARIASIKVVRALTNLALKEAKD	14	LOC_Os01g47330.1 LOC_Os01g47330.1|13101.m04878|protein ribosomal protein L7/L12 C-terminal domain containing protein, expressed	IASIK(1)VVR	UID174	1
LOC_Os01g49290.1;LOC_Os05g47890.1	0	0	0	0	0	0	K	2	___2	1	0.0210569	71.223	44.108	71.223	-0.21417	200	200;201	LOC_Os01g49290.1	LOC_Os01g49290.1	GSWDRTVKVWNLTNCKLRCNLEGHGGYVNAV	15	LOC_Os01g49290.1 LOC_Os01g49290.1|13101.m05124|protein WD repeat-containing protein, putative, expressed;LOC_Os05g47890.1 LOC_Os05g47890.1|13105.m05076|protein WD domain, G-beta repeat domain containing protein, expressed	VWNLTNCK(1)LR	UID175	1
LOC_Os10g21264.1;LOC_Os01g58000.1;LOC_Os06g39756.1;LOC_Os12g19430.1	0	0	0	0	0	0	K	2	___2	1	8.96951e-21	118.26	91.149	68.735	1.2847	11	11;11;11;11	LOC_Os10g21264.1	LOC_Os10g21264.1	_____MKLNLYVLTPKRIIWDCEVKEIILST	16	LOC_Os10g21264.1 LOC_Os10g21264.1|13110.m07803|protein ATP synthase epsilon chain, putative;LOC_Os01g58000.1 LOC_Os01g58000.1|13101.m06158|protein ATP synthase epsilon chain, putative, expressed;LOC_Os06g39756.1 LOC_Os06g39756.1|13106.m10451|protein ATP sy	LNLYVLTPK(1)R	UID176	1
LOC_Os01g64960.1	0	0	0	0	0	0	K	3	___2	1	6.16853e-06	42.041	34.847	42.041	-1.0511	195	195	LOC_Os01g64960.1	LOC_Os01g64960.1	SALGLSEGGPLFGFTKANELFVGRLAQLGIA	17	LOC_Os01g64960.1 LOC_Os01g64960.1|13101.m07008|protein chlorophyll A-B binding protein, putative, expressed	SALGLSEGGPLFGFTK(1)ANELFVGR	UID177	1
LOC_Os01g67860.1;LOC_Os10g08022.1;LOC_Os08g02700.1;LOC_Os05g33380.1;LOC_Os06g40640.3;LOC_Os06g40640.2;LOC_Os06g40640.1;LOC_Os06g40640.4	0	0	0	0	0	0	K	3	___2	1	6.54505e-204	175.15	147.82	89.231	-0.98565	38	38;38;38;38;38;38;67;38	LOC_Os01g67860.1;LOC_Os05g33380.1;LOC_Os06g40640.3	LOC_Os06g40640.3	GKGILAADESTGTIGKRFASINVENVEENRR;GKGILAADESTGTIGKRLASINVENVEPNRQ	18	LOC_Os01g67860.1 LOC_Os01g67860.1|13101.m07380|protein fructose-bisphospate aldolase isozyme, putative, expressed;LOC_Os10g08022.1 LOC_Os10g08022.1|13110.m00687|protein fructose-bisphospate aldolase isozyme, putative, expressed;LOC_Os08g02700.1 LOC_Os08g02	GILAADESTGTIGK(1)R	UID178	1
LOC_Os01g73620.2;LOC_Os01g73620.1	0	0	0	0	0	0	K	2	___2	1	9.17622e-19	101.95	37.657	101.95	-0.21665	1125	1125;1132	LOC_Os01g73620.2	LOC_Os01g73620.2	GNARSERKTKIKPKQKLAQLSTSGNVLGRVT	19	LOC_Os01g73620.2 LOC_Os01g73620.2|13101.m08033|protein expressed protein;LOC_Os01g73620.1 LOC_Os01g73620.1|13101.m08032|protein expressed protein	QK(1)LAQLSTSGNVLGR	UID179	1
LOC_Os02g01020.1	0	0	0	0	0	0	K	3	___2	1	0.000140194	43.598	28.509	43.598	-1.2058	770	770	LOC_Os02g01020.1	LOC_Os02g01020.1	KKRSFKRQRSQAGRGKPDICLQDANGAEEEA	20	LOC_Os02g01020.1 LOC_Os02g01020.1|13102.m00002|protein expressed protein	GK(1)PDICLQDANGAEEEALRR	UID180	1
LOC_Os02g01150.2;LOC_Os02g01150.1	0	0	0	0	0	0	K	2	___2	1	0.000932634	78.934	47.861	66.435	-0.31842	22	22;22	LOC_Os02g01150.2	LOC_Os02g01150.2	IEVWNPSGKYRVVSTKSMPGTRWIRLLADND	21	LOC_Os02g01150.2 LOC_Os02g01150.2|13102.m00021|protein erythronate-4-phosphate dehydrogenase domain containing protein, expressed;LOC_Os02g01150.1 LOC_Os02g01150.1|13102.m00022|protein erythronate-4-phosphate dehydrogenase domain containing protein, expres	VVSTK(1)SMPGTR	UID181	1
LOC_Os02g01340.2;LOC_Os02g01340.1;LOC_Os06g01850.1	0	0	0	0	0	0	K	2	___2	1	4.14637e-37	132.29	54.611	41.652	0.40795	164	168;168;164	LOC_Os02g01340.2;LOC_Os06g01850.1	LOC_Os06g01850.1	AIGDFADSKTVSLCVKRLVYTNDQGEIVKGV;ALGDFGDSKTVSLCVKRLVYTNDQGEIVKGV	22	LOC_Os02g01340.2 LOC_Os02g01340.2|13102.m00051|protein ferredoxin--NADP reductase, chloroplast precursor, putative, expressed;LOC_Os02g01340.1 LOC_Os02g01340.1|13102.m00052|protein ferredoxin--NADP reductase, chloroplast precursor, putative, expressed;LOC_	TVSLCVK(1)R	UID182	1
LOC_Os02g04490.1	0	0	0	0	0	0	K	3	___2	1	0.00525457	56.548	29.12	47.894	0.83481	801	801	LOC_Os02g04490.1	LOC_Os02g04490.1	GQLKMDVKIDPRPLQKPAKIGYGTDGNVPTA	23	LOC_Os02g04490.1 LOC_Os02g04490.1|13102.m00470|protein histone acetyltransferase HAC1, putative, expressed	IDPRPLQK(1)PAK	UID183	1
LOC_Os02g05120.1	0	0	0	0	0	0	K	3	___2	1	0.0260313	62.842	15.775	62.842	-0.83581	340	340	LOC_Os02g05120.1	LOC_Os02g05120.1	GVEVVRCNGDKLHIIKHRSCRYSFGEHYIPT	24	LOC_Os02g05120.1 LOC_Os02g05120.1|13102.m00544|protein expressed protein	LHIIK(1)HR	UID184	1
LOC_Os02g05450.1	0	0	0	0	0	0	K	2	___2	0.926111	0.000519126	45.359	31.453	45.359	0.63578	6	6	LOC_Os02g05450.1	LOC_Os02g05450.1	__________MNTPEKKPLCYTSRRALQQRT	25	LOC_Os02g05450.1 LOC_Os02g05450.1|13102.m00593|protein Homeobox domain containing protein, expressed	MNTPEK(0.926)K(0.074)PLCYTSR	UID185	1
LOC_Os02g07260.3;LOC_Os02g07260.2;LOC_Os02g07260.1;LOC_Os05g41640.2;LOC_Os05g41640.1;LOC_Os05g41640.3;LOC_Os01g58610.1	0	0	0	0	0	0	K	3	___2	0.999855	5.9621e-08	80.746	65.111	79.614	-0.46547	207	129;129;129;207;207;207;199	LOC_Os02g07260.3;LOC_Os05g41640.2	LOC_Os05g41640.2	GVLLLENVRFYKEEEKNDPEFAKKLAAVADL;SVLLLENVRFYKEEEKNDPEFAKKLASLADL	26	LOC_Os02g07260.3 LOC_Os02g07260.3|13102.m00826|protein phosphoglycerate kinase protein, putative, expressed;LOC_Os02g07260.2 LOC_Os02g07260.2|13102.m00825|protein phosphoglycerate kinase protein, putative, expressed;LOC_Os02g07260.1 LOC_Os02g07260.1|13102.	FYKEEEK(1)NDPEFAK	UID186	1
LOC_Os02g09590.1	0	0	0	0	0	0	K	2	___2	1	0.000930382	98.299	7.2581	73.26	-0.30991	85	85	LOC_Os02g09590.1	LOC_Os02g09590.1	RFRREVMRAGVLQEIKRRRRYESKKDERKRK	27	LOC_Os02g09590.1 LOC_Os02g09590.1|13102.m01051|protein ribosome, putative, expressed	AGVLQEIK(1)R	UID187	1
LOC_Os02g19210.2;LOC_Os02g19210.1	0	0	0	0	0	0	K	2	___2	1	0.010038	53.683	36.657	46.606	1.6957	167	167;167	LOC_Os02g19210.2	LOC_Os02g19210.2	AIRTLQSEITPLGVNKKRVHELSGCIISSPQ	28	LOC_Os02g19210.2 LOC_Os02g19210.2|13102.m02148|protein WD repeat-containing protein, putative, expressed;LOC_Os02g19210.1 LOC_Os02g19210.1|13102.m02149|protein WD repeat-containing protein, putative, expressed	TLQSEITPLGVNK(1)K	UID188	1
LOC_Os02g29340.1	0	0	0	0	0	0	K	3	___2	1	0.019679	77.674	46.6	66.682	-0.81805	107	107	LOC_Os02g29340.1	LOC_Os02g29340.1	EFANEYFIKGQKHLLKNIHRRKPIHSHSHPP	29	LOC_Os02g29340.1 LOC_Os02g29340.1|13102.m03197|protein HSF-type DNA-binding domain containing protein, expressed	HLLK(1)NIHR	UID189	1
LOC_Os02g33450.1;LOC_Os02g33450.2	0	0	0	0	0	0	K	2	___2	1	0.00514458	52.693	34.884	52.693	0.43569	163	163;163	LOC_Os02g33450.1	LOC_Os02g33450.1	AWVQTDRKSGGLGDLKYPLISDVTKSISKSF	30	LOC_Os02g33450.1 LOC_Os02g33450.1|13102.m03626|protein peroxiredoxin, putative, expressed;LOC_Os02g33450.2 LOC_Os02g33450.2|13102.m03627|protein peroxiredoxin, putative, expressed	SGGLGDLK(1)YPLISDVTK	UID190	1
LOC_Os02g33450.1;LOC_Os02g33450.2	0	0	0	0	0	0	K	2	___2	1	6.50467e-05	61.641	49.281	61.038	1.0081	176	176;176	LOC_Os02g33450.1	LOC_Os02g33450.1	DLKYPLISDVTKSISKSFGVLIPDQGIALRG	31	LOC_Os02g33450.1 LOC_Os02g33450.1|13102.m03626|protein peroxiredoxin, putative, expressed;LOC_Os02g33450.2 LOC_Os02g33450.2|13102.m03627|protein peroxiredoxin, putative, expressed	SISK(1)SFGVLIPDQGIALR	UID191	1
LOC_Os02g35690.2;LOC_Os02g35690.1	0	0	0	0	0	0	K	2	___2	1	0.00500502	72.643	50.557	59.426	0.29794	210	210;210	LOC_Os02g35690.2	LOC_Os02g35690.2	FPQRTRTQFLPSSGVKRRMPSPPQVSASSES	32	LOC_Os02g35690.2 LOC_Os02g35690.2|13102.m03880|protein transcription factor like protein, putative, expressed;LOC_Os02g35690.1 LOC_Os02g35690.1|13102.m03879|protein transcription factor like protein, putative, expressed	TQFLPSSGVK(1)R	UID192	1
LOC_Os02g39730.1;LOC_Os02g39730.2	0	0	0	0	0	0	K	2	___2	1	0.000247223	42.556	16.437	42.556	0.093709	91	91;91	LOC_Os02g39730.1	LOC_Os02g39730.1	RSSGDNVVMVDPLEAKRLAAQQMQQIQAREK	33	LOC_Os02g39730.1 LOC_Os02g39730.1|13102.m04412|protein expressed protein;LOC_Os02g39730.2 LOC_Os02g39730.2|13102.m12417|protein expressed protein	SSGDNVVMVDPLEAK(1)R	UID193	1
LOC_Os02g47020.1;LOC_Os04g50880.1	0	0	0	0	0	0	K	2	___2	1	0.0107192	59.205	20.967	59.205	1.4804	208	208;202	LOC_Os02g47020.1	LOC_Os02g47020.1	FSIYLDISDEVKFAWKIQRDMAERGHSLESI	34	LOC_Os02g47020.1 LOC_Os02g47020.1|13102.m05289|protein phosphoribulokinase/Uridine kinase family protein, expressed;LOC_Os04g50880.1 LOC_Os04g50880.1|13104.m05172|protein phosphoribulokinase/Uridine kinase family protein, expressed	FAWK(1)IQR	UID194
LOC_Os02g50350.2;LOC_Os02g50350.1	0	0	0	0	0	0	K	2	___2	1	7.8429e-10	95.81	78.374	47.288	0.40713	221	221;227	LOC_Os02g50350.2	LOC_Os02g50350.2	VPVWAKMTPNITDITKPARISLKSGCEGVSA	35	LOC_Os02g50350.2 LOC_Os02g50350.2|13102.m12448|protein dihydroorotate dihydrogenase protein, putative, expressed;LOC_Os02g50350.1 LOC_Os02g50350.1|13102.m05713|protein dihydroorotate dihydrogenase protein, putative, expressed	MTPNITDITK(1)PAR	UID195	1
LOC_Os02g52820.1	0	0	0	0	0	0	K	3	___2	1	0.00286736	40.941	28.102	40.941	-1.3852	354	354	LOC_Os02g52820.1	LOC_Os02g52820.1	LKVILHVYDTEESGAKRRKLMVLRFDYLAKL	36	LOC_Os02g52820.1 LOC_Os02g52820.1|13102.m06021|protein cold-induced protein, putative, expressed	VILHVYDTEESGAK(1)R	UID196	1
LOC_Os02g52940.3;LOC_Os02g52940.2;LOC_Os02g52940.1	0	0	0	0	0	0	K	3	___2	0.998497	1.29283e-05	60.317	50.529	60.317	0.65574	121	121;121;121	LOC_Os02g52940.3	LOC_Os02g52940.3	EVATDESFTPIKQDTKKGNLRYYPYNINWNY	37	LOC_Os02g52940.3 LOC_Os02g52940.3|13102.m06036|protein soluble inorganic pyrophosphatase, putative, expressed;LOC_Os02g52940.2 LOC_Os02g52940.2|13102.m06037|protein soluble inorganic pyrophosphatase, putative, expressed;LOC_Os02g52940.1 LOC_Os02g52940.1|13	MEVATDESFTPIK(0.002)QDTK(0.998)K	UID197	1
LOC_Os02g52960.1	0	0	0	0	0	0	K	2	___2	1	3.62503e-60	141.98	95.633	126.24	0.77331	1396	1396	LOC_Os02g52960.1	LOC_Os02g52960.1	AEINTADSSRTLISFKRKFSERGSLAGKQLP	38	LOC_Os02g52960.1 LOC_Os02g52960.1|13102.m06040|protein PHD-finger domain containing protein, putative, expressed	TLISFK(1)R	UID198	1
LOC_Os02g54980.1	0	0	0	0	0	0	K	2	___2	1	0.00622881	62.2	37.277	62.2	-1.6591	281	281	LOC_Os02g54980.1	LOC_Os02g54980.1	EVTERTPRGFAGYWGKQRTPHLRNLLRFEAP	39	LOC_Os02g54980.1 LOC_Os02g54980.1|13102.m06297|protein pheophorbide a oxygenase, chloroplast precursor, putative, expressed	GFAGYWGK(1)QR	UID199
LOC_Os02g56219.1	10192000	9331100	8871600	7132300	7367100	8173200	K	2	___2	1	1.07308e-05	91.867	79.339	91.867	-0.55401	254	254	LOC_Os02g56219.1	LOC_Os02g56219.1	YKCIHVPEDAKWPEPKIAKGVRYNFMMKLVP	40	LOC_Os02g56219.1 LOC_Os02g56219.1|13102.m06459|protein acetyltransferase, GNAT family, putative, expressed	WPEPK(1)IAK(1)GVR	UID200	2
LOC_Os02g56219.1	10192000	9331100	8871600	7132300	7367100	8173200	K	2	___2	1	1.07308e-05	91.867	79.339	91.867	-0.55401	257	257	LOC_Os02g56219.1	LOC_Os02g56219.1	IHVPEDAKWPEPKIAKGVRYNFMMKLVPKM_	41	LOC_Os02g56219.1 LOC_Os02g56219.1|13102.m06459|protein acetyltransferase, GNAT family, putative, expressed	WPEPK(1)IAK(1)GVR	UID201	2
LOC_Os03g03720.1;LOC_Os03g03720.2	0	0	0	0	0	0	K	2	___2	1	5.9979e-35	122.52	87.072	111.95	-0.36457	303	303;177	LOC_Os03g03720.1	LOC_Os03g03720.1	STGAAKAVALVLPQLKGKLNGIALRVPTPNV	42	LOC_Os03g03720.1 LOC_Os03g03720.1|13103.m00369|protein glyceraldehyde-3-phosphate dehydrogenase, putative, expressed;LOC_Os03g03720.2 LOC_Os03g03720.2|13103.m00368|protein glyceraldehyde-3-phosphate dehydrogenase, putative, expressed	AVALVLPQLK(1)GK	UID202	1
LOC_Os03g03720.1;LOC_Os03g03720.2	0	0	0	0	0	0	K	2	___2	1	4.16381e-24	91.906	10.61	66.682	1.8436	305	305;179	LOC_Os03g03720.1	LOC_Os03g03720.1	GAAKAVALVLPQLKGKLNGIALRVPTPNVSV	43	LOC_Os03g03720.1 LOC_Os03g03720.1|13103.m00369|protein glyceraldehyde-3-phosphate dehydrogenase, putative, expressed;LOC_Os03g03720.2 LOC_Os03g03720.2|13103.m00368|protein glyceraldehyde-3-phosphate dehydrogenase, putative, expressed	GK(1)LNGIALR	UID203
LOC_Os03g09860.2;LOC_Os03g09860.1	0	0	0	0	0	0	K	2	___2	1	2.93936e-43	106.13	96.342	51.546	0.46804	20	20;20	LOC_Os03g09860.2	LOC_Os03g09860.2	SSAAAAVDGEDGGGSKRSWYAVGERAVLVPY	44	LOC_Os03g09860.2 LOC_Os03g09860.2|13103.m01095|protein acetyltransferase, GNAT family, putative, expressed;LOC_Os03g09860.1 LOC_Os03g09860.1|13103.m01094|protein acetyltransferase, GNAT family, putative, expressed	MESSSSAAAAVDGEDGGGSK(1)R	UID204	1
LOC_Os03g11460.1	0	0	0	0	0	0	K	3	___2	1	0.0057829	53.252	44.739	53.252	-0.39971	1104	1104	LOC_Os03g11460.1	LOC_Os03g11460.1	QAMRHVDVDPANIAGKKLKSPETGSDASQVD	45	LOC_Os03g11460.1 LOC_Os03g11460.1|13103.m01293|protein expressed protein	HVDVDPANIAGK(1)K	UID205	1
LOC_Os03g14654.1	0	0	0	0	0	0	K	2	___2	1	3.73537e-08	105.57	55.527	92.439	1.2498	139	139	LOC_Os03g14654.1	LOC_Os03g14654.1	VCLCEAIKVNALVNLKVKIPDILKVCGKVSA	46	LOC_Os03g14654.1 LOC_Os03g14654.1|13103.m01714|protein LTPL108 - Protease inhibitor/seed storage/LTP family protein precursor, expressed	VNALVNLK(1)VK	UID206	1
LOC_Os03g16860.1;LOC_Os03g16860.2;LOC_Os11g47760.1;LOC_Os11g47760.6;LOC_Os11g47760.5;LOC_Os11g47760.3;LOC_Os11g47760.2;LOC_Os11g47760.4;LOC_Os05g38530.1;LOC_Os03g16920.1	0	0	0	0	0	0	K	3	___2	1	0.00780929	62.408	52.082	62.408	-0.29855	252	252;252;252;252;252;252;252;147;251;253	LOC_Os03g16860.1;LOC_Os11g47760.1	LOC_Os03g16860.1	EDFDNRMVNHFVQEFKRKNKKDITGNPRALR	47	LOC_Os03g16860.1 LOC_Os03g16860.1|13103.m02005|protein DnaK family protein, putative, expressed;LOC_Os03g16860.2 LOC_Os03g16860.2|13103.m02006|protein DnaK family protein, putative, expressed;LOC_Os11g47760.1 LOC_Os11g47760.1|13111.m04765|protein DnaK fami	MVNHFVQEFK(1)R	UID207	1
LOC_Os03g17070.1	0	0	0	0	0	0	K	2	___2	1	0.0249959	66.692	54.165	66.692	0.54929	150	150	LOC_Os03g17070.1	LOC_Os03g17070.1	AVLKAARAEIAAALNKMKKETTQELEAKLDE	48	LOC_Os03g17070.1 LOC_Os03g17070.1|13103.m02041|protein ATP synthase B chain, chloroplast precursor, putative, expressed	AEIAAALNK(1)MK	UID208	1
LOC_Os03g54040.1;LOC_Os03g24020.1	0	0	0	0	0	0	K	3	___2	1	0.00582132	53.683	37.051	42.743	1.4659	204	204;204	LOC_Os03g54040.1	LOC_Os03g54040.1	QFAASIKKWRPPEPYKGKGIRYADEVVRRKE	49	LOC_Os03g54040.1 LOC_Os03g54040.1|13103.m05920|protein ribosomal protein L6, putative, expressed;LOC_Os03g24020.1 LOC_Os03g24020.1|13103.m02840|protein ribosomal protein L6, putative, expressed	WRPPEPYK(1)GK	UID209	1
LOC_Os03g29260.2;LOC_Os03g29260.1;LOC_Os07g42300.2;LOC_Os07g42300.1;LOC_Os07g46750.1	0	0	0	0	0	0	K	2	___2	1	0.00995482	61.962	32.813	41.029	0.57718	183	183;183;186;186;181	LOC_Os03g29260.2	LOC_Os03g29260.2	LLWGASKLVPVGYGIKKLQIMMTIVDDLVSV	50	LOC_Os03g29260.2 LOC_Os03g29260.2|13103.m03365|protein elongation factor protein, putative, expressed;LOC_Os03g29260.1 LOC_Os03g29260.1|13103.m03364|protein elongation factor protein, putative, expressed;LOC_Os07g42300.2 LOC_Os07g42300.2|13107.m04415|prote	LVPVGYGIK(1)K	UID210	1
LOC_Os03g36750.1	0	0	0	0	0	0	K	3	___2	1	0.00131386	52.79	29.414	52.79	0.7787	173	173	LOC_Os03g36750.1	LOC_Os03g36750.1	LHKRKTELFMALIEKKLLPLRPGVQRLIDEA	51	LOC_Os03g36750.1 LOC_Os03g36750.1|13103.m04011|protein cbbY, putative, expressed	K(1)LLPLRPGVQR	UID211	1
LOC_Os03g44300.2;LOC_Os12g42230.1;LOC_Os03g44300.1	0	0	0	0	0	0	K	3	___2	1	1.53567e-05	56.936	50.213	56.936	-0.63008	163	163;247;256	LOC_Os03g44300.2	LOC_Os03g44300.2	ENPVVLFEHVLLYNLKEKIPDEEYVLCLEEA	52	LOC_Os03g44300.2 LOC_Os03g44300.2|13103.m04768|protein transketolase, putative, expressed;LOC_Os12g42230.1 LOC_Os12g42230.1|13112.m04434|protein transketolase, putative, expressed;LOC_Os03g44300.1 LOC_Os03g44300.1|13103.m04767|protein transketolase, putati	SENPVVLFEHVLLYNLK(1)EK	UID212	1
LOC_Os03g49220.2;LOC_Os03g49220.1	0	0	0	0	0	0	K	3	___2	0.5	5.97664e-05	44.816	40.106	44.816	1.2396	416	416;433	LOC_Os03g49220.2	LOC_Os03g49220.2	EIESFPADLDLLEKIKVKYEVLPGWEDDISS	53	LOC_Os03g49220.2 LOC_Os03g49220.2|13103.m05329|protein adenylosuccinate synthetase, chloroplast precursor, putative, expressed;LOC_Os03g49220.1 LOC_Os03g49220.1|13103.m05328|protein adenylosuccinate synthetase, chloroplast precursor, putative, expressed	IK(0.5)VK(0.5)YEVLPGWEDDISSVR	UID213	1
LOC_Os03g49220.2;LOC_Os03g49220.1	0	0	0	0	0	0	K	3	___2	0.5	5.97664e-05	44.816	40.106	44.816	1.2396	418	418;435	LOC_Os03g49220.2	LOC_Os03g49220.2	ESFPADLDLLEKIKVKYEVLPGWEDDISSVR	54	LOC_Os03g49220.2 LOC_Os03g49220.2|13103.m05329|protein adenylosuccinate synthetase, chloroplast precursor, putative, expressed;LOC_Os03g49220.1 LOC_Os03g49220.1|13103.m05328|protein adenylosuccinate synthetase, chloroplast precursor, putative, expressed	IK(0.5)VK(0.5)YEVLPGWEDDISSVR	UID214	1
LOC_Os03g50290.3;LOC_Os03g50290.2;LOC_Os03g50290.1;LOC_Os02g36974.5;LOC_Os04g38870.5;LOC_Os04g38870.4;LOC_Os04g38870.3;LOC_Os04g38870.2;LOC_Os04g38870.1;LOC_Os02g36974.4;LOC_Os02g36974.3;LOC_Os02g36974.2;LOC_Os02g36974.1;LOC_Os08g37490.1;LOC_Os11g34450.1;LOC_Os08g33370.2;LOC_Os08g33370.1	0	0	0	0	0	0	K	2	___2	1	0.0105093	63.283	25.562	43.282	0.9826	51	56;56;56;57;57;57;57;57;57;57;57;57;57;61;60;51;51	LOC_Os03g50290.3;LOC_Os08g33370.2	LOC_Os08g33370.2	EELTVEERNLLSVAYKNVIGARRASWRIVSS;GELTVEERNLLSVAYKNVIGARRASWRIISS	55	LOC_Os03g50290.3 LOC_Os03g50290.3|13103.m05469|protein 14-3-3 protein, putative, expressed;LOC_Os03g50290.2 LOC_Os03g50290.2|13103.m05468|protein 14-3-3 protein, putative, expressed;LOC_Os03g50290.1 LOC_Os03g50290.1|13103.m05467|protein 14-3-3 protein, put	NLLSVAYK(1)NVIGAR	UID215	1
LOC_Os03g53190.2;LOC_Os03g53190.1;LOC_Os03g06670.1;LOC_Os10g28230.1	450169984	467969984	145810000	150560000	149190000	145010000	K	2	___2	1	6.55207e-08	79.974	23.54	76.282	0.79566	4	4;4;4;4	LOC_Os03g53190.2	LOC_Os03g53190.2	____________MAGKGGKGLLAAKTTAAKS	56	LOC_Os03g53190.2 LOC_Os03g53190.2|13103.m05807|protein Core histone H2A/H2B/H3/H4 domain containing protein, putative, expressed;LOC_Os03g53190.1 LOC_Os03g53190.1|13103.m05806|protein Core histone H2A/H2B/H3/H4 domain containing protein, putative, expresse	AGK(1)GGK(1)GLLAAK	UID216	2
LOC_Os03g53190.2;LOC_Os03g53190.1;LOC_Os03g06670.1;LOC_Os10g28230.1	450169984	467969984	145810000	150560000	149190000	145010000	K	3	___2	1	4.57422e-86	142.08	100.64	80.746	-0.34858	7	7;7;7;7	LOC_Os03g53190.2	LOC_Os03g53190.2	_________MAGKGGKGLLAAKTTAAKSAEK	57	LOC_Os03g53190.2 LOC_Os03g53190.2|13103.m05807|protein Core histone H2A/H2B/H3/H4 domain containing protein, putative, expressed;LOC_Os03g53190.1 LOC_Os03g53190.1|13103.m05806|protein Core histone H2A/H2B/H3/H4 domain containing protein, putative, expresse	GGK(1)GLLAAK(1)TTAAK	UID217	2
LOC_Os03g53190.2;LOC_Os03g53190.1;LOC_Os03g06670.1;LOC_Os10g28230.1	638510016	694560000	728419968	344540000	279140000	287980000	K	3	___2	1	4.57422e-86	142.08	100.64	61.641	-0.24846	13	13;13;13;13	LOC_Os03g53190.2	LOC_Os03g53190.2	___MAGKGGKGLLAAKTTAAKSAEKDKGKKA	58	LOC_Os03g53190.2 LOC_Os03g53190.2|13103.m05807|protein Core histone H2A/H2B/H3/H4 domain containing protein, putative, expressed;LOC_Os03g53190.1 LOC_Os03g53190.1|13103.m05806|protein Core histone H2A/H2B/H3/H4 domain containing protein, putative, expresse	GLLAAK(1)TTAAK(1)SAEK	UID218	1;2
LOC_Os03g53190.2;LOC_Os03g53190.1;LOC_Os03g06670.1;LOC_Os10g28230.1	94225000	96918000	101550000	66828000	71968000	0	K	3	___2	1	1.2666e-05	75.695	51.665	61.641	-0.24846	18	18;18;18;18	LOC_Os03g53190.2	LOC_Os03g53190.2	GKGGKGLLAAKTTAAKSAEKDKGKKAPVSRS	59	LOC_Os03g53190.2 LOC_Os03g53190.2|13103.m05807|protein Core histone H2A/H2B/H3/H4 domain containing protein, putative, expressed;LOC_Os03g53190.1 LOC_Os03g53190.1|13103.m05806|protein Core histone H2A/H2B/H3/H4 domain containing protein, putative, expresse	GLLAAK(1)TTAAK(1)SAEK	UID219	2
LOC_Os03g53630.1	0	0	0	0	0	0	K	3	___2	1	0.00303655	44.457	31.83	44.457	0.31533	359	359	LOC_Os03g53630.1	LOC_Os03g53630.1	LDKASGESPVAIPSLKKARDTSSDTELEQPK	60	LOC_Os03g53630.1 LOC_Os03g53630.1|13103.m05858|protein PHD finger family protein, putative, expressed	ASGESPVAIPSLK(1)K	UID220	1
LOC_Os03g53630.1	0	0	0	0	0	0	K	2	___2	1	1.25716e-15	88.681	62.008	88.681	0.19677	580	580	LOC_Os03g53630.1	LOC_Os03g53630.1	VTKAYAVFLEGMESEKKGRAKDQRPSKKSVG	61	LOC_Os03g53630.1 LOC_Os03g53630.1|13103.m05858|protein PHD finger family protein, putative, expressed	AYAVFLEGMESEK(1)K	UID221	1
LOC_Os03g53960.2;LOC_Os03g53960.1	7717200	8226600	7495000	3451000	3239700	2894500	K	2	___2	1	0.000339865	51.335	7.2187	51.335	0.59444	260	260;263	LOC_Os03g53960.2	LOC_Os03g53960.2	VAKVEDGHVDRSIGVKKPRYSADEGPSLTEL	62	LOC_Os03g53960.2 LOC_Os03g53960.2|13103.m05909|protein transcriptional adaptor, putative, expressed;LOC_Os03g53960.1 LOC_Os03g53960.1|13103.m05910|protein transcriptional adaptor, putative, expressed	SIGVK(1)K(1)PR	UID222
LOC_Os03g53960.2;LOC_Os03g53960.1	7717200	8226600	7495000	3451000	3239700	2894500	K	2	___2	1	0.000339865	51.335	7.2187	51.335	0.59444	261	261;264	LOC_Os03g53960.2	LOC_Os03g53960.2	AKVEDGHVDRSIGVKKPRYSADEGPSLTELS	63	LOC_Os03g53960.2 LOC_Os03g53960.2|13103.m05909|protein transcriptional adaptor, putative, expressed;LOC_Os03g53960.1 LOC_Os03g53960.1|13103.m05910|protein transcriptional adaptor, putative, expressed	SIGVK(1)K(1)PR	UID223
LOC_Os03g53960.2;LOC_Os03g53960.1	0	0	0	0	0	0	K	2	___2	1	6.0079e-13	80.967	68.089	48.14	0.74767	281	281;284	LOC_Os03g53960.2	LOC_Os03g53960.2	ADEGPSLTELSGYNSKRHEFDPEYDNDAEQA	64	LOC_Os03g53960.2 LOC_Os03g53960.2|13103.m05909|protein transcriptional adaptor, putative, expressed;LOC_Os03g53960.1 LOC_Os03g53960.1|13103.m05910|protein transcriptional adaptor, putative, expressed	YSADEGPSLTELSGYNSK(1)R	UID224	1
LOC_Os03g56280.1	0	0	0	0	0	0	K	2	___2	1	7.17119e-06	93.551	66.436	93.551	1.1718	134	134	LOC_Os03g56280.1	LOC_Os03g56280.1	GLPRKPGMTRDDLFNKNAGIVRSLCEGVAKC	65	LOC_Os03g56280.1 LOC_Os03g56280.1|13103.m06136|protein lactate/malate dehydrogenase, putative, expressed	DDLFNK(1)NAGIVR	UID225	1
LOC_Os04g14520.1	0	0	0	0	0	0	K	2	___2	1	0.000858432	53.166	8.7194	53.166	-0.6498	456	456	LOC_Os04g14520.1	LOC_Os04g14520.1	SGRVAKGGPVKKISKKGGLIDIARVFSDDES	66	LOC_Os04g14520.1 LOC_Os04g14520.1|13104.m01345|protein retrotransposon protein, putative, unclassified	K(1)GGLIDIAR	UID226
LOC_Os04g16680.1	0	0	0	0	0	0	K	2	___2	1	0.0174039	43.628	18.837	43.628	0.79775	305	305	LOC_Os04g16680.1	LOC_Os04g16680.1	TGGMVPDVNQIIVKEKGIFTNVTSPTAKAKL	67	LOC_Os04g16680.1 LOC_Os04g16680.1|13104.m01508|protein fructose-1,6-bisphosphatase, putative, expressed	EK(1)GIFTNVTSPTAK	UID227	1
LOC_Os04g16680.1	0	0	0	0	0	0	K	2	___2	1	2.78199e-09	89.548	59.294	50.284	0.51346	317	317	LOC_Os04g16680.1	LOC_Os04g16680.1	VKEKGIFTNVTSPTAKAKLRLLFEVAPLGFL	68	LOC_Os04g16680.1 LOC_Os04g16680.1|13104.m01508|protein fructose-1,6-bisphosphatase, putative, expressed	GIFTNVTSPTAK(1)AK	UID228	1
LOC_Os04g16740.1;LOC_Os10g21240.1;LOC_Os09g08880.1	0	0	0	0	0	0	K	2	___2	1	0.0194882	47.603	32.63	47.603	1.6148	455	455;455;224	LOC_Os04g16740.1;LOC_Os09g08880.1	LOC_Os04g16740.1	IGTRGYLDSLEIGQVKKFLDELRKHLKDTKP;TGTRGYLDSLEIGQVKKCLDELRKHLKDTKP	69	LOC_Os04g16740.1 LOC_Os04g16740.1|13104.m11747|protein ATP synthase subunit alpha, putative, expressed;LOC_Os10g21240.1 LOC_Os10g21240.1|13110.m01755|protein ATP synthase, putative;LOC_Os09g08880.1 LOC_Os09g08880.1|13109.m00753|protein ATP synthase like pr	GYLDSLEIGQVK(1)K	UID229	1
LOC_Os04g16740.1;LOC_Os10g21240.1	0	0	0	0	0	0	K	2	___2	1	1.18925e-17	111.65	79.431	111.65	-0.064311	114	114;114	LOC_Os04g16740.1	LOC_Os04g16740.1	PVSEAYLGRVINALAKPIDGRGEIVASESRL	70	LOC_Os04g16740.1 LOC_Os04g16740.1|13104.m11747|protein ATP synthase subunit alpha, putative, expressed;LOC_Os10g21240.1 LOC_Os10g21240.1|13110.m01755|protein ATP synthase, putative	VINALAK(1)PIDGR	UID230	1
LOC_Os10g38272.1;LOC_Os10g21238.1;LOC_Os04g16748.1	0	0	0	0	0	0	K	3	___2	1	1.35918e-18	110.64	86.961	110.64	-0.41808	133	133;133;133	LOC_Os10g38272.1	LOC_Os10g38272.1	LEQLEKSKNETLYFEKQRAMNQVRQRVFQQA	71	LOC_Os10g38272.1 LOC_Os10g38272.1|13110.m07798|protein ATP synthase B chain, putative;LOC_Os10g21238.1 LOC_Os10g21238.1|13110.m07702|protein ATP synthase B chain, putative;LOC_Os04g16748.1 LOC_Os04g16748.1|13104.m11746|protein ATP synthase B chain, putativ	SKNETLYFEK(1)QR	UID231	1
LOC_Os04g18200.1;LOC_Os04g48540.1	0	0	0	0	0	0	K	2	___2	1	0.000282062	79.906	54.17	59.245	0.34057	344	344;237	LOC_Os04g18200.1	LOC_Os04g18200.1	VRPVFRLPYVPLPLEKRVEFVRIVESIGREN	72	LOC_Os04g18200.1 LOC_Os04g18200.1|13104.m01665|protein dihydrodipicolinate synthase, chloroplast precursor, putative, expressed;LOC_Os04g48540.1 LOC_Os04g48540.1|13104.m04943|protein dihydrodipicolinate synthase, chloroplast precursor, putative	LPYVPLPLEK(1)R	UID232	1
LOC_Os04g28010.2;LOC_Os04g28010.1	0	0	0	0	0	0	K	2	___2	1	3.91714e-05	49.31	44.595	47.532	-0.99116	339	339;447	LOC_Os04g28010.2	LOC_Os04g28010.2	IPESVGLYAAQPSSVKRLIEPSSVRRSSRRR	73	LOC_Os04g28010.2 LOC_Os04g28010.2|13104.m02648|protein expressed protein;LOC_Os04g28010.1 LOC_Os04g28010.1|13104.m02649|protein expressed protein	ADLDIPESVGLYAAQPSSVK(1)R	UID233	1
LOC_Os04g36760.1	0	0	0	0	0	0	K	3	___2	1	7.59365e-14	81.723	76.964	65.716	-0.08882	149	149	LOC_Os04g36760.1	LOC_Os04g36760.1	PKGMSCTWDVAEAVDKHYKFE__________	74	LOC_Os04g36760.1 LOC_Os04g36760.1|13104.m03555|protein enzyme of the cupin superfamily protein, putative, expressed	GMSCTWDVAEAVDK(1)HYK	UID234	1
LOC_Os04g38410.1	0	0	0	0	0	0	K	3	___2	0.997442	0.00389705	43.308	32.999	40.589	0.23461	224	224	LOC_Os04g38410.1	LOC_Os04g38410.1	IPDTDKLDRLKLAEIKHARLAMLAMLIFYFE	75	LOC_Os04g38410.1 LOC_Os04g38410.1|13104.m03686|protein chlorophyll A-B binding protein, putative, expressed	LK(0.003)LAEIK(0.997)HAR	UID235	1
LOC_Os04g38600.3;LOC_Os04g38600.2;LOC_Os04g38600.1	0	0	0	0	0	0	K	2	___2	1	3.43006e-05	81.548	57.393	69.825	0.7739	291	291;294;298	LOC_Os04g38600.3	LOC_Os04g38600.3	STGAAKAVALVLPNLKGKLNGIALRVPTPNV	76	LOC_Os04g38600.3 LOC_Os04g38600.3|13104.m03708|protein glyceraldehyde-3-phosphate dehydrogenase, putative, expressed;LOC_Os04g38600.2 LOC_Os04g38600.2|13104.m03711|protein glyceraldehyde-3-phosphate dehydrogenase, putative, expressed;LOC_Os04g38600.1 LOC_O	AVALVLPNLK(1)GK	UID236	1
LOC_Os04g38600.3;LOC_Os04g38600.2;LOC_Os04g38600.1	0	0	0	0	0	0	K	2	___2	1	4.16381e-24	91.906	10.61	66.682	1.8436	293	293;296;300	LOC_Os04g38600.3	LOC_Os04g38600.3	GAAKAVALVLPNLKGKLNGIALRVPTPNVSV	77	LOC_Os04g38600.3 LOC_Os04g38600.3|13104.m03708|protein glyceraldehyde-3-phosphate dehydrogenase, putative, expressed;LOC_Os04g38600.2 LOC_Os04g38600.2|13104.m03711|protein glyceraldehyde-3-phosphate dehydrogenase, putative, expressed;LOC_Os04g38600.1 LOC_O	GK(1)LNGIALR	UID237
LOC_Os04g40950.1;LOC_Os04g40950.2;LOC_Os04g40950.3;LOC_Os08g03290.1;LOC_Os08g03290.3;LOC_Os08g03290.2;LOC_Os08g03290.4	0	0	0	0	0	0	K	2	___2	1	0.00681568	73.067	65.023	73.067	-0.025401	196	196;154;196;196;151;154;196	LOC_Os04g40950.1;LOC_Os08g03290.1	LOC_Os08g03290.1	HAITATQKTVDGPSSKDWRGGRAASFNIIPS	78	LOC_Os04g40950.1 LOC_Os04g40950.1|13104.m04007|protein glyceraldehyde-3-phosphate dehydrogenase, putative, expressed;LOC_Os04g40950.2 LOC_Os04g40950.2|13104.m04008|protein glyceraldehyde-3-phosphate dehydrogenase, putative, expressed;LOC_Os04g40950.3 LOC_O	TVDGPSSK(1)DWR	UID238	1
LOC_Os04g41340.1;LOC_Os12g23150.1	0	0	0	0	0	0	K	3	___2	1	0	218.47	190.45	70.438	0.55826	126	126;76	LOC_Os04g41340.1	LOC_Os04g41340.1	RSKGKRLVFVTNNSTKSRKQYGKKFETLGLN	79	LOC_Os04g41340.1 LOC_Os04g41340.1|13104.m04056|protein 4-nitrophenylphosphatase, putative, expressed;LOC_Os12g23150.1 LOC_Os12g23150.1|13112.m02352|protein 4-nitrophenylphosphatase-like, putative, expressed	RLVFVTNNSTK(1)SR	UID239	1
LOC_Os04g46620.1	0	0	0	0	0	0	K	3	___2	1	0.00559703	65.5	42.274	65.5	0.99782	403	403	LOC_Os04g46620.1	LOC_Os04g46620.1	LDEIDRSLHDALCIVKRTLESNMVVAGGGAV	80	LOC_Os04g46620.1 LOC_Os04g46620.1|13104.m04698|protein T-complex protein, putative, expressed	SLHDALCIVK(1)R	UID240	1
LOC_Os04g52361.1;LOC_Os07g37780.1;LOC_Os04g52354.1;LOC_Os07g37770.1	0	0	0	0	0	0	K	2	___2	1	0.0070595	92.051	63.133	92.051	1.1153	44	44;44;44;44	LOC_Os04g52361.1	LOC_Os04g52361.1	GKGGNRFWKSIGLGFKTPREAIEGTYIDKKC	81	LOC_Os04g52361.1 LOC_Os04g52361.1|13104.m05364|protein ribosomal protein S17, putative, expressed;LOC_Os07g37780.1 LOC_Os07g37780.1|13107.m03893|protein ribosomal protein S17, putative;LOC_Os04g52354.1 LOC_Os04g52354.1|13104.m29433|protein ribosomal protei	SIGLGFK(1)TPR	UID241	1
LOC_Os04g53230.1	0	0	0	0	0	0	K	3	___2	1	3.70174e-15	56.303	49.58	40.756	-0.077237	362	362	LOC_Os04g53230.1	LOC_Os04g53230.1	ENIGEVTSGGFSPCLKKNIAMGYVKSGLHKA	82	LOC_Os04g53230.1 LOC_Os04g53230.1|13104.m05476|protein aminomethyltransferase, putative, expressed	SHSEIVSNSGENIGEVTSGGFSPCLK(1)K	UID242	1
LOC_Os05g06310.1	0	0	0	0	0	0	K	2	___2	1	0.0250744	60.973	47.394	60.973	-0.86073	50	50	LOC_Os05g06310.1	LOC_Os05g06310.1	FLVRRTKSNFNAVILKRLFMSKTNRPPLSLR	83	LOC_Os05g06310.1 LOC_Os05g06310.1|13105.m00673|protein 60S ribosomal protein L18-3, putative, expressed	SNFNAVILK(1)R	UID243	1
LOC_Os05g28300.1	0	0	0	0	0	0	K	2	___2	1	0.000769058	64.55	48.297	56.225	1.3886	1151	1151	LOC_Os05g28300.1	LOC_Os05g28300.1	SNAKGERKNKTKPKQKTANISAPVSSALTRD	84	LOC_Os05g28300.1 LOC_Os05g28300.1|13105.m02913|protein expressed protein	QK(1)TANISAPVSSALTR	UID244	1
LOC_Os05g28300.1	13154000	12649000	13628000	5040400	4537400	3667800	K	3	___2	1	1.19822e-26	99.481	81.736	99.481	-0.39772	1112	1112	LOC_Os05g28300.1	LOC_Os05g28300.1	TLKTSGLGTSLVSNTKGKRSEREGKGHNRDG	85	LOC_Os05g28300.1 LOC_Os05g28300.1|13105.m02913|protein expressed protein	TSGLGTSLVSNTK(1)GK(1)R	UID245	1;2
LOC_Os05g28300.1	13154000	12649000	13628000	5040400	4537400	3667800	K	3	___2	1	1.19822e-26	99.481	81.736	99.481	-0.39772	1114	1114	LOC_Os05g28300.1	LOC_Os05g28300.1	KTSGLGTSLVSNTKGKRSEREGKGHNRDGSR	86	LOC_Os05g28300.1 LOC_Os05g28300.1|13105.m02913|protein expressed protein	TSGLGTSLVSNTK(1)GK(1)R	UID246	2
LOC_Os05g37500.1	0	0	0	0	0	0	K	3	___2	1	1.55564e-154	148.2	144.54	45.88	-0.031683	1007	1007	LOC_Os05g37500.1	LOC_Os05g37500.1	VGTPKGPTHLESFSAKTYTGTSQGLPVKRQP	87	LOC_Os05g37500.1 LOC_Os05g37500.1|13105.m03909|protein expressed protein	GPTHLESFSAK(1)TYTGTSQGLPVK	UID247	1
LOC_Os05g38640.1	0	0	0	0	0	0	K	2	___2	1	0.00567566	66.692	47.598	66.692	0.14062	6	6	LOC_Os05g38640.1	LOC_Os05g38640.1	__________MEVGAKVPKKAGAGGRRGGGG	88	LOC_Os05g38640.1 LOC_Os05g38640.1|13105.m04058|protein Core histone H2A/H2B/H3/H4 domain containing protein, putative, expressed	MEVGAK(1)VPK	UID248	1
LOC_Os05g41640.2;LOC_Os05g41640.1;LOC_Os05g41640.3	0	0	0	0	0	0	K	2	___2	1	0.00819065	44.765	38.661	44.765	0.44873	132	132;132;132	LOC_Os05g41640.2	LOC_Os05g41640.2	DTRVRAAIPTIQYLIKNGAKVILSSHLGRPK	89	LOC_Os05g41640.2 LOC_Os05g41640.2|13105.m04423|protein phosphoglycerate kinase protein, putative, expressed;LOC_Os05g41640.1 LOC_Os05g41640.1|13105.m04424|protein phosphoglycerate kinase protein, putative, expressed;LOC_Os05g41640.3 LOC_Os05g41640.3|13105.	AAIPTIQYLIK(1)NGAK	UID249	1
LOC_Os05g41640.2;LOC_Os05g41640.1;LOC_Os05g41640.3	0	0	0	0	0	0	K	2	___2	1	0.000416947	76.143	61.17	62.303	1.3006	152	152;152;152	LOC_Os05g41640.2	LOC_Os05g41640.2	VILSSHLGRPKGVTPKFSLAPLVPRLSELLG	90	LOC_Os05g41640.2 LOC_Os05g41640.2|13105.m04423|protein phosphoglycerate kinase protein, putative, expressed;LOC_Os05g41640.1 LOC_Os05g41640.1|13105.m04424|protein phosphoglycerate kinase protein, putative, expressed;LOC_Os05g41640.3 LOC_Os05g41640.3|13105.	GVTPK(1)FSLAPLVPR	UID250	1
LOC_Os05g41640.2;LOC_Os05g41640.1;LOC_Os05g41640.3	0	0	0	0	0	0	K	2	___2	1	8.95726e-24	110.86	87.252	105.46	0.21568	96	96;96;96	LOC_Os05g41640.2	LOC_Os05g41640.2	AKKSVGDLTAADLEGKRVFVRADLNVPLDDN	91	LOC_Os05g41640.2 LOC_Os05g41640.2|13105.m04423|protein phosphoglycerate kinase protein, putative, expressed;LOC_Os05g41640.1 LOC_Os05g41640.1|13105.m04424|protein phosphoglycerate kinase protein, putative, expressed;LOC_Os05g41640.3 LOC_Os05g41640.3|13105.	SVGDLTAADLEGK(1)R	UID251	1
LOC_Os05g48630.2	0	0	0	0	0	0	K	2	___2	1	3.06979e-35	123.63	90.785	91.584	0.97758	96	96	LOC_Os05g48630.2	LOC_Os05g48630.2	PLQSKFFETFAGPFTKRGLLLKFLLLGGGSL	92	LOC_Os05g48630.2 LOC_Os05g48630.2|13105.m05182|protein expressed protein	FFETFAGPFTK(1)R	UID252	1
LOC_Os05g49890.2;LOC_Os05g49890.1;LOC_Os05g49890.3;LOC_Os01g42530.1	0	0	0	0	0	0	K	3	___2	1	0.00862589	45.077	27.412	40.616	0.24484	102	102;102;102;102	LOC_Os05g49890.2	LOC_Os05g49890.2	QCAIIMFDVTSRLTYKNVPTWHRDLCRVCEN	93	LOC_Os05g49890.2 LOC_Os05g49890.2|13105.m05345|protein ras-related protein, putative, expressed;LOC_Os05g49890.1 LOC_Os05g49890.1|13105.m05344|protein ras-related protein, putative, expressed;LOC_Os05g49890.3 LOC_Os05g49890.3|13105.m10415|protein ras-relat	LTYK(1)NVPTWHR	UID253	1
LOC_Os06g01210.1	0	0	0	0	0	0	K	3	___2	1	1.98992e-21	51.9	46.299	51.9	-1.1391	87	87	LOC_Os06g01210.1	LOC_Os06g01210.1	EPNDFTVKSGETITFKNNAGFPHNVVFDEDA	94	LOC_Os06g01210.1 LOC_Os06g01210.1|13106.m00020|protein plastocyanin, chloroplast precursor, putative, expressed	SGETITFK(1)NNAGFPHNVVFDEDAVPSGVDVSK	UID254	1
LOC_Os06g02380.1;LOC_Os06g02380.2	0	0	0	0	0	0	K	2	___2	1	0.000660121	79.474	60.37	79.474	0.83425	509	509;509	LOC_Os06g02380.1	LOC_Os06g02380.1	KVGAEIVRRALSYPLKLIAKNAGVNGSVVTE	95	LOC_Os06g02380.1 LOC_Os06g02380.1|13106.m00159|protein T-complex protein, putative, expressed;LOC_Os06g02380.2 LOC_Os06g02380.2|13106.m00160|protein T-complex protein, putative, expressed	ALSYPLK(1)LIAK	UID255	1
LOC_Os06g02380.1;LOC_Os06g02380.2;LOC_Os02g01280.1	0	0	0	0	0	0	K	2	___2	1	0.00579128	54.776	36.464	54.776	-0.89847	513	513;513;509	LOC_Os06g02380.1	LOC_Os06g02380.1	EIVRRALSYPLKLIAKNAGVNGSVVTEKVLS	96	LOC_Os06g02380.1 LOC_Os06g02380.1|13106.m00159|protein T-complex protein, putative, expressed;LOC_Os06g02380.2 LOC_Os06g02380.2|13106.m00160|protein T-complex protein, putative, expressed;LOC_Os02g01280.1 LOC_Os02g01280.1|13102.m00044|protein T-complex pro	LIAK(1)NAGVNGSVVTEK	UID256	1
LOC_Os06g04640.3;LOC_Os06g04640.2;LOC_Os06g04640.1	0	0	0	0	0	0	K	3	___2	1	0.0116357	42.395	23.152	42.395	0.086292	207	207;252;340	LOC_Os06g04640.3	LOC_Os06g04640.3	QANVASGRTDENAKRKREICNALARTASKRV	97	LOC_Os06g04640.3 LOC_Os06g04640.3|13106.m00427|protein bromodomain domain containing protein, expressed;LOC_Os06g04640.2 LOC_Os06g04640.2|13106.m00426|protein bromodomain domain containing protein, expressed;LOC_Os06g04640.1 LOC_Os06g04640.1|13106.m00425|p	K(1)REICNALAR	UID257	1
LOC_Os06g09610.2;LOC_Os06g09610.1	0	0	0	0	0	0	K	2	___2	1	0.000485775	55.676	16.884	55.676	-0.69822	93	93;141	LOC_Os06g09610.2	LOC_Os06g09610.2	NFTLRDQDGRAVSLSKFKGRPVVVYFYPADE	98	LOC_Os06g09610.2 LOC_Os06g09610.2|13106.m01036|protein peroxiredoxin, putative, expressed;LOC_Os06g09610.1 LOC_Os06g09610.1|13106.m01037|protein peroxiredoxin, putative, expressed	AVSLSK(1)FK	UID258
LOC_Os06g10920.1	303260000	331009984	299510016	203540000	200220000	208690000	K	2	___2	1	3.16201e-09	78.513	41.956	56.359	-0.52441	6	6	LOC_Os06g10920.1	LOC_Os06g10920.1	__________MATRGKKLGGVAGGGGAAVRV	99	LOC_Os06g10920.1 LOC_Os06g10920.1|13106.m01183|protein xyloglucan fucosyltransferase, putative, expressed	GK(1)K(1)LGGVAGGGGAAVR	UID259	2
LOC_Os06g10920.1	303260000	331009984	299510016	203540000	200220000	208690000	K	2	___2	1	3.16201e-09	78.513	41.956	56.359	-0.52441	7	7	LOC_Os06g10920.1	LOC_Os06g10920.1	_________MATRGKKLGGVAGGGGAAVRVV	100	LOC_Os06g10920.1 LOC_Os06g10920.1|13106.m01183|protein xyloglucan fucosyltransferase, putative, expressed	GK(1)K(1)LGGVAGGGGAAVR	UID260	2
LOC_Os06g15400.1	0	0	0	0	0	0	K	3	___2	1	2.7332e-09	72.089	38.404	72.089	0.71753	149	149	LOC_Os06g15400.1	LOC_Os06g15400.1	FKESRKELATDIETLKKKIAGTE________	101	LOC_Os06g15400.1 LOC_Os06g15400.1|13106.m01703|protein expressed protein	KELATDIETLK(1)K	UID261	1
LOC_Os06g15400.1	0	0	0	0	0	0	K	3	___2	0.537832	0.00420088	45.915	41.027	45.915	1.0477	150	150	LOC_Os06g15400.1	LOC_Os06g15400.1	KESRKELATDIETLKKKIAGTE_________	102	LOC_Os06g15400.1 LOC_Os06g15400.1|13106.m01703|protein expressed protein	ELATDIETLK(0.462)K(0.538)K	UID262	1
LOC_Os06g17840.1	0	0	0	0	0	0	K	3	___2	0.999977	0.000759934	49.482	41.305	49.482	0.91099	1413	1413	LOC_Os06g17840.1	LOC_Os06g17840.1	AKEKWEIVASDDPPVKARKKDHSGRNQGRAQ	103	LOC_Os06g17840.1 LOC_Os06g17840.1|13106.m01957|protein expressed protein	EKWEIVASDDPPVK(1)AR	UID263	1
LOC_Os06g39740.1;LOC_Os10g21266.1	0	0	0	0	0	0	K	3	___2	0.982109	0.00421355	45.257	30.055	45.257	-1.6138	497	497;497	LOC_Os06g39740.1;LOC_Os10g21266.1	LOC_Os10g21266.1	EASTKAINLEEENKLKK______________	104	LOC_Os06g39740.1 LOC_Os06g39740.1|13106.m10430|protein ATP synthase subunit beta, putative;LOC_Os10g21266.1 LOC_Os10g21266.1|13110.m07763|protein ATP synthase subunit beta, putative	AINLEEENK(0.018)LK(0.982)K	UID264	1
LOC_Os06g39740.1;LOC_Os10g21266.1;LOC_Os01g25065.1	0	0	0	0	0	0	K	2	___2	1	0.00334257	74.162	26.964	74.162	0.51852	50	50;50;50	LOC_Os06g39740.1;LOC_Os10g21266.1	LOC_Os10g21266.1	FPPGKLPYIYNALVVKSRDTDGKQINVTCEE;FPPGKLPYIYNALVVKSRDTDGKQINVTCEV	105	LOC_Os06g39740.1 LOC_Os06g39740.1|13106.m10430|protein ATP synthase subunit beta, putative;LOC_Os10g21266.1 LOC_Os10g21266.1|13110.m07763|protein ATP synthase subunit beta, putative;LOC_Os01g25065.1 LOC_Os01g25065.1|13101.m02657|protein ATP synthase subuni	LPYIYNALVVK(1)SR	UID265	1
LOC_Os10g21406.1;LOC_Os07g22498.1;LOC_Os06g46436.1	0	0	0	0	0	0	K	3	___2	1	0.00145986	40.844	37.404	40.844	-0.006515	35	35;35;35	LOC_Os10g21406.1	LOC_Os10g21406.1	ACPTDVLEMIPWDGCKAKQIASAPRTEDCVG	106	LOC_Os10g21406.1 LOC_Os10g21406.1|13110.m07734|protein photosystem I iron-sulfur center, putative;LOC_Os07g22498.1 LOC_Os07g22498.1|13107.m09929|protein photosystem I iron-sulfur center, putative;LOC_Os06g46436.1 LOC_Os06g46436.1|13106.m10449|protein photo	ACPTDVLEMIPWDGCK(1)AK	UID266	1
LOC_Os07g07540.1	0	0	0	0	0	0	K	2	___2	1	0.00308791	50.607	33.831	50.607	1.0675	289	289	LOC_Os07g07540.1	LOC_Os07g07540.1	ISALEDALKAGYEDFKRIRTDPDLENLRKTE	107	LOC_Os07g07540.1 LOC_Os07g07540.1|13107.m00738|protein SHOOT1 protein, putative, expressed	AGYEDFK(1)R	UID267
LOC_Os07g08030.1	0	0	0	0	0	0	K	2	___2	1	2.46865e-15	92.866	78.708	67.022	1.2972	211	211	LOC_Os07g08030.1	LOC_Os07g08030.1	QVRLQDLFNDEGCEAKLRLDEGGKPYVTDNS	108	LOC_Os07g08030.1 LOC_Os07g08030.1|13107.m00792|protein ribose-5-phosphate isomerase A, putative, expressed	LQDLFNDEGCEAK(1)LR	UID268	1
LOC_Os07g08030.1	0	0	0	0	0	0	K	2	___2	1	2.17437e-05	81.338	32.543	81.338	-0.34303	104	104	LOC_Os07g08030.1	LOC_Os07g08030.1	LASGKLSGIVGVPTSKRTFEQAQSLGIPLST	109	LOC_Os07g08030.1 LOC_Os07g08030.1|13107.m00792|protein ribose-5-phosphate isomerase A, putative, expressed	LSGIVGVPTSK(1)R	UID269	1
LOC_Os07g22600.2;LOC_Os07g22600.1	0	0	0	0	0	0	K	2	___2	1	0.00345288	82.452	64.467	50.607	1.0852	8	8;8	LOC_Os07g22600.2	LOC_Os07g22600.2	________MEAEAAAKRARESGDAAAAGAGE	110	LOC_Os07g22600.2 LOC_Os07g22600.2|13107.m02205|protein spermidine synthase, putative, expressed;LOC_Os07g22600.1 LOC_Os07g22600.1|13107.m02204|protein spermidine synthase, putative, expressed	MEAEAAAK(1)R	UID270	1
LOC_Os07g25430.1	0	0	0	0	0	0	K	3	___2	1	0.000731494	67.519	54.959	67.519	0.48211	89	89	LOC_Os07g25430.1	LOC_Os07g25430.1	ATKEPAAAKPPPIGPKRGTKVKILRRESYWY	111	LOC_Os07g25430.1 LOC_Os07g25430.1|13107.m02512|protein photosystem I reaction center subunit IV A, chloroplast precursor, putative, expressed	EPAAAKPPPIGPK(1)R	UID271	1
LOC_Os07g31720.1	0	0	0	0	0	0	K	3	___2	1	0.00173366	70.942	46.687	48.004	1.5883	111	111	LOC_Os07g31720.1	LOC_Os07g31720.1	EFNVTDIYDAAKLDLKHVSDGARIKTIYPVG	112	LOC_Os07g31720.1 LOC_Os07g31720.1|13107.m03212|protein GTPase activating protein, putative, expressed	LDLK(1)HVSDGAR	UID272	1
LOC_Os07g37240.1	0	0	0	0	0	0	K	3	___2	1	3.39923e-14	111.61	90.235	111.61	0.4776	243	243	LOC_Os07g37240.1	LOC_Os07g37240.1	ASDPEKKERLQLAEIKHARLAMVAFLGFAVQ	113	LOC_Os07g37240.1 LOC_Os07g37240.1|13107.m03830|protein chlorophyll A-B binding protein, putative, expressed	LQLAEIK(1)HAR	UID273	1
LOC_Os07g41740.1	0	0	0	0	0	0	K	2	___2	1	0.000383625	44.616	33.346	44.616	-0.37598	138	138	LOC_Os07g41740.1	LOC_Os07g41740.1	GMINDLPTIFEVVSGKSKAKPPSANNHSNSK	114	LOC_Os07g41740.1 LOC_Os07g41740.1|13107.m04355|protein PHD finger protein, putative, expressed	LFGMINDLPTIFEVVSGK(1)SK	UID274	1
LOC_Os07g42420.1	0	0	0	0	0	0	K	3	___2	1	1.71345e-06	40.142	37.51	40.142	0.72728	408	408	LOC_Os07g42420.1	LOC_Os07g42420.1	NYVNAHATSTQSGDLKEYEAIVRCFGQNPQL	115	LOC_Os07g42420.1 LOC_Os07g42420.1|13107.m04432|protein 3-oxoacyl-synthase, putative, expressed	EEINYVNAHATSTQSGDLK(1)EYEAIVR	UID275	1
LOC_Os08g06550.1;LOC_Os03g37960.1	0	0	0	0	0	0	K	3	___2	1	0.0117146	51.445	35.192	47.706	0.61667	56	56;56	LOC_Os08g06550.1	LOC_Os08g06550.1	VNTARPGIFAQRDRAKWDAWKAVEGKSKEEA	116	LOC_Os08g06550.1 LOC_Os08g06550.1|13108.m00669|protein acyl CoA binding protein, putative, expressed;LOC_Os03g37960.1 LOC_Os03g37960.1|13103.m04123|protein acyl CoA binding protein, putative	DRAK(1)WDAWK	UID276	1
LOC_Os08g06550.1	0	0	0	0	0	0	K	2	___2	1	0.00107762	41.54	33.816	41.54	1.1364	26	26	LOC_Os08g06550.1	LOC_Os08g06550.1	AEKAKTLPESTSNENKLILYGLYKQATVGDV	117	LOC_Os08g06550.1 LOC_Os08g06550.1|13108.m00669|protein acyl CoA binding protein, putative, expressed	TLPESTSNENK(1)LILYGLYK	UID277	1
LOC_Os08g14440.1;LOC_Os08g14440.2	0	0	0	0	0	0	K	3	___2	1	0.022208	57.96	32.223	57.96	0.072056	248	248;247	LOC_Os08g14440.1	LOC_Os08g14440.1	VQSGEFDTEGLLAKAKFHVSYRGKPLIKALQ	118	LOC_Os08g14440.1 LOC_Os08g14440.1|13108.m01542|protein uridylyltransferase-related, putative, expressed;LOC_Os08g14440.2 LOC_Os08g14440.2|13108.m01543|protein uridylyltransferase-related, putative, expressed	AK(1)FHVSYR	UID278	1
LOC_Os08g14440.1;LOC_Os08g14440.2;LOC_Os08g14440.3	0	0	0	0	0	0	K	2	___2	1	0.000485775	55.676	28.539	55.676	0.1465	133	133;132;132	LOC_Os08g14440.1	LOC_Os08g14440.1	VVKASVCLDSTGKHIKLAITKLSTGRKIGEP	119	LOC_Os08g14440.1 LOC_Os08g14440.1|13108.m01542|protein uridylyltransferase-related, putative, expressed;LOC_Os08g14440.2 LOC_Os08g14440.2|13108.m01543|protein uridylyltransferase-related, putative, expressed;LOC_Os08g14440.3 LOC_Os08g14440.3|13108.m09353|p	HIK(1)LAITK	UID279
LOC_Os08g16570.1;LOC_Os08g16570.3	0	0	0	0	0	0	K	3	___2	1	0.00486545	43.382	28.821	43.382	-0.64476	231	231;151	LOC_Os08g16570.1	LOC_Os08g16570.1	LCAYSRAVAHFPTAVKEFKWRNGWFYSLTEK	120	LOC_Os08g16570.1 LOC_Os08g16570.1|13108.m01770|protein expressed protein;LOC_Os08g16570.3 LOC_Os08g16570.3|13108.m09359|protein expressed protein	AVAHFPTAVK(1)EFK	UID280	1
LOC_Os08g20400.1	0	0	0	0	0	0	K	2	___2	1	2.26089e-17	121.87	27.204	121.87	0.57239	71	71	LOC_Os08g20400.1	LOC_Os08g20400.1	YGLDDRAPSRAVLALKRRPRIDAGVSRVEEV	121	LOC_Os08g20400.1 LOC_Os08g20400.1|13108.m02127|protein adenylate cyclase family protein, expressed	AVLALK(1)R	UID281	1
LOC_Os08g29170.1	0	0	0	0	0	0	K	3	___2	1	2.31866e-121	157.24	128.52	53.967	-1.4432	127	127	LOC_Os08g29170.1	LOC_Os08g29170.1	VLVRVAAAALNPVDAKRRAGKFKATDSPLPT	122	LOC_Os08g29170.1 LOC_Os08g29170.1|13108.m03013|protein dehydrogenase, putative, expressed	VAAAALNPVDAK(1)RR	UID282	1
LOC_Os08g32100.1	0	0	0	0	0	0	K	2	___2	1	0.0159572	66.692	33.851	66.692	0.043402	686	686	LOC_Os08g32100.1	LOC_Os08g32100.1	SAPAKKLGFGLIGSGKRTSVPSVFAEEDDED	123	LOC_Os08g32100.1 LOC_Os08g32100.1|13108.m03333|protein transposon protein, putative, CACTA, En/Spm sub-class, expressed	LGFGLIGSGK(1)R	UID283	1
LOC_Os08g33190.1	0	0	0	0	0	0	K	3	___2	1	1.46861e-26	100.22	84.683	69.805	0.089426	158	158	LOC_Os08g33190.1	LOC_Os08g33190.1	APAPPPAAGDGSAPVKRGRGRPPKLVWPLMV	124	LOC_Os08g33190.1 LOC_Os08g33190.1|13108.m03455|protein linker histone H1 and H5 family protein, expressed	TAPAPPPAAGDGSAPVK(1)R	UID284	1
LOC_Os08g44680.1	0	0	0	0	0	0	K	2	___2	1	9.36638e-12	112.17	95.631	92.47	0.65218	142	142	LOC_Os08g44680.1	LOC_Os08g44680.1	KEQCLALGTRLRSKYKINYQFYRVFPNGEVQ	125	LOC_Os08g44680.1 LOC_Os08g44680.1|13108.m04858|protein photosystem I reaction center subunit II, chloroplast precursor, putative, expressed	YK(1)INYQFYR	UID285	1
LOC_Os09g02080.1	0	0	0	0	0	0	K	2	___2	1	0.0145847	43.282	16.75	43.282	-0.40327	584	584	LOC_Os09g02080.1	LOC_Os09g02080.1	EANFELSGSSKVQAAKITELERQIKALEKDK	126	LOC_Os09g02080.1 LOC_Os09g02080.1|13109.m00123|protein retrotransposon protein, putative, unclassified	VQAAK(1)ITELERQIK	UID286	1
LOC_Os09g10750.1	0	0	0	0	0	0	K	3	___2	1	5.12345e-06	46.178	37.991	46.178	-0.53002	106	106	LOC_Os09g10750.1	LOC_Os09g10750.1	PLFVENDDGDIGTIIKRTVHSNFAGLFFGLP	127	LOC_Os09g10750.1 LOC_Os09g10750.1|13109.m00950|protein rhodanese-like, putative, expressed	NSAHVPLFVENDDGDIGTIIK(1)R	UID287	1
LOC_Os09g30412.1;LOC_Os09g30439.1;LOC_Os09g30418.1	0	0	0	0	0	0	K	2	___2	1	0.0226988	41.502	22.771	41.502	1.1229	318	318;318;318	LOC_Os09g30412.1	LOC_Os09g30412.1	SVEGQLEFKAILFVPKRAPFDLFDTRKKQNN	128	LOC_Os09g30412.1 LOC_Os09g30412.1|13109.m03041|protein heat shock protein, putative, expressed;LOC_Os09g30439.1 LOC_Os09g30439.1|13109.m18573|protein heat shock protein, putative;LOC_Os09g30418.1 LOC_Os09g30418.1|13109.m03043|protein heat shock protein, pu	AILFVPK(1)R	UID288
LOC_Os09g33986.2;LOC_Os09g33986.1	0	0	0	0	0	0	K	2	___2	1	0.0051317	44.765	30.607	44.765	-1.4178	125	125;131	LOC_Os09g33986.2	LOC_Os09g33986.2	EVHSYLTRVMYNRRNKFDPLWNSLVIGGVKK	129	LOC_Os09g33986.2 LOC_Os09g33986.2|13109.m03404|protein peptidase, T1 family, putative, expressed;LOC_Os09g33986.1 LOC_Os09g33986.1|13109.m03403|protein peptidase, T1 family, putative, expressed	NK(1)FDPLWNSLVIGGVK	UID289	1
LOC_Os09g35790.2;LOC_Os09g35790.1	0	0	0	0	0	0	K	2	___2	1	0.0253954	60.59	28.655	60.59	-1.9828	328	328;328	LOC_Os09g35790.2	LOC_Os09g35790.2	EPDPSARLFGVSIGLKRTRDDAAAAADEDGG	130	LOC_Os09g35790.2 LOC_Os09g35790.2|13109.m03510|protein HSF-type DNA-binding domain containing protein, expressed;LOC_Os09g35790.1 LOC_Os09g35790.1|13109.m03509|protein HSF-type DNA-binding domain containing protein, expressed	LFGVSIGLK(1)R	UID290	1
LOC_Os09g36450.1;LOC_Os09g36450.2	0	0	0	0	0	0	K	3	___2	1	0.00571353	57.175	45.256	51.013	0.36904	160	160;160	LOC_Os09g36450.1	LOC_Os09g36450.1	SERRHVIGEDDQFIGKKAAYALSQNVKVIAC	131	LOC_Os09g36450.1 LOC_Os09g36450.1|13109.m03594|protein triosephosphate isomerase, chloroplast precursor, putative, expressed;LOC_Os09g36450.2 LOC_Os09g36450.2|13109.m03593|protein triosephosphate isomerase, chloroplast precursor, putative, expressed	HVIGEDDQFIGK(1)K	UID291	1
LOC_Os10g21268.1;LOC_Os12g10580.1;LOC_Os05g35330.1	0	0	0	0	0	0	K	3	___2	0.962131	0.000147641	51.487	42.441	44.816	-0.14804	28	28;21;21	LOC_Os10g21268.1;LOC_Os12g10580.1	LOC_Os10g21268.1	ETKANVGFKAGVKDYKLTYYTPEYETKDTDI;ETKASVGFKAGVKDYKLTYYTPEYETKDTDI	132	LOC_Os10g21268.1 LOC_Os10g21268.1|13110.m07703|protein ribulose bisphosphate carboxylase large chain precursor, putative, expressed;LOC_Os12g10580.1 LOC_Os12g10580.1|13112.m01121|protein ribulose bisphosphate carboxylase large chain precursor, putative;LOC	AGVK(0.038)DYK(0.962)LTYYTPEYETK	UID292	1
LOC_Os10g21268.1;LOC_Os12g10580.1;LOC_Os05g35330.1	0	0	0	0	0	0	K	3	___2	1	1.72192e-06	56.149	53.096	47.397	-0.75299	39	39;32;32	LOC_Os10g21268.1;LOC_Os12g10580.1	LOC_Os10g21268.1	VKDYKLTYYTPEYETKDTDILAAFRVTPQPG	133	LOC_Os10g21268.1 LOC_Os10g21268.1|13110.m07703|protein ribulose bisphosphate carboxylase large chain precursor, putative, expressed;LOC_Os12g10580.1 LOC_Os12g10580.1|13112.m01121|protein ribulose bisphosphate carboxylase large chain precursor, putative;LOC	LTYYTPEYETK(1)DTDILAAFR	UID293	1
LOC_Os10g21268.1;LOC_Os11g32770.1	0	0	0	0	0	0	K	2	___2	1	2.97049e-10	93.839	78.573	93.839	-0.82593	473	473;79	LOC_Os10g21268.1	LOC_Os10g21268.1	WSRELAAACEIWKAIKFEFEPVDKLDS____	134	LOC_Os10g21268.1 LOC_Os10g21268.1|13110.m07703|protein ribulose bisphosphate carboxylase large chain precursor, putative, expressed;LOC_Os11g32770.1 LOC_Os11g32770.1|13111.m03196|protein ribulose bisphosphate carboxylase large chain precursor, putative	AIK(1)FEFEPVDKLDS	UID294	1
LOC_Os10g21268.1;LOC_Os11g32770.1	0	0	0	0	0	0	K	2	___2	0.999999	0.000363142	75.819	52.902	75.819	0.9012	481	481;87	LOC_Os10g21268.1	LOC_Os10g21268.1	CEIWKAIKFEFEPVDKLDS____________	135	LOC_Os10g21268.1 LOC_Os10g21268.1|13110.m07703|protein ribulose bisphosphate carboxylase large chain precursor, putative, expressed;LOC_Os11g32770.1 LOC_Os11g32770.1|13111.m03196|protein ribulose bisphosphate carboxylase large chain precursor, putative	AIKFEFEPVDK(1)LDS	UID295	1
LOC_Os10g21268.1;LOC_Os12g10580.1	0	0	0	0	0	0	K	2	___2	1	1.21693e-05	62.14	49.373	40.113	-0.38334	208	208;201	LOC_Os10g21268.1;LOC_Os12g10580.1	LOC_Os10g21268.1	GRACYECLRGGLDFTKDDENVNSQPFMRWRD	136	LOC_Os10g21268.1 LOC_Os10g21268.1|13110.m07703|protein ribulose bisphosphate carboxylase large chain precursor, putative, expressed;LOC_Os12g10580.1 LOC_Os12g10580.1|13112.m01121|protein ribulose bisphosphate carboxylase large chain precursor, putative	GGLDFTK(1)DDENVNSQPFMR	UID296	1
LOC_Os10g21268.1	0	0	0	0	0	0	K	3	___2	1	0	251.87	224.72	207.4	-0.37817	259	259	LOC_Os10g21268.1	LOC_Os10g21268.1	GHYLNATAGTCEEMIKRAVFARELGVPIVMH	137	LOC_Os10g21268.1 LOC_Os10g21268.1|13110.m07703|protein ribulose bisphosphate carboxylase large chain precursor, putative, expressed	GHYLNATAGTCEEMIK(1)R	UID297	1
LOC_Os10g21268.1;LOC_Os12g10580.1	0	0	0	0	0	0	K	3	___2	1	4.56626e-37	102.37	86.27	94.856	1.7709	153	153;146	LOC_Os10g21268.1;LOC_Os12g10580.1	LOC_Os10g21268.1	RALLLEDLRIPPTYSKTFQGPPHGIQVERDK;RALRLEDLRIPPTYSKTFQGPPHGIQVERDK	138	LOC_Os10g21268.1 LOC_Os10g21268.1|13110.m07703|protein ribulose bisphosphate carboxylase large chain precursor, putative, expressed;LOC_Os12g10580.1 LOC_Os12g10580.1|13112.m01121|protein ribulose bisphosphate carboxylase large chain precursor, putative	IPPTYSK(1)TFQGPPHGIQVER	UID298	1
LOC_Os10g21268.1;LOC_Os12g10580.1	0	0	0	0	0	0	K	2	___2	1	7.49559e-05	101.64	65.087	41.448	0.16695	190	190;183	LOC_Os10g21268.1;LOC_Os12g10580.1	LOC_Os10g21268.1	PLLGCTIKPKLGLSAKNYGRACYECLRGGLD	139	LOC_Os10g21268.1 LOC_Os10g21268.1|13110.m07703|protein ribulose bisphosphate carboxylase large chain precursor, putative, expressed;LOC_Os12g10580.1 LOC_Os12g10580.1|13112.m01121|protein ribulose bisphosphate carboxylase large chain precursor, putative	LGLSAK(1)NYGR	UID299	1
LOC_Os10g21268.1	0	0	0	0	0	0	K	2	___2	1	1.02753e-13	102.73	80.956	44.863	1.4263	182	182	LOC_Os10g21268.1	LOC_Os10g21268.1	DKLNKYGRPLLGCTIKPKLGLSAKNYGRACY	140	LOC_Os10g21268.1 LOC_Os10g21268.1|13110.m07703|protein ribulose bisphosphate carboxylase large chain precursor, putative, expressed	YGRPLLGCTIK(1)PK	UID300	1
LOC_Os10g21268.1	0	0	0	0	0	0	K	4	___2	0.897102	2.02984e-16	63.109	43.899	63.109	-1.2668	243	243	LOC_Os10g21268.1	LOC_Os10g21268.1	CAKAIYKSQAETGEIKGHYLNATAGTCEEMI	141	LOC_Os10g21268.1 LOC_Os10g21268.1|13110.m07703|protein ribulose bisphosphate carboxylase large chain precursor, putative, expressed	SQAETGEIK(0.897)GHYLNATAGTCEEMIK(0.103)R	UID301	1
LOC_Os12g03090.1;LOC_Os11g03400.1	0	0	0	0	0	0	K	2	___2	1	3.73487e-05	84.213	60.784	84.213	0.9769	80	80;80	LOC_Os12g03090.1	LOC_Os12g03090.1	RFKDIDMRIRVRGGGKTSQIYAIRQAIAKAL	142	LOC_Os12g03090.1 LOC_Os12g03090.1|13112.m00263|protein ribosomal protein, putative, expressed;LOC_Os11g03400.1 LOC_Os11g03400.1|13111.m00279|protein ribosomal protein, putative, expressed	GGGK(1)TSQIYAIR	UID302	1
LOC_Os11g07020.1;LOC_Os11g07020.4;LOC_Os11g07020.7	0	0	0	0	0	0	K	3	___2	1	0.000285531	54.288	50.684	54.288	0.024109	337	337;180;94	LOC_Os11g07020.1	LOC_Os11g07020.1	HVSFSYARALQNTCLKTWGGQPENVKAAQDA	143	LOC_Os11g07020.1 LOC_Os11g07020.1|13111.m00718|protein fructose-bisphospate aldolase isozyme, putative, expressed;LOC_Os11g07020.4 LOC_Os11g07020.4|13111.m00723|protein fructose-bisphospate aldolase isozyme, putative, expressed;LOC_Os11g07020.7 LOC_Os11g07	ALQNTCLK(1)TWGGQPENVK	UID303	1
LOC_Os11g07020.1;LOC_Os11g07020.5;LOC_Os11g07020.6	0	0	0	0	0	0	K	3	___2	1	3.43253e-112	146.79	128.06	87.498	-0.87377	71	71;71;71	LOC_Os11g07020.1	LOC_Os11g07020.1	GRGILAMDESNATCGKRLASIGLENTEANRQ	144	LOC_Os11g07020.1 LOC_Os11g07020.1|13111.m00718|protein fructose-bisphospate aldolase isozyme, putative, expressed;LOC_Os11g07020.5 LOC_Os11g07020.5|13111.m00725|protein fructose-bisphospate aldolase isozyme, putative, expressed;LOC_Os11g07020.6 LOC_Os11g07	GILAMDESNATCGK(1)R	UID304	1
LOC_Os11g26850.3;LOC_Os11g26850.2	0	0	0	0	0	0	K	2	___2	1	0.00346768	70.17	43.497	45.359	1.2438	176	176;176	LOC_Os11g26850.3	LOC_Os11g26850.3	KERLVGVSEETTTGVKRLYQMQETGALLFPA	145	LOC_Os11g26850.3 LOC_Os11g26850.3|13111.m02571|protein erythronate-4-phosphate dehydrogenase, putative, expressed;LOC_Os11g26850.2 LOC_Os11g26850.2|13111.m02570|protein erythronate-4-phosphate dehydrogenase, putative, expressed	LVGVSEETTTGVK(1)R	UID305	1
LOC_Os11g43900.2;LOC_Os11g43900.1	0	0	0	0	0	0	K	2	___2	1	0.0255239	60.436	46.667	58.676	0.95087	84	84;84	LOC_Os11g43900.2	LOC_Os11g43900.2	DIVDTFRLQEQPPFDKKQFVTFMKRYIKNLS	146	LOC_Os11g43900.2 LOC_Os11g43900.2|13111.m09252|protein translationally-controlled tumor protein, putative, expressed;LOC_Os11g43900.1 LOC_Os11g43900.1|13111.m04379|protein translationally-controlled tumor protein, putative, expressed	LQEQPPFDK(1)K	UID306	1
LOC_Os11g47970.1	0	0	0	0	0	0	K	3	___2	1	0.00140801	84.213	35.418	70.488	0.47002	331	331	LOC_Os11g47970.1	LOC_Os11g47970.1	FSTLYAPLIRDGRMEKFYWAPTRDDRVGVCK	147	LOC_Os11g47970.1 LOC_Os11g47970.1|13111.m23059|protein AAA-type ATPase family protein, putative, expressed	MEK(1)FYWAPTRDDR	UID307	1
LOC_Os11g47970.1	0	0	0	0	0	0	K	3	___2	1	0.00243795	59.757	48.928	40.025	-1.0313	196	196	LOC_Os11g47970.1	LOC_Os11g47970.1	LPNIKVPLILGIWGGKGQGKSFQCELVFAKM	148	LOC_Os11g47970.1 LOC_Os11g47970.1|13111.m23059|protein AAA-type ATPase family protein, putative, expressed	VPLILGIWGGK(1)GQGK	UID308	1
LOC_Os11g47970.1	0	0	0	0	0	0	K	2	___2	1	1.03437e-09	93.058	75.622	46.606	0.68747	400	400	LOC_Os11g47970.1	LOC_Os11g47970.1	EVRKWVSDTGVENIGKRLVNSREGPPEFEQP	149	LOC_Os11g47970.1 LOC_Os11g47970.1|13111.m23059|protein AAA-type ATPase family protein, putative, expressed	WVSDTGVENIGK(1)R	UID309	1
LOC_Os11g47970.1	0	0	0	0	0	0	K	3	___2	1	0.00316393	64.439	23.724	56.359	0.4371	247	247	LOC_Os11g47970.1	LOC_Os11g47970.1	AKLIRQRYREAADIIKKGKMCCLFINDLDAG	150	LOC_Os11g47970.1 LOC_Os11g47970.1|13111.m23059|protein AAA-type ATPase family protein, putative, expressed	YREAADIIK(1)K	UID310	1
LOC_Os12g19470.1;LOC_Os12g19470.2;LOC_Os12g19381.1;LOC_Os12g17600.1;LOC_Os12g17600.2	0	0	0	0	0	0	K	2	___2	1	0.00198987	52.555	38.297	52.555	-0.096677	52	52;58;58;58;58	LOC_Os12g19470.1	LOC_Os12g19470.1	CINSFNQVWPIEGIKKFETLSYLPPLTVEDL	151	LOC_Os12g19470.1 LOC_Os12g19470.1|13112.m02065|protein ribulose bisphosphate carboxylase small chain, chloroplast precursor, putative, expressed;LOC_Os12g19470.2 LOC_Os12g19470.2|13112.m02066|protein ribulose bisphosphate carboxylase small chain, chloropla	K(1)FETLSYLPPLTVEDLLK	UID311	1
LOC_Os12g19470.1;LOC_Os12g19470.2;LOC_Os12g19381.1;LOC_Os12g17600.1	0	0	0	0	0	0	K	2	___2	1	9.75694e-05	50.088	45.089	50.088	0.67536	125	125;131;131;131	LOC_Os12g19470.1	LOC_Os12g19470.1	WKLPMFGCTDATQVLKELEEAKKAYPDAFVR	152	LOC_Os12g19470.1 LOC_Os12g19470.1|13112.m02065|protein ribulose bisphosphate carboxylase small chain, chloroplast precursor, putative, expressed;LOC_Os12g19470.2 LOC_Os12g19470.2|13112.m02066|protein ribulose bisphosphate carboxylase small chain, chloropla	LPMFGCTDATQVLK(1)ELEEAK	UID312	1
LOC_Os12g19470.1;LOC_Os12g19470.2;LOC_Os12g19381.1;LOC_Os12g17600.1	0	0	0	0	0	0	K	3	___2	0.999998	1.42399e-12	73.783	66.071	73.783	0.90861	131	131;137;137;137	LOC_Os12g19470.1	LOC_Os12g19470.1	GCTDATQVLKELEEAKKAYPDAFVRIIGFDN	153	LOC_Os12g19470.1 LOC_Os12g19470.1|13112.m02065|protein ribulose bisphosphate carboxylase small chain, chloroplast precursor, putative, expressed;LOC_Os12g19470.2 LOC_Os12g19470.2|13112.m02066|protein ribulose bisphosphate carboxylase small chain, chloropla	LPMFGCTDATQVLKELEEAK(1)K	UID313	1
LOC_Os12g19470.1;LOC_Os12g19470.2;LOC_Os12g19381.1;LOC_Os12g17600.1;LOC_Os12g17600.2	0	0	0	0	0	0	K	3	___2	1	1.76657e-09	82.102	64.613	50.155	0.84209	87	87;93;93;93;93	LOC_Os12g19470.1	LOC_Os12g19470.1	EYLLRSKWVPCLEFSKVGFVYRENHRSPGYY	154	LOC_Os12g19470.1 LOC_Os12g19470.1|13112.m02065|protein ribulose bisphosphate carboxylase small chain, chloroplast precursor, putative, expressed;LOC_Os12g19470.2 LOC_Os12g19470.2|13112.m02066|protein ribulose bisphosphate carboxylase small chain, chloropla	WVPCLEFSK(1)VGFVYR	UID314	1
LOC_Os12g19470.1;LOC_Os12g19470.2;LOC_Os12g19381.1;LOC_Os12g17600.1	0	0	0	0	0	0	K	3	___2	1	1.77022e-11	70.555	66.106	70.555	0.66044	111	111;117;117;117	LOC_Os12g19470.1	LOC_Os12g19470.1	HRSPGYYDGRYWTMWKLPMFGCTDATQVLKE	155	LOC_Os12g19470.1 LOC_Os12g19470.1|13112.m02065|protein ribulose bisphosphate carboxylase small chain, chloroplast precursor, putative, expressed;LOC_Os12g19470.2 LOC_Os12g19470.2|13112.m02066|protein ribulose bisphosphate carboxylase small chain, chloropla	YWTMWK(1)LPMFGCTDATQVLK	UID315	1
LOC_Os12g23180.1	0	0	0	0	0	0	K	2	___2	1	1.5471e-05	57.811	57.811	53.163	0.6294	309	309	LOC_Os12g23180.1	LOC_Os12g23180.1	EPEIVHYNPKDFDFGKKKAFPFRDQHFFASI	156	LOC_Os12g23180.1 LOC_Os12g23180.1|13112.m02355|protein 3-beta hydroxysteroid dehydrogenase/isomerase family protein, putative, expressed	DFDFGK(1)K	UID316	1
LOC_Os12g34890.1	0	0	0	0	0	0	K	2	___2	1	1.63457e-06	56.482	44.099	56.482	1.7192	75	75	LOC_Os12g34890.1	LOC_Os12g34890.1	CSAKKETVDKVCNIVKTQLALPEGTAVTGES	157	LOC_Os12g34890.1 LOC_Os12g34890.1|13112.m03562|protein acyl carrier protein, putative, expressed	VCNIVK(1)TQLALPEGTAVTGESK	UID317	1
LOC_Os01g05490.1;LOC_Os01g05490.2	0	0	0	0	0	0	K	3	___3	1	0.000152075	54.805	40.191	47.568	1.1629	70	70;70	LOC_Os01g05490.1	LOC_Os01g05490.1	QLRPEIQVAAQNCWVKKGGAFTGEVSAEMLV	0	LOC_Os01g05490.1 LOC_Os01g05490.1|13101.m00522|protein triosephosphate isomerase, cytosolic, putative, expressed;LOC_Os01g05490.2 LOC_Os01g05490.2|13101.m00523|protein triosephosphate isomerase, cytosolic, putative, expressed	SQLRPEIQVAAQNCWVK(1)K	UID319	1
LOC_Os01g05610.1	0	0	0	0	0	0	K	2	___3	1	0.0100086	58.676	26.668	58.676	0.82205	43	43	LOC_Os01g05610.1	LOC_Os01g05610.1	PAGKKPKAEKRLPAGKAEKGSGEGRKAGRKK	1	LOC_Os01g05610.1 LOC_Os01g05610.1|13101.m00541|protein Core histone H2A/H2B/H3/H4 domain containing protein, putative, expressed	LPAGK(1)AEK(1)GSGEGR	UID320	2
LOC_Os01g05610.1	0	0	0	0	0	0	K	2	___3	1	0.0100086	58.676	26.668	58.676	0.82205	46	46	LOC_Os01g05610.1	LOC_Os01g05610.1	KKPKAEKRLPAGKAEKGSGEGRKAGRKKAKK	2	LOC_Os01g05610.1 LOC_Os01g05610.1|13101.m00541|protein Core histone H2A/H2B/H3/H4 domain containing protein, putative, expressed	LPAGK(1)AEK(1)GSGEGR	UID321	2
LOC_Os01g05610.1;LOC_Os05g38560.1;LOC_Os01g62230.1;LOC_Os08g38300.1;LOC_Os05g49860.1;LOC_Os01g05970.1;LOC_Os01g05900.1;LOC_Os01g05630.1;LOC_Os01g06010.1;LOC_Os03g17084.1	0	0	0	0	0	0	K	3	___3	1	3.41155e-07	70.942	60.885	70.942	0.67052	137	137;102;123;134;136;137;137;137;139;136	LOC_Os01g05610.1	LOC_Os01g05610.1	EIQTSVRLVLPGELAKHAVSEGTKAVTKFTS	3	LOC_Os01g05610.1 LOC_Os01g05610.1|13101.m00541|protein Core histone H2A/H2B/H3/H4 domain containing protein, putative, expressed;LOC_Os05g38560.1 LOC_Os05g38560.1|13105.m04047|protein Core histone H2A/H2B/H3/H4 domain containing protein, putative;LOC_Os01g	LVLPGELAK(1)HAVSEGTK	UID322	1
LOC_Os01g07960.3;LOC_Os01g07960.2;LOC_Os01g07960.1	0	0	0	0	0	0	K	2	___3	1	1.23994e-06	74.76	55.489	42.809	0.46545	16	16;16;16	LOC_Os01g07960.3	LOC_Os01g07960.3	MSSFGGTSSVASGGGKRLEYGRTHVVRPKGA	4	LOC_Os01g07960.3 LOC_Os01g07960.3|13101.m00823|protein acyl-protein thioesterase, putative, expressed;LOC_Os01g07960.2 LOC_Os01g07960.2|13101.m00822|protein acyl-protein thioesterase, putative, expressed;LOC_Os01g07960.1 LOC_Os01g07960.1|13101.m00821|prote	SSFGGTSSVASGGGK(1)R	UID323	1
LOC_Os01g08430.1	0	0	0	0	0	0	K	2	___3	1	0.00611142	62.303	37.959	62.303	0.8332	1325	1325	LOC_Os01g08430.1	LOC_Os01g08430.1	AFCLRPRGLQPQIPYKGPKQRSHKKLMSSGS	5	LOC_Os01g08430.1 LOC_Os01g08430.1|13101.m00881|protein expressed protein	GLQPQIPYK(1)GPK(1)QR	UID324	2
LOC_Os01g08430.1	0	0	0	0	0	0	K	2	___3	1	0.00611142	62.303	37.959	62.303	0.8332	1328	1328	LOC_Os01g08430.1	LOC_Os01g08430.1	LRPRGLQPQIPYKGPKQRSHKKLMSSGSFSR	6	LOC_Os01g08430.1 LOC_Os01g08430.1|13101.m00881|protein expressed protein	GLQPQIPYK(1)GPK(1)QR	UID325	2
LOC_Os01g23610.2;LOC_Os01g23610.1;LOC_Os05g06460.1	0	0	0	0	0	0	K	3	___3	1	0.00120699	52.823	33.765	52.823	-0.27455	166	166;166;172	LOC_Os01g23610.2	LOC_Os01g23610.2	YDRQAVADHANNLASKIRSNLTNSMKALGVD	7	LOC_Os01g23610.2 LOC_Os01g23610.2|13101.m02498|protein dihydrolipoyl dehydrogenase, putative, expressed;LOC_Os01g23610.1 LOC_Os01g23610.1|13101.m02497|protein dihydrolipoyl dehydrogenase, putative, expressed;LOC_Os05g06460.1 LOC_Os05g06460.1|13105.m00692|p	QAVADHANNLASK(1)IR	UID326	1
LOC_Os01g26920.2;LOC_Os01g26920.1	0	0	0	0	0	0	K	2	___3	1	4.09502e-32	118.28	99.967	118.28	0.51798	201	201;312	LOC_Os01g26920.2	LOC_Os01g26920.2	DTKFQGFTGTDGPLGKKMENSRTRSEIGWEP	8	LOC_Os01g26920.2 LOC_Os01g26920.2|13101.m02795|protein expressed protein;LOC_Os01g26920.1 LOC_Os01g26920.1|13101.m02794|protein expressed protein	FQGFTGTDGPLGK(1)K	UID327	1
LOC_Os01g26970.2;LOC_Os01g26970.1;LOC_Os01g26970.5	0	0	0	0	0	0	K	2	___3	1	4.25932e-13	67.776	49.031	67.776	0.78408	260	260;293;327	LOC_Os01g26970.2	LOC_Os01g26970.2	DTKFQGFTGTDGPLGKRMENSKTRAEIGWQP	9	LOC_Os01g26970.2 LOC_Os01g26970.2|13101.m02800|protein expressed protein;LOC_Os01g26970.1 LOC_Os01g26970.1|13101.m02801|protein expressed protein;LOC_Os01g26970.5 LOC_Os01g26970.5|13101.m15019|protein expressed protein	FQGFTGTDGPLGK(1)R	UID328	1
LOC_Os03g17100.1;LOC_Os01g31800.1	0	0	0	0	0	0	K	2	___3	1	2.97701e-54	128.17	112.28	96.342	0.62159	11	11;11	LOC_Os03g17100.1	LOC_Os03g17100.1	_____MDAAGAGAGGKLKKGAAGRKAGGPRK	10	LOC_Os03g17100.1 LOC_Os03g17100.1|13103.m02043|protein Core histone H2A/H2B/H3/H4 domain containing protein, putative, expressed;LOC_Os01g31800.1 LOC_Os01g31800.1|13101.m03198|protein Core histone H2A/H2B/H3/H4 domain containing protein, putative, expresse	MDAAGAGAGGK(1)LK	UID329	1
LOC_Os03g17100.1;LOC_Os01g31800.1	0	0	0	0	0	0	K	2	___3	0.651706	7.0041e-19	107.24	93.79	107.24	-0.26515	13	13;13	LOC_Os03g17100.1	LOC_Os03g17100.1	___MDAAGAGAGGKLKKGAAGRKAGGPRKKA	11	LOC_Os03g17100.1 LOC_Os03g17100.1|13103.m02043|protein Core histone H2A/H2B/H3/H4 domain containing protein, putative, expressed;LOC_Os01g31800.1 LOC_Os01g31800.1|13101.m03198|protein Core histone H2A/H2B/H3/H4 domain containing protein, putative, expresse	MDAAGAGAGGK(0.348)LK(0.652)K	UID330	1
LOC_Os01g45274.4;LOC_Os01g45274.3;LOC_Os01g45274.2;LOC_Os01g45274.1	0	0	0	0	0	0	K	3	___3	1	9.71273e-06	46.362	38.65	46.362	0.97392	116	116;176;176;186	LOC_Os01g45274.4	LOC_Os01g45274.4	IGHSRCGGIKALLSLKDGAPDSFHFVEDWVR	12	LOC_Os01g45274.4 LOC_Os01g45274.4|13101.m04641|protein carbonic anhydrase, chloroplast precursor, putative, expressed;LOC_Os01g45274.3 LOC_Os01g45274.3|13101.m04642|protein carbonic anhydrase, chloroplast precursor, putative, expressed;LOC_Os01g45274.2 LOC	ALLSLK(1)DGAPDSFHFVEDWVR	UID331	1
LOC_Os01g45274.4;LOC_Os01g45274.3;LOC_Os01g45274.2;LOC_Os01g45274.1	0	0	0	0	0	0	K	3	___3	0.794625	0.000853062	44.252	34.33	44.252	0.37922	23	23;83;83;93	LOC_Os01g45274.4	LOC_Os01g45274.4	LKDGFAKFKTEFYDKKPELFEPLKAGQAPKY	13	LOC_Os01g45274.4 LOC_Os01g45274.4|13101.m04641|protein carbonic anhydrase, chloroplast precursor, putative, expressed;LOC_Os01g45274.3 LOC_Os01g45274.3|13101.m04642|protein carbonic anhydrase, chloroplast precursor, putative, expressed;LOC_Os01g45274.2 LOC	TEFYDK(0.205)K(0.795)PELFEPLK	UID332	1
LOC_Os01g47330.1	0	0	0	0	0	0	K	2	___3	1	1.20717e-36	130.77	54.731	129.39	-0.21595	135	135	LOC_Os01g47330.1	LOC_Os01g47330.1	VVIEEVPSSARIASIKVVRALTNLALKEAKD	14	LOC_Os01g47330.1 LOC_Os01g47330.1|13101.m04878|protein ribosomal protein L7/L12 C-terminal domain containing protein, expressed	IASIK(1)VVR	UID333	1
LOC_Os01g49290.1;LOC_Os05g47890.1	0	0	0	0	0	0	K	2	___3	1	0.0210569	71.223	44.108	71.223	-0.21417	200	200;201	LOC_Os01g49290.1	LOC_Os01g49290.1	GSWDRTVKVWNLTNCKLRCNLEGHGGYVNAV	15	LOC_Os01g49290.1 LOC_Os01g49290.1|13101.m05124|protein WD repeat-containing protein, putative, expressed;LOC_Os05g47890.1 LOC_Os05g47890.1|13105.m05076|protein WD domain, G-beta repeat domain containing protein, expressed	VWNLTNCK(1)LR	UID334	1
LOC_Os10g21264.1;LOC_Os01g58000.1;LOC_Os06g39756.1;LOC_Os12g19430.1	0	0	0	0	0	0	K	2	___3	1	8.96951e-21	118.26	91.149	68.735	1.2847	11	11;11;11;11	LOC_Os10g21264.1	LOC_Os10g21264.1	_____MKLNLYVLTPKRIIWDCEVKEIILST	16	LOC_Os10g21264.1 LOC_Os10g21264.1|13110.m07803|protein ATP synthase epsilon chain, putative;LOC_Os01g58000.1 LOC_Os01g58000.1|13101.m06158|protein ATP synthase epsilon chain, putative, expressed;LOC_Os06g39756.1 LOC_Os06g39756.1|13106.m10451|protein ATP sy	LNLYVLTPK(1)R	UID335	1
LOC_Os01g64960.1	0	0	0	0	0	0	K	3	___3	1	6.16853e-06	42.041	34.847	42.041	-1.0511	195	195	LOC_Os01g64960.1	LOC_Os01g64960.1	SALGLSEGGPLFGFTKANELFVGRLAQLGIA	17	LOC_Os01g64960.1 LOC_Os01g64960.1|13101.m07008|protein chlorophyll A-B binding protein, putative, expressed	SALGLSEGGPLFGFTK(1)ANELFVGR	UID336	1
LOC_Os01g67860.1;LOC_Os10g08022.1;LOC_Os08g02700.1;LOC_Os05g33380.1;LOC_Os06g40640.3;LOC_Os06g40640.2;LOC_Os06g40640.1;LOC_Os06g40640.4	0	0	0	0	0	0	K	3	___3	1	6.54505e-204	175.15	147.82	89.231	-0.98565	38	38;38;38;38;38;38;67;38	LOC_Os01g67860.1;LOC_Os05g33380.1;LOC_Os06g40640.3	LOC_Os06g40640.3	GKGILAADESTGTIGKRFASINVENVEENRR;GKGILAADESTGTIGKRLASINVENVEPNRQ	18	LOC_Os01g67860.1 LOC_Os01g67860.1|13101.m07380|protein fructose-bisphospate aldolase isozyme, putative, expressed;LOC_Os10g08022.1 LOC_Os10g08022.1|13110.m00687|protein fructose-bisphospate aldolase isozyme, putative, expressed;LOC_Os08g02700.1 LOC_Os08g02	GILAADESTGTIGK(1)R	UID337	1
LOC_Os01g73620.2;LOC_Os01g73620.1	0	0	0	0	0	0	K	2	___3	1	9.17622e-19	101.95	37.657	101.95	-0.21665	1125	1125;1132	LOC_Os01g73620.2	LOC_Os01g73620.2	GNARSERKTKIKPKQKLAQLSTSGNVLGRVT	19	LOC_Os01g73620.2 LOC_Os01g73620.2|13101.m08033|protein expressed protein;LOC_Os01g73620.1 LOC_Os01g73620.1|13101.m08032|protein expressed protein	QK(1)LAQLSTSGNVLGR	UID338	1
LOC_Os02g01020.1	0	0	0	0	0	0	K	3	___3	1	0.000140194	43.598	28.509	43.598	-1.2058	770	770	LOC_Os02g01020.1	LOC_Os02g01020.1	KKRSFKRQRSQAGRGKPDICLQDANGAEEEA	20	LOC_Os02g01020.1 LOC_Os02g01020.1|13102.m00002|protein expressed protein	GK(1)PDICLQDANGAEEEALRR	UID339	1
LOC_Os02g01150.2;LOC_Os02g01150.1	0	0	0	0	0	0	K	2	___3	1	0.000932634	78.934	47.861	66.435	-0.31842	22	22;22	LOC_Os02g01150.2	LOC_Os02g01150.2	IEVWNPSGKYRVVSTKSMPGTRWIRLLADND	21	LOC_Os02g01150.2 LOC_Os02g01150.2|13102.m00021|protein erythronate-4-phosphate dehydrogenase domain containing protein, expressed;LOC_Os02g01150.1 LOC_Os02g01150.1|13102.m00022|protein erythronate-4-phosphate dehydrogenase domain containing protein, expres	VVSTK(1)SMPGTR	UID340	1
LOC_Os02g01340.2;LOC_Os02g01340.1;LOC_Os06g01850.1	0	0	0	0	0	0	K	2	___3	1	4.14637e-37	132.29	54.611	41.652	0.40795	164	168;168;164	LOC_Os02g01340.2;LOC_Os06g01850.1	LOC_Os06g01850.1	AIGDFADSKTVSLCVKRLVYTNDQGEIVKGV;ALGDFGDSKTVSLCVKRLVYTNDQGEIVKGV	22	LOC_Os02g01340.2 LOC_Os02g01340.2|13102.m00051|protein ferredoxin--NADP reductase, chloroplast precursor, putative, expressed;LOC_Os02g01340.1 LOC_Os02g01340.1|13102.m00052|protein ferredoxin--NADP reductase, chloroplast precursor, putative, expressed;LOC_	TVSLCVK(1)R	UID341	1
LOC_Os02g04490.1	0	0	0	0	0	0	K	3	___3	1	0.00525457	56.548	29.12	47.894	0.83481	801	801	LOC_Os02g04490.1	LOC_Os02g04490.1	GQLKMDVKIDPRPLQKPAKIGYGTDGNVPTA	23	LOC_Os02g04490.1 LOC_Os02g04490.1|13102.m00470|protein histone acetyltransferase HAC1, putative, expressed	IDPRPLQK(1)PAK	UID342	1
LOC_Os02g05120.1	0	0	0	0	0	0	K	3	___3	1	0.0260313	62.842	15.775	62.842	-0.83581	340	340	LOC_Os02g05120.1	LOC_Os02g05120.1	GVEVVRCNGDKLHIIKHRSCRYSFGEHYIPT	24	LOC_Os02g05120.1 LOC_Os02g05120.1|13102.m00544|protein expressed protein	LHIIK(1)HR	UID343	1
LOC_Os02g05450.1	0	0	0	0	0	0	K	2	___3	0.926111	0.000519126	45.359	31.453	45.359	0.63578	6	6	LOC_Os02g05450.1	LOC_Os02g05450.1	__________MNTPEKKPLCYTSRRALQQRT	25	LOC_Os02g05450.1 LOC_Os02g05450.1|13102.m00593|protein Homeobox domain containing protein, expressed	MNTPEK(0.926)K(0.074)PLCYTSR	UID344	1
LOC_Os02g07260.3;LOC_Os02g07260.2;LOC_Os02g07260.1;LOC_Os05g41640.2;LOC_Os05g41640.1;LOC_Os05g41640.3;LOC_Os01g58610.1	0	0	0	0	0	0	K	3	___3	0.999855	5.9621e-08	80.746	65.111	79.614	-0.46547	207	129;129;129;207;207;207;199	LOC_Os02g07260.3;LOC_Os05g41640.2	LOC_Os05g41640.2	GVLLLENVRFYKEEEKNDPEFAKKLAAVADL;SVLLLENVRFYKEEEKNDPEFAKKLASLADL	26	LOC_Os02g07260.3 LOC_Os02g07260.3|13102.m00826|protein phosphoglycerate kinase protein, putative, expressed;LOC_Os02g07260.2 LOC_Os02g07260.2|13102.m00825|protein phosphoglycerate kinase protein, putative, expressed;LOC_Os02g07260.1 LOC_Os02g07260.1|13102.	FYKEEEK(1)NDPEFAK	UID345	1
LOC_Os02g09590.1	0	0	0	0	0	0	K	2	___3	1	0.000930382	98.299	7.2581	73.26	-0.30991	85	85	LOC_Os02g09590.1	LOC_Os02g09590.1	RFRREVMRAGVLQEIKRRRRYESKKDERKRK	27	LOC_Os02g09590.1 LOC_Os02g09590.1|13102.m01051|protein ribosome, putative, expressed	AGVLQEIK(1)R	UID346	1
LOC_Os02g19210.2;LOC_Os02g19210.1	0	0	0	0	0	0	K	2	___3	1	0.010038	53.683	36.657	46.606	1.6957	167	167;167	LOC_Os02g19210.2	LOC_Os02g19210.2	AIRTLQSEITPLGVNKKRVHELSGCIISSPQ	28	LOC_Os02g19210.2 LOC_Os02g19210.2|13102.m02148|protein WD repeat-containing protein, putative, expressed;LOC_Os02g19210.1 LOC_Os02g19210.1|13102.m02149|protein WD repeat-containing protein, putative, expressed	TLQSEITPLGVNK(1)K	UID347	1
LOC_Os02g29340.1	0	0	0	0	0	0	K	3	___3	1	0.019679	77.674	46.6	66.682	-0.81805	107	107	LOC_Os02g29340.1	LOC_Os02g29340.1	EFANEYFIKGQKHLLKNIHRRKPIHSHSHPP	29	LOC_Os02g29340.1 LOC_Os02g29340.1|13102.m03197|protein HSF-type DNA-binding domain containing protein, expressed	HLLK(1)NIHR	UID348	1
LOC_Os02g33450.1;LOC_Os02g33450.2	0	0	0	0	0	0	K	2	___3	1	0.00514458	52.693	34.884	52.693	0.43569	163	163;163	LOC_Os02g33450.1	LOC_Os02g33450.1	AWVQTDRKSGGLGDLKYPLISDVTKSISKSF	30	LOC_Os02g33450.1 LOC_Os02g33450.1|13102.m03626|protein peroxiredoxin, putative, expressed;LOC_Os02g33450.2 LOC_Os02g33450.2|13102.m03627|protein peroxiredoxin, putative, expressed	SGGLGDLK(1)YPLISDVTK	UID349	1
LOC_Os02g33450.1;LOC_Os02g33450.2	0	0	0	0	0	0	K	2	___3	1	6.50467e-05	61.641	49.281	61.038	1.0081	176	176;176	LOC_Os02g33450.1	LOC_Os02g33450.1	DLKYPLISDVTKSISKSFGVLIPDQGIALRG	31	LOC_Os02g33450.1 LOC_Os02g33450.1|13102.m03626|protein peroxiredoxin, putative, expressed;LOC_Os02g33450.2 LOC_Os02g33450.2|13102.m03627|protein peroxiredoxin, putative, expressed	SISK(1)SFGVLIPDQGIALR	UID350	1
LOC_Os02g35690.2;LOC_Os02g35690.1	0	0	0	0	0	0	K	2	___3	1	0.00500502	72.643	50.557	59.426	0.29794	210	210;210	LOC_Os02g35690.2	LOC_Os02g35690.2	FPQRTRTQFLPSSGVKRRMPSPPQVSASSES	32	LOC_Os02g35690.2 LOC_Os02g35690.2|13102.m03880|protein transcription factor like protein, putative, expressed;LOC_Os02g35690.1 LOC_Os02g35690.1|13102.m03879|protein transcription factor like protein, putative, expressed	TQFLPSSGVK(1)R	UID351	1
LOC_Os02g39730.1;LOC_Os02g39730.2	0	0	0	0	0	0	K	2	___3	1	0.000247223	42.556	16.437	42.556	0.093709	91	91;91	LOC_Os02g39730.1	LOC_Os02g39730.1	RSSGDNVVMVDPLEAKRLAAQQMQQIQAREK	33	LOC_Os02g39730.1 LOC_Os02g39730.1|13102.m04412|protein expressed protein;LOC_Os02g39730.2 LOC_Os02g39730.2|13102.m12417|protein expressed protein	SSGDNVVMVDPLEAK(1)R	UID352	1
LOC_Os02g47020.1;LOC_Os04g50880.1	0	0	0	0	0	0	K	2	___3	1	0.0107192	59.205	20.967	59.205	1.4804	208	208;202	LOC_Os02g47020.1	LOC_Os02g47020.1	FSIYLDISDEVKFAWKIQRDMAERGHSLESI	34	LOC_Os02g47020.1 LOC_Os02g47020.1|13102.m05289|protein phosphoribulokinase/Uridine kinase family protein, expressed;LOC_Os04g50880.1 LOC_Os04g50880.1|13104.m05172|protein phosphoribulokinase/Uridine kinase family protein, expressed	FAWK(1)IQR	UID353
LOC_Os02g50350.2;LOC_Os02g50350.1	0	0	0	0	0	0	K	2	___3	1	7.8429e-10	95.81	78.374	47.288	0.40713	221	221;227	LOC_Os02g50350.2	LOC_Os02g50350.2	VPVWAKMTPNITDITKPARISLKSGCEGVSA	35	LOC_Os02g50350.2 LOC_Os02g50350.2|13102.m12448|protein dihydroorotate dihydrogenase protein, putative, expressed;LOC_Os02g50350.1 LOC_Os02g50350.1|13102.m05713|protein dihydroorotate dihydrogenase protein, putative, expressed	MTPNITDITK(1)PAR	UID354	1
LOC_Os02g52820.1	0	0	0	0	0	0	K	3	___3	1	0.00286736	40.941	28.102	40.941	-1.3852	354	354	LOC_Os02g52820.1	LOC_Os02g52820.1	LKVILHVYDTEESGAKRRKLMVLRFDYLAKL	36	LOC_Os02g52820.1 LOC_Os02g52820.1|13102.m06021|protein cold-induced protein, putative, expressed	VILHVYDTEESGAK(1)R	UID355	1
LOC_Os02g52940.3;LOC_Os02g52940.2;LOC_Os02g52940.1	0	0	0	0	0	0	K	3	___3	0.998497	1.29283e-05	60.317	50.529	60.317	0.65574	121	121;121;121	LOC_Os02g52940.3	LOC_Os02g52940.3	EVATDESFTPIKQDTKKGNLRYYPYNINWNY	37	LOC_Os02g52940.3 LOC_Os02g52940.3|13102.m06036|protein soluble inorganic pyrophosphatase, putative, expressed;LOC_Os02g52940.2 LOC_Os02g52940.2|13102.m06037|protein soluble inorganic pyrophosphatase, putative, expressed;LOC_Os02g52940.1 LOC_Os02g52940.1|13	MEVATDESFTPIK(0.002)QDTK(0.998)K	UID356	1
LOC_Os02g52960.1	0	0	0	0	0	0	K	2	___3	1	3.62503e-60	141.98	95.633	126.24	0.77331	1396	1396	LOC_Os02g52960.1	LOC_Os02g52960.1	AEINTADSSRTLISFKRKFSERGSLAGKQLP	38	LOC_Os02g52960.1 LOC_Os02g52960.1|13102.m06040|protein PHD-finger domain containing protein, putative, expressed	TLISFK(1)R	UID357	1
LOC_Os02g54980.1	0	0	0	0	0	0	K	2	___3	1	0.00622881	62.2	37.277	62.2	-1.6591	281	281	LOC_Os02g54980.1	LOC_Os02g54980.1	EVTERTPRGFAGYWGKQRTPHLRNLLRFEAP	39	LOC_Os02g54980.1 LOC_Os02g54980.1|13102.m06297|protein pheophorbide a oxygenase, chloroplast precursor, putative, expressed	GFAGYWGK(1)QR	UID358
LOC_Os02g56219.1	0	0	0	0	0	0	K	2	___3	1	1.07308e-05	91.867	79.339	91.867	-0.55401	254	254	LOC_Os02g56219.1	LOC_Os02g56219.1	YKCIHVPEDAKWPEPKIAKGVRYNFMMKLVP	40	LOC_Os02g56219.1 LOC_Os02g56219.1|13102.m06459|protein acetyltransferase, GNAT family, putative, expressed	WPEPK(1)IAK(1)GVR	UID359	2
LOC_Os02g56219.1	0	0	0	0	0	0	K	2	___3	1	1.07308e-05	91.867	79.339	91.867	-0.55401	257	257	LOC_Os02g56219.1	LOC_Os02g56219.1	IHVPEDAKWPEPKIAKGVRYNFMMKLVPKM_	41	LOC_Os02g56219.1 LOC_Os02g56219.1|13102.m06459|protein acetyltransferase, GNAT family, putative, expressed	WPEPK(1)IAK(1)GVR	UID360	2
LOC_Os03g03720.1;LOC_Os03g03720.2	0	0	0	0	0	0	K	2	___3	1	5.9979e-35	122.52	87.072	111.95	-0.36457	303	303;177	LOC_Os03g03720.1	LOC_Os03g03720.1	STGAAKAVALVLPQLKGKLNGIALRVPTPNV	42	LOC_Os03g03720.1 LOC_Os03g03720.1|13103.m00369|protein glyceraldehyde-3-phosphate dehydrogenase, putative, expressed;LOC_Os03g03720.2 LOC_Os03g03720.2|13103.m00368|protein glyceraldehyde-3-phosphate dehydrogenase, putative, expressed	AVALVLPQLK(1)GK	UID361	1
LOC_Os03g03720.1;LOC_Os03g03720.2	0	0	0	0	0	0	K	2	___3	1	4.16381e-24	91.906	10.61	66.682	1.8436	305	305;179	LOC_Os03g03720.1	LOC_Os03g03720.1	GAAKAVALVLPQLKGKLNGIALRVPTPNVSV	43	LOC_Os03g03720.1 LOC_Os03g03720.1|13103.m00369|protein glyceraldehyde-3-phosphate dehydrogenase, putative, expressed;LOC_Os03g03720.2 LOC_Os03g03720.2|13103.m00368|protein glyceraldehyde-3-phosphate dehydrogenase, putative, expressed	GK(1)LNGIALR	UID362
LOC_Os03g09860.2;LOC_Os03g09860.1	0	0	0	0	0	0	K	2	___3	1	2.93936e-43	106.13	96.342	51.546	0.46804	20	20;20	LOC_Os03g09860.2	LOC_Os03g09860.2	SSAAAAVDGEDGGGSKRSWYAVGERAVLVPY	44	LOC_Os03g09860.2 LOC_Os03g09860.2|13103.m01095|protein acetyltransferase, GNAT family, putative, expressed;LOC_Os03g09860.1 LOC_Os03g09860.1|13103.m01094|protein acetyltransferase, GNAT family, putative, expressed	MESSSSAAAAVDGEDGGGSK(1)R	UID363	1
LOC_Os03g11460.1	0	0	0	0	0	0	K	3	___3	1	0.0057829	53.252	44.739	53.252	-0.39971	1104	1104	LOC_Os03g11460.1	LOC_Os03g11460.1	QAMRHVDVDPANIAGKKLKSPETGSDASQVD	45	LOC_Os03g11460.1 LOC_Os03g11460.1|13103.m01293|protein expressed protein	HVDVDPANIAGK(1)K	UID364	1
LOC_Os03g14654.1	0	0	0	0	0	0	K	2	___3	1	3.73537e-08	105.57	55.527	92.439	1.2498	139	139	LOC_Os03g14654.1	LOC_Os03g14654.1	VCLCEAIKVNALVNLKVKIPDILKVCGKVSA	46	LOC_Os03g14654.1 LOC_Os03g14654.1|13103.m01714|protein LTPL108 - Protease inhibitor/seed storage/LTP family protein precursor, expressed	VNALVNLK(1)VK	UID365	1
LOC_Os03g16860.1;LOC_Os03g16860.2;LOC_Os11g47760.1;LOC_Os11g47760.6;LOC_Os11g47760.5;LOC_Os11g47760.3;LOC_Os11g47760.2;LOC_Os11g47760.4;LOC_Os05g38530.1;LOC_Os03g16920.1	0	0	0	0	0	0	K	3	___3	1	0.00780929	62.408	52.082	62.408	-0.29855	252	252;252;252;252;252;252;252;147;251;253	LOC_Os03g16860.1;LOC_Os11g47760.1	LOC_Os03g16860.1	EDFDNRMVNHFVQEFKRKNKKDITGNPRALR	47	LOC_Os03g16860.1 LOC_Os03g16860.1|13103.m02005|protein DnaK family protein, putative, expressed;LOC_Os03g16860.2 LOC_Os03g16860.2|13103.m02006|protein DnaK family protein, putative, expressed;LOC_Os11g47760.1 LOC_Os11g47760.1|13111.m04765|protein DnaK fami	MVNHFVQEFK(1)R	UID366	1
LOC_Os03g17070.1	0	0	0	0	0	0	K	2	___3	1	0.0249959	66.692	54.165	66.692	0.54929	150	150	LOC_Os03g17070.1	LOC_Os03g17070.1	AVLKAARAEIAAALNKMKKETTQELEAKLDE	48	LOC_Os03g17070.1 LOC_Os03g17070.1|13103.m02041|protein ATP synthase B chain, chloroplast precursor, putative, expressed	AEIAAALNK(1)MK	UID367	1
LOC_Os03g54040.1;LOC_Os03g24020.1	0	0	0	0	0	0	K	3	___3	1	0.00582132	53.683	37.051	42.743	1.4659	204	204;204	LOC_Os03g54040.1	LOC_Os03g54040.1	QFAASIKKWRPPEPYKGKGIRYADEVVRRKE	49	LOC_Os03g54040.1 LOC_Os03g54040.1|13103.m05920|protein ribosomal protein L6, putative, expressed;LOC_Os03g24020.1 LOC_Os03g24020.1|13103.m02840|protein ribosomal protein L6, putative, expressed	WRPPEPYK(1)GK	UID368	1
LOC_Os03g29260.2;LOC_Os03g29260.1;LOC_Os07g42300.2;LOC_Os07g42300.1;LOC_Os07g46750.1	0	0	0	0	0	0	K	2	___3	1	0.00995482	61.962	32.813	41.029	0.57718	183	183;183;186;186;181	LOC_Os03g29260.2	LOC_Os03g29260.2	LLWGASKLVPVGYGIKKLQIMMTIVDDLVSV	50	LOC_Os03g29260.2 LOC_Os03g29260.2|13103.m03365|protein elongation factor protein, putative, expressed;LOC_Os03g29260.1 LOC_Os03g29260.1|13103.m03364|protein elongation factor protein, putative, expressed;LOC_Os07g42300.2 LOC_Os07g42300.2|13107.m04415|prote	LVPVGYGIK(1)K	UID369	1
LOC_Os03g36750.1	0	0	0	0	0	0	K	3	___3	1	0.00131386	52.79	29.414	52.79	0.7787	173	173	LOC_Os03g36750.1	LOC_Os03g36750.1	LHKRKTELFMALIEKKLLPLRPGVQRLIDEA	51	LOC_Os03g36750.1 LOC_Os03g36750.1|13103.m04011|protein cbbY, putative, expressed	K(1)LLPLRPGVQR	UID370	1
LOC_Os03g44300.2;LOC_Os12g42230.1;LOC_Os03g44300.1	0	0	0	0	0	0	K	3	___3	1	1.53567e-05	56.936	50.213	56.936	-0.63008	163	163;247;256	LOC_Os03g44300.2	LOC_Os03g44300.2	ENPVVLFEHVLLYNLKEKIPDEEYVLCLEEA	52	LOC_Os03g44300.2 LOC_Os03g44300.2|13103.m04768|protein transketolase, putative, expressed;LOC_Os12g42230.1 LOC_Os12g42230.1|13112.m04434|protein transketolase, putative, expressed;LOC_Os03g44300.1 LOC_Os03g44300.1|13103.m04767|protein transketolase, putati	SENPVVLFEHVLLYNLK(1)EK	UID371	1
LOC_Os03g49220.2;LOC_Os03g49220.1	0	0	0	0	0	0	K	3	___3	0.5	5.97664e-05	44.816	40.106	44.816	1.2396	416	416;433	LOC_Os03g49220.2	LOC_Os03g49220.2	EIESFPADLDLLEKIKVKYEVLPGWEDDISS	53	LOC_Os03g49220.2 LOC_Os03g49220.2|13103.m05329|protein adenylosuccinate synthetase, chloroplast precursor, putative, expressed;LOC_Os03g49220.1 LOC_Os03g49220.1|13103.m05328|protein adenylosuccinate synthetase, chloroplast precursor, putative, expressed	IK(0.5)VK(0.5)YEVLPGWEDDISSVR	UID372	1
LOC_Os03g49220.2;LOC_Os03g49220.1	0	0	0	0	0	0	K	3	___3	0.5	5.97664e-05	44.816	40.106	44.816	1.2396	418	418;435	LOC_Os03g49220.2	LOC_Os03g49220.2	ESFPADLDLLEKIKVKYEVLPGWEDDISSVR	54	LOC_Os03g49220.2 LOC_Os03g49220.2|13103.m05329|protein adenylosuccinate synthetase, chloroplast precursor, putative, expressed;LOC_Os03g49220.1 LOC_Os03g49220.1|13103.m05328|protein adenylosuccinate synthetase, chloroplast precursor, putative, expressed	IK(0.5)VK(0.5)YEVLPGWEDDISSVR	UID373	1
LOC_Os03g50290.3;LOC_Os03g50290.2;LOC_Os03g50290.1;LOC_Os02g36974.5;LOC_Os04g38870.5;LOC_Os04g38870.4;LOC_Os04g38870.3;LOC_Os04g38870.2;LOC_Os04g38870.1;LOC_Os02g36974.4;LOC_Os02g36974.3;LOC_Os02g36974.2;LOC_Os02g36974.1;LOC_Os08g37490.1;LOC_Os11g34450.1;LOC_Os08g33370.2;LOC_Os08g33370.1	0	0	0	0	0	0	K	2	___3	1	0.0105093	63.283	25.562	43.282	0.9826	51	56;56;56;57;57;57;57;57;57;57;57;57;57;61;60;51;51	LOC_Os03g50290.3;LOC_Os08g33370.2	LOC_Os08g33370.2	EELTVEERNLLSVAYKNVIGARRASWRIVSS;GELTVEERNLLSVAYKNVIGARRASWRIISS	55	LOC_Os03g50290.3 LOC_Os03g50290.3|13103.m05469|protein 14-3-3 protein, putative, expressed;LOC_Os03g50290.2 LOC_Os03g50290.2|13103.m05468|protein 14-3-3 protein, putative, expressed;LOC_Os03g50290.1 LOC_Os03g50290.1|13103.m05467|protein 14-3-3 protein, put	NLLSVAYK(1)NVIGAR	UID374	1
LOC_Os03g53190.2;LOC_Os03g53190.1;LOC_Os03g06670.1;LOC_Os10g28230.1	0	0	0	0	0	0	K	2	___3	1	6.55207e-08	79.974	23.54	76.282	0.79566	4	4;4;4;4	LOC_Os03g53190.2	LOC_Os03g53190.2	____________MAGKGGKGLLAAKTTAAKS	56	LOC_Os03g53190.2 LOC_Os03g53190.2|13103.m05807|protein Core histone H2A/H2B/H3/H4 domain containing protein, putative, expressed;LOC_Os03g53190.1 LOC_Os03g53190.1|13103.m05806|protein Core histone H2A/H2B/H3/H4 domain containing protein, putative, expresse	AGK(1)GGK(1)GLLAAK	UID375	2
LOC_Os03g53190.2;LOC_Os03g53190.1;LOC_Os03g06670.1;LOC_Os10g28230.1	0	0	0	0	0	0	K	3	___3	1	4.57422e-86	142.08	100.64	80.746	-0.34858	7	7;7;7;7	LOC_Os03g53190.2	LOC_Os03g53190.2	_________MAGKGGKGLLAAKTTAAKSAEK	57	LOC_Os03g53190.2 LOC_Os03g53190.2|13103.m05807|protein Core histone H2A/H2B/H3/H4 domain containing protein, putative, expressed;LOC_Os03g53190.1 LOC_Os03g53190.1|13103.m05806|protein Core histone H2A/H2B/H3/H4 domain containing protein, putative, expresse	GGK(1)GLLAAK(1)TTAAK	UID376	2
LOC_Os03g53190.2;LOC_Os03g53190.1;LOC_Os03g06670.1;LOC_Os10g28230.1	0	0	0	0	0	0	K	3	___3	1	4.57422e-86	142.08	100.64	61.641	-0.24846	13	13;13;13;13	LOC_Os03g53190.2	LOC_Os03g53190.2	___MAGKGGKGLLAAKTTAAKSAEKDKGKKA	58	LOC_Os03g53190.2 LOC_Os03g53190.2|13103.m05807|protein Core histone H2A/H2B/H3/H4 domain containing protein, putative, expressed;LOC_Os03g53190.1 LOC_Os03g53190.1|13103.m05806|protein Core histone H2A/H2B/H3/H4 domain containing protein, putative, expresse	GLLAAK(1)TTAAK(1)SAEK	UID377	1;2
LOC_Os03g53190.2;LOC_Os03g53190.1;LOC_Os03g06670.1;LOC_Os10g28230.1	0	0	0	0	0	0	K	3	___3	1	1.2666e-05	75.695	51.665	61.641	-0.24846	18	18;18;18;18	LOC_Os03g53190.2	LOC_Os03g53190.2	GKGGKGLLAAKTTAAKSAEKDKGKKAPVSRS	59	LOC_Os03g53190.2 LOC_Os03g53190.2|13103.m05807|protein Core histone H2A/H2B/H3/H4 domain containing protein, putative, expressed;LOC_Os03g53190.1 LOC_Os03g53190.1|13103.m05806|protein Core histone H2A/H2B/H3/H4 domain containing protein, putative, expresse	GLLAAK(1)TTAAK(1)SAEK	UID378	2
LOC_Os03g53630.1	0	0	0	0	0	0	K	3	___3	1	0.00303655	44.457	31.83	44.457	0.31533	359	359	LOC_Os03g53630.1	LOC_Os03g53630.1	LDKASGESPVAIPSLKKARDTSSDTELEQPK	60	LOC_Os03g53630.1 LOC_Os03g53630.1|13103.m05858|protein PHD finger family protein, putative, expressed	ASGESPVAIPSLK(1)K	UID379	1
LOC_Os03g53630.1	0	0	0	0	0	0	K	2	___3	1	1.25716e-15	88.681	62.008	88.681	0.19677	580	580	LOC_Os03g53630.1	LOC_Os03g53630.1	VTKAYAVFLEGMESEKKGRAKDQRPSKKSVG	61	LOC_Os03g53630.1 LOC_Os03g53630.1|13103.m05858|protein PHD finger family protein, putative, expressed	AYAVFLEGMESEK(1)K	UID380	1
LOC_Os03g53960.2;LOC_Os03g53960.1	0	0	0	0	0	0	K	2	___3	1	0.000339865	51.335	7.2187	51.335	0.59444	260	260;263	LOC_Os03g53960.2	LOC_Os03g53960.2	VAKVEDGHVDRSIGVKKPRYSADEGPSLTEL	62	LOC_Os03g53960.2 LOC_Os03g53960.2|13103.m05909|protein transcriptional adaptor, putative, expressed;LOC_Os03g53960.1 LOC_Os03g53960.1|13103.m05910|protein transcriptional adaptor, putative, expressed	SIGVK(1)K(1)PR	UID381
LOC_Os03g53960.2;LOC_Os03g53960.1	0	0	0	0	0	0	K	2	___3	1	0.000339865	51.335	7.2187	51.335	0.59444	261	261;264	LOC_Os03g53960.2	LOC_Os03g53960.2	AKVEDGHVDRSIGVKKPRYSADEGPSLTELS	63	LOC_Os03g53960.2 LOC_Os03g53960.2|13103.m05909|protein transcriptional adaptor, putative, expressed;LOC_Os03g53960.1 LOC_Os03g53960.1|13103.m05910|protein transcriptional adaptor, putative, expressed	SIGVK(1)K(1)PR	UID382
LOC_Os03g53960.2;LOC_Os03g53960.1	0	0	0	0	0	0	K	2	___3	1	6.0079e-13	80.967	68.089	48.14	0.74767	281	281;284	LOC_Os03g53960.2	LOC_Os03g53960.2	ADEGPSLTELSGYNSKRHEFDPEYDNDAEQA	64	LOC_Os03g53960.2 LOC_Os03g53960.2|13103.m05909|protein transcriptional adaptor, putative, expressed;LOC_Os03g53960.1 LOC_Os03g53960.1|13103.m05910|protein transcriptional adaptor, putative, expressed	YSADEGPSLTELSGYNSK(1)R	UID383	1
LOC_Os03g56280.1	0	0	0	0	0	0	K	2	___3	1	7.17119e-06	93.551	66.436	93.551	1.1718	134	134	LOC_Os03g56280.1	LOC_Os03g56280.1	GLPRKPGMTRDDLFNKNAGIVRSLCEGVAKC	65	LOC_Os03g56280.1 LOC_Os03g56280.1|13103.m06136|protein lactate/malate dehydrogenase, putative, expressed	DDLFNK(1)NAGIVR	UID384	1
LOC_Os04g14520.1	0	0	0	0	0	0	K	2	___3	1	0.000858432	53.166	8.7194	53.166	-0.6498	456	456	LOC_Os04g14520.1	LOC_Os04g14520.1	SGRVAKGGPVKKISKKGGLIDIARVFSDDES	66	LOC_Os04g14520.1 LOC_Os04g14520.1|13104.m01345|protein retrotransposon protein, putative, unclassified	K(1)GGLIDIAR	UID385
LOC_Os04g16680.1	0	0	0	0	0	0	K	2	___3	1	0.0174039	43.628	18.837	43.628	0.79775	305	305	LOC_Os04g16680.1	LOC_Os04g16680.1	TGGMVPDVNQIIVKEKGIFTNVTSPTAKAKL	67	LOC_Os04g16680.1 LOC_Os04g16680.1|13104.m01508|protein fructose-1,6-bisphosphatase, putative, expressed	EK(1)GIFTNVTSPTAK	UID386	1
LOC_Os04g16680.1	0	0	0	0	0	0	K	2	___3	1	2.78199e-09	89.548	59.294	50.284	0.51346	317	317	LOC_Os04g16680.1	LOC_Os04g16680.1	VKEKGIFTNVTSPTAKAKLRLLFEVAPLGFL	68	LOC_Os04g16680.1 LOC_Os04g16680.1|13104.m01508|protein fructose-1,6-bisphosphatase, putative, expressed	GIFTNVTSPTAK(1)AK	UID387	1
LOC_Os04g16740.1;LOC_Os10g21240.1;LOC_Os09g08880.1	0	0	0	0	0	0	K	2	___3	1	0.0194882	47.603	32.63	47.603	1.6148	455	455;455;224	LOC_Os04g16740.1;LOC_Os09g08880.1	LOC_Os04g16740.1	IGTRGYLDSLEIGQVKKFLDELRKHLKDTKP;TGTRGYLDSLEIGQVKKCLDELRKHLKDTKP	69	LOC_Os04g16740.1 LOC_Os04g16740.1|13104.m11747|protein ATP synthase subunit alpha, putative, expressed;LOC_Os10g21240.1 LOC_Os10g21240.1|13110.m01755|protein ATP synthase, putative;LOC_Os09g08880.1 LOC_Os09g08880.1|13109.m00753|protein ATP synthase like pr	GYLDSLEIGQVK(1)K	UID388	1
LOC_Os04g16740.1;LOC_Os10g21240.1	0	0	0	0	0	0	K	2	___3	1	1.18925e-17	111.65	79.431	111.65	-0.064311	114	114;114	LOC_Os04g16740.1	LOC_Os04g16740.1	PVSEAYLGRVINALAKPIDGRGEIVASESRL	70	LOC_Os04g16740.1 LOC_Os04g16740.1|13104.m11747|protein ATP synthase subunit alpha, putative, expressed;LOC_Os10g21240.1 LOC_Os10g21240.1|13110.m01755|protein ATP synthase, putative	VINALAK(1)PIDGR	UID389	1
LOC_Os10g38272.1;LOC_Os10g21238.1;LOC_Os04g16748.1	0	0	0	0	0	0	K	3	___3	1	1.35918e-18	110.64	86.961	110.64	-0.41808	133	133;133;133	LOC_Os10g38272.1	LOC_Os10g38272.1	LEQLEKSKNETLYFEKQRAMNQVRQRVFQQA	71	LOC_Os10g38272.1 LOC_Os10g38272.1|13110.m07798|protein ATP synthase B chain, putative;LOC_Os10g21238.1 LOC_Os10g21238.1|13110.m07702|protein ATP synthase B chain, putative;LOC_Os04g16748.1 LOC_Os04g16748.1|13104.m11746|protein ATP synthase B chain, putativ	SKNETLYFEK(1)QR	UID390	1
LOC_Os04g18200.1;LOC_Os04g48540.1	0	0	0	0	0	0	K	2	___3	1	0.000282062	79.906	54.17	59.245	0.34057	344	344;237	LOC_Os04g18200.1	LOC_Os04g18200.1	VRPVFRLPYVPLPLEKRVEFVRIVESIGREN	72	LOC_Os04g18200.1 LOC_Os04g18200.1|13104.m01665|protein dihydrodipicolinate synthase, chloroplast precursor, putative, expressed;LOC_Os04g48540.1 LOC_Os04g48540.1|13104.m04943|protein dihydrodipicolinate synthase, chloroplast precursor, putative	LPYVPLPLEK(1)R	UID391	1
LOC_Os04g28010.2;LOC_Os04g28010.1	0	0	0	0	0	0	K	2	___3	1	3.91714e-05	49.31	44.595	47.532	-0.99116	339	339;447	LOC_Os04g28010.2	LOC_Os04g28010.2	IPESVGLYAAQPSSVKRLIEPSSVRRSSRRR	73	LOC_Os04g28010.2 LOC_Os04g28010.2|13104.m02648|protein expressed protein;LOC_Os04g28010.1 LOC_Os04g28010.1|13104.m02649|protein expressed protein	ADLDIPESVGLYAAQPSSVK(1)R	UID392	1
LOC_Os04g36760.1	0	0	0	0	0	0	K	3	___3	1	7.59365e-14	81.723	76.964	65.716	-0.08882	149	149	LOC_Os04g36760.1	LOC_Os04g36760.1	PKGMSCTWDVAEAVDKHYKFE__________	74	LOC_Os04g36760.1 LOC_Os04g36760.1|13104.m03555|protein enzyme of the cupin superfamily protein, putative, expressed	GMSCTWDVAEAVDK(1)HYK	UID393	1
LOC_Os04g38410.1	0	0	0	0	0	0	K	3	___3	0.997442	0.00389705	43.308	32.999	40.589	0.23461	224	224	LOC_Os04g38410.1	LOC_Os04g38410.1	IPDTDKLDRLKLAEIKHARLAMLAMLIFYFE	75	LOC_Os04g38410.1 LOC_Os04g38410.1|13104.m03686|protein chlorophyll A-B binding protein, putative, expressed	LK(0.003)LAEIK(0.997)HAR	UID394	1
LOC_Os04g38600.3;LOC_Os04g38600.2;LOC_Os04g38600.1	0	0	0	0	0	0	K	2	___3	1	3.43006e-05	81.548	57.393	69.825	0.7739	291	291;294;298	LOC_Os04g38600.3	LOC_Os04g38600.3	STGAAKAVALVLPNLKGKLNGIALRVPTPNV	76	LOC_Os04g38600.3 LOC_Os04g38600.3|13104.m03708|protein glyceraldehyde-3-phosphate dehydrogenase, putative, expressed;LOC_Os04g38600.2 LOC_Os04g38600.2|13104.m03711|protein glyceraldehyde-3-phosphate dehydrogenase, putative, expressed;LOC_Os04g38600.1 LOC_O	AVALVLPNLK(1)GK	UID395	1
LOC_Os04g38600.3;LOC_Os04g38600.2;LOC_Os04g38600.1	0	0	0	0	0	0	K	2	___3	1	4.16381e-24	91.906	10.61	66.682	1.8436	293	293;296;300	LOC_Os04g38600.3	LOC_Os04g38600.3	GAAKAVALVLPNLKGKLNGIALRVPTPNVSV	77	LOC_Os04g38600.3 LOC_Os04g38600.3|13104.m03708|protein glyceraldehyde-3-phosphate dehydrogenase, putative, expressed;LOC_Os04g38600.2 LOC_Os04g38600.2|13104.m03711|protein glyceraldehyde-3-phosphate dehydrogenase, putative, expressed;LOC_Os04g38600.1 LOC_O	GK(1)LNGIALR	UID396
LOC_Os04g40950.1;LOC_Os04g40950.2;LOC_Os04g40950.3;LOC_Os08g03290.1;LOC_Os08g03290.3;LOC_Os08g03290.2;LOC_Os08g03290.4	0	0	0	0	0	0	K	2	___3	1	0.00681568	73.067	65.023	73.067	-0.025401	196	196;154;196;196;151;154;196	LOC_Os04g40950.1;LOC_Os08g03290.1	LOC_Os08g03290.1	HAITATQKTVDGPSSKDWRGGRAASFNIIPS	78	LOC_Os04g40950.1 LOC_Os04g40950.1|13104.m04007|protein glyceraldehyde-3-phosphate dehydrogenase, putative, expressed;LOC_Os04g40950.2 LOC_Os04g40950.2|13104.m04008|protein glyceraldehyde-3-phosphate dehydrogenase, putative, expressed;LOC_Os04g40950.3 LOC_O	TVDGPSSK(1)DWR	UID397	1
LOC_Os04g41340.1;LOC_Os12g23150.1	0	0	0	0	0	0	K	3	___3	1	0	218.47	190.45	70.438	0.55826	126	126;76	LOC_Os04g41340.1	LOC_Os04g41340.1	RSKGKRLVFVTNNSTKSRKQYGKKFETLGLN	79	LOC_Os04g41340.1 LOC_Os04g41340.1|13104.m04056|protein 4-nitrophenylphosphatase, putative, expressed;LOC_Os12g23150.1 LOC_Os12g23150.1|13112.m02352|protein 4-nitrophenylphosphatase-like, putative, expressed	RLVFVTNNSTK(1)SR	UID398	1
LOC_Os04g46620.1	0	0	0	0	0	0	K	3	___3	1	0.00559703	65.5	42.274	65.5	0.99782	403	403	LOC_Os04g46620.1	LOC_Os04g46620.1	LDEIDRSLHDALCIVKRTLESNMVVAGGGAV	80	LOC_Os04g46620.1 LOC_Os04g46620.1|13104.m04698|protein T-complex protein, putative, expressed	SLHDALCIVK(1)R	UID399	1
LOC_Os04g52361.1;LOC_Os07g37780.1;LOC_Os04g52354.1;LOC_Os07g37770.1	0	0	0	0	0	0	K	2	___3	1	0.0070595	92.051	63.133	92.051	1.1153	44	44;44;44;44	LOC_Os04g52361.1	LOC_Os04g52361.1	GKGGNRFWKSIGLGFKTPREAIEGTYIDKKC	81	LOC_Os04g52361.1 LOC_Os04g52361.1|13104.m05364|protein ribosomal protein S17, putative, expressed;LOC_Os07g37780.1 LOC_Os07g37780.1|13107.m03893|protein ribosomal protein S17, putative;LOC_Os04g52354.1 LOC_Os04g52354.1|13104.m29433|protein ribosomal protei	SIGLGFK(1)TPR	UID400	1
LOC_Os04g53230.1	0	0	0	0	0	0	K	3	___3	1	3.70174e-15	56.303	49.58	40.756	-0.077237	362	362	LOC_Os04g53230.1	LOC_Os04g53230.1	ENIGEVTSGGFSPCLKKNIAMGYVKSGLHKA	82	LOC_Os04g53230.1 LOC_Os04g53230.1|13104.m05476|protein aminomethyltransferase, putative, expressed	SHSEIVSNSGENIGEVTSGGFSPCLK(1)K	UID401	1
LOC_Os05g06310.1	0	0	0	0	0	0	K	2	___3	1	0.0250744	60.973	47.394	60.973	-0.86073	50	50	LOC_Os05g06310.1	LOC_Os05g06310.1	FLVRRTKSNFNAVILKRLFMSKTNRPPLSLR	83	LOC_Os05g06310.1 LOC_Os05g06310.1|13105.m00673|protein 60S ribosomal protein L18-3, putative, expressed	SNFNAVILK(1)R	UID402	1
LOC_Os05g28300.1	0	0	0	0	0	0	K	2	___3	1	0.000769058	64.55	48.297	56.225	1.3886	1151	1151	LOC_Os05g28300.1	LOC_Os05g28300.1	SNAKGERKNKTKPKQKTANISAPVSSALTRD	84	LOC_Os05g28300.1 LOC_Os05g28300.1|13105.m02913|protein expressed protein	QK(1)TANISAPVSSALTR	UID403	1
LOC_Os05g28300.1	0	0	0	0	0	0	K	3	___3	1	1.19822e-26	99.481	81.736	99.481	-0.39772	1112	1112	LOC_Os05g28300.1	LOC_Os05g28300.1	TLKTSGLGTSLVSNTKGKRSEREGKGHNRDG	85	LOC_Os05g28300.1 LOC_Os05g28300.1|13105.m02913|protein expressed protein	TSGLGTSLVSNTK(1)GK(1)R	UID404	1;2
LOC_Os05g28300.1	0	0	0	0	0	0	K	3	___3	1	1.19822e-26	99.481	81.736	99.481	-0.39772	1114	1114	LOC_Os05g28300.1	LOC_Os05g28300.1	KTSGLGTSLVSNTKGKRSEREGKGHNRDGSR	86	LOC_Os05g28300.1 LOC_Os05g28300.1|13105.m02913|protein expressed protein	TSGLGTSLVSNTK(1)GK(1)R	UID405	2
LOC_Os05g37500.1	0	0	0	0	0	0	K	3	___3	1	1.55564e-154	148.2	144.54	45.88	-0.031683	1007	1007	LOC_Os05g37500.1	LOC_Os05g37500.1	VGTPKGPTHLESFSAKTYTGTSQGLPVKRQP	87	LOC_Os05g37500.1 LOC_Os05g37500.1|13105.m03909|protein expressed protein	GPTHLESFSAK(1)TYTGTSQGLPVK	UID406	1
LOC_Os05g38640.1	0	0	0	0	0	0	K	2	___3	1	0.00567566	66.692	47.598	66.692	0.14062	6	6	LOC_Os05g38640.1	LOC_Os05g38640.1	__________MEVGAKVPKKAGAGGRRGGGG	88	LOC_Os05g38640.1 LOC_Os05g38640.1|13105.m04058|protein Core histone H2A/H2B/H3/H4 domain containing protein, putative, expressed	MEVGAK(1)VPK	UID407	1
LOC_Os05g41640.2;LOC_Os05g41640.1;LOC_Os05g41640.3	0	0	0	0	0	0	K	2	___3	1	0.00819065	44.765	38.661	44.765	0.44873	132	132;132;132	LOC_Os05g41640.2	LOC_Os05g41640.2	DTRVRAAIPTIQYLIKNGAKVILSSHLGRPK	89	LOC_Os05g41640.2 LOC_Os05g41640.2|13105.m04423|protein phosphoglycerate kinase protein, putative, expressed;LOC_Os05g41640.1 LOC_Os05g41640.1|13105.m04424|protein phosphoglycerate kinase protein, putative, expressed;LOC_Os05g41640.3 LOC_Os05g41640.3|13105.	AAIPTIQYLIK(1)NGAK	UID408	1
LOC_Os05g41640.2;LOC_Os05g41640.1;LOC_Os05g41640.3	0	0	0	0	0	0	K	2	___3	1	0.000416947	76.143	61.17	62.303	1.3006	152	152;152;152	LOC_Os05g41640.2	LOC_Os05g41640.2	VILSSHLGRPKGVTPKFSLAPLVPRLSELLG	90	LOC_Os05g41640.2 LOC_Os05g41640.2|13105.m04423|protein phosphoglycerate kinase protein, putative, expressed;LOC_Os05g41640.1 LOC_Os05g41640.1|13105.m04424|protein phosphoglycerate kinase protein, putative, expressed;LOC_Os05g41640.3 LOC_Os05g41640.3|13105.	GVTPK(1)FSLAPLVPR	UID409	1
LOC_Os05g41640.2;LOC_Os05g41640.1;LOC_Os05g41640.3	0	0	0	0	0	0	K	2	___3	1	8.95726e-24	110.86	87.252	105.46	0.21568	96	96;96;96	LOC_Os05g41640.2	LOC_Os05g41640.2	AKKSVGDLTAADLEGKRVFVRADLNVPLDDN	91	LOC_Os05g41640.2 LOC_Os05g41640.2|13105.m04423|protein phosphoglycerate kinase protein, putative, expressed;LOC_Os05g41640.1 LOC_Os05g41640.1|13105.m04424|protein phosphoglycerate kinase protein, putative, expressed;LOC_Os05g41640.3 LOC_Os05g41640.3|13105.	SVGDLTAADLEGK(1)R	UID410	1
LOC_Os05g48630.2	0	0	0	0	0	0	K	2	___3	1	3.06979e-35	123.63	90.785	91.584	0.97758	96	96	LOC_Os05g48630.2	LOC_Os05g48630.2	PLQSKFFETFAGPFTKRGLLLKFLLLGGGSL	92	LOC_Os05g48630.2 LOC_Os05g48630.2|13105.m05182|protein expressed protein	FFETFAGPFTK(1)R	UID411	1
LOC_Os05g49890.2;LOC_Os05g49890.1;LOC_Os05g49890.3;LOC_Os01g42530.1	0	0	0	0	0	0	K	3	___3	1	0.00862589	45.077	27.412	40.616	0.24484	102	102;102;102;102	LOC_Os05g49890.2	LOC_Os05g49890.2	QCAIIMFDVTSRLTYKNVPTWHRDLCRVCEN	93	LOC_Os05g49890.2 LOC_Os05g49890.2|13105.m05345|protein ras-related protein, putative, expressed;LOC_Os05g49890.1 LOC_Os05g49890.1|13105.m05344|protein ras-related protein, putative, expressed;LOC_Os05g49890.3 LOC_Os05g49890.3|13105.m10415|protein ras-relat	LTYK(1)NVPTWHR	UID412	1
LOC_Os06g01210.1	0	0	0	0	0	0	K	3	___3	1	1.98992e-21	51.9	46.299	51.9	-1.1391	87	87	LOC_Os06g01210.1	LOC_Os06g01210.1	EPNDFTVKSGETITFKNNAGFPHNVVFDEDA	94	LOC_Os06g01210.1 LOC_Os06g01210.1|13106.m00020|protein plastocyanin, chloroplast precursor, putative, expressed	SGETITFK(1)NNAGFPHNVVFDEDAVPSGVDVSK	UID413	1
LOC_Os06g02380.1;LOC_Os06g02380.2	0	0	0	0	0	0	K	2	___3	1	0.000660121	79.474	60.37	79.474	0.83425	509	509;509	LOC_Os06g02380.1	LOC_Os06g02380.1	KVGAEIVRRALSYPLKLIAKNAGVNGSVVTE	95	LOC_Os06g02380.1 LOC_Os06g02380.1|13106.m00159|protein T-complex protein, putative, expressed;LOC_Os06g02380.2 LOC_Os06g02380.2|13106.m00160|protein T-complex protein, putative, expressed	ALSYPLK(1)LIAK	UID414	1
LOC_Os06g02380.1;LOC_Os06g02380.2;LOC_Os02g01280.1	0	0	0	0	0	0	K	2	___3	1	0.00579128	54.776	36.464	54.776	-0.89847	513	513;513;509	LOC_Os06g02380.1	LOC_Os06g02380.1	EIVRRALSYPLKLIAKNAGVNGSVVTEKVLS	96	LOC_Os06g02380.1 LOC_Os06g02380.1|13106.m00159|protein T-complex protein, putative, expressed;LOC_Os06g02380.2 LOC_Os06g02380.2|13106.m00160|protein T-complex protein, putative, expressed;LOC_Os02g01280.1 LOC_Os02g01280.1|13102.m00044|protein T-complex pro	LIAK(1)NAGVNGSVVTEK	UID415	1
LOC_Os06g04640.3;LOC_Os06g04640.2;LOC_Os06g04640.1	0	0	0	0	0	0	K	3	___3	1	0.0116357	42.395	23.152	42.395	0.086292	207	207;252;340	LOC_Os06g04640.3	LOC_Os06g04640.3	QANVASGRTDENAKRKREICNALARTASKRV	97	LOC_Os06g04640.3 LOC_Os06g04640.3|13106.m00427|protein bromodomain domain containing protein, expressed;LOC_Os06g04640.2 LOC_Os06g04640.2|13106.m00426|protein bromodomain domain containing protein, expressed;LOC_Os06g04640.1 LOC_Os06g04640.1|13106.m00425|p	K(1)REICNALAR	UID416	1
LOC_Os06g09610.2;LOC_Os06g09610.1	0	0	0	0	0	0	K	2	___3	1	0.000485775	55.676	16.884	55.676	-0.69822	93	93;141	LOC_Os06g09610.2	LOC_Os06g09610.2	NFTLRDQDGRAVSLSKFKGRPVVVYFYPADE	98	LOC_Os06g09610.2 LOC_Os06g09610.2|13106.m01036|protein peroxiredoxin, putative, expressed;LOC_Os06g09610.1 LOC_Os06g09610.1|13106.m01037|protein peroxiredoxin, putative, expressed	AVSLSK(1)FK	UID417
LOC_Os06g10920.1	0	0	0	0	0	0	K	2	___3	1	3.16201e-09	78.513	41.956	56.359	-0.52441	6	6	LOC_Os06g10920.1	LOC_Os06g10920.1	__________MATRGKKLGGVAGGGGAAVRV	99	LOC_Os06g10920.1 LOC_Os06g10920.1|13106.m01183|protein xyloglucan fucosyltransferase, putative, expressed	GK(1)K(1)LGGVAGGGGAAVR	UID418	2
LOC_Os06g10920.1	0	0	0	0	0	0	K	2	___3	1	3.16201e-09	78.513	41.956	56.359	-0.52441	7	7	LOC_Os06g10920.1	LOC_Os06g10920.1	_________MATRGKKLGGVAGGGGAAVRVV	100	LOC_Os06g10920.1 LOC_Os06g10920.1|13106.m01183|protein xyloglucan fucosyltransferase, putative, expressed	GK(1)K(1)LGGVAGGGGAAVR	UID419	2
LOC_Os06g15400.1	0	0	0	0	0	0	K	3	___3	1	2.7332e-09	72.089	38.404	72.089	0.71753	149	149	LOC_Os06g15400.1	LOC_Os06g15400.1	FKESRKELATDIETLKKKIAGTE________	101	LOC_Os06g15400.1 LOC_Os06g15400.1|13106.m01703|protein expressed protein	KELATDIETLK(1)K	UID420	1
LOC_Os06g15400.1	0	0	0	0	0	0	K	3	___3	0.537832	0.00420088	45.915	41.027	45.915	1.0477	150	150	LOC_Os06g15400.1	LOC_Os06g15400.1	KESRKELATDIETLKKKIAGTE_________	102	LOC_Os06g15400.1 LOC_Os06g15400.1|13106.m01703|protein expressed protein	ELATDIETLK(0.462)K(0.538)K	UID421	1
LOC_Os06g17840.1	0	0	0	0	0	0	K	3	___3	0.999977	0.000759934	49.482	41.305	49.482	0.91099	1413	1413	LOC_Os06g17840.1	LOC_Os06g17840.1	AKEKWEIVASDDPPVKARKKDHSGRNQGRAQ	103	LOC_Os06g17840.1 LOC_Os06g17840.1|13106.m01957|protein expressed protein	EKWEIVASDDPPVK(1)AR	UID422	1
LOC_Os06g39740.1;LOC_Os10g21266.1	0	0	0	0	0	0	K	3	___3	0.982109	0.00421355	45.257	30.055	45.257	-1.6138	497	497;497	LOC_Os06g39740.1;LOC_Os10g21266.1	LOC_Os10g21266.1	EASTKAINLEEENKLKK______________	104	LOC_Os06g39740.1 LOC_Os06g39740.1|13106.m10430|protein ATP synthase subunit beta, putative;LOC_Os10g21266.1 LOC_Os10g21266.1|13110.m07763|protein ATP synthase subunit beta, putative	AINLEEENK(0.018)LK(0.982)K	UID423	1
LOC_Os06g39740.1;LOC_Os10g21266.1;LOC_Os01g25065.1	0	0	0	0	0	0	K	2	___3	1	0.00334257	74.162	26.964	74.162	0.51852	50	50;50;50	LOC_Os06g39740.1;LOC_Os10g21266.1	LOC_Os10g21266.1	FPPGKLPYIYNALVVKSRDTDGKQINVTCEE;FPPGKLPYIYNALVVKSRDTDGKQINVTCEV	105	LOC_Os06g39740.1 LOC_Os06g39740.1|13106.m10430|protein ATP synthase subunit beta, putative;LOC_Os10g21266.1 LOC_Os10g21266.1|13110.m07763|protein ATP synthase subunit beta, putative;LOC_Os01g25065.1 LOC_Os01g25065.1|13101.m02657|protein ATP synthase subuni	LPYIYNALVVK(1)SR	UID424	1
LOC_Os10g21406.1;LOC_Os07g22498.1;LOC_Os06g46436.1	0	0	0	0	0	0	K	3	___3	1	0.00145986	40.844	37.404	40.844	-0.006515	35	35;35;35	LOC_Os10g21406.1	LOC_Os10g21406.1	ACPTDVLEMIPWDGCKAKQIASAPRTEDCVG	106	LOC_Os10g21406.1 LOC_Os10g21406.1|13110.m07734|protein photosystem I iron-sulfur center, putative;LOC_Os07g22498.1 LOC_Os07g22498.1|13107.m09929|protein photosystem I iron-sulfur center, putative;LOC_Os06g46436.1 LOC_Os06g46436.1|13106.m10449|protein photo	ACPTDVLEMIPWDGCK(1)AK	UID425	1
LOC_Os07g07540.1	0	0	0	0	0	0	K	2	___3	1	0.00308791	50.607	33.831	50.607	1.0675	289	289	LOC_Os07g07540.1	LOC_Os07g07540.1	ISALEDALKAGYEDFKRIRTDPDLENLRKTE	107	LOC_Os07g07540.1 LOC_Os07g07540.1|13107.m00738|protein SHOOT1 protein, putative, expressed	AGYEDFK(1)R	UID426
LOC_Os07g08030.1	0	0	0	0	0	0	K	2	___3	1	2.46865e-15	92.866	78.708	67.022	1.2972	211	211	LOC_Os07g08030.1	LOC_Os07g08030.1	QVRLQDLFNDEGCEAKLRLDEGGKPYVTDNS	108	LOC_Os07g08030.1 LOC_Os07g08030.1|13107.m00792|protein ribose-5-phosphate isomerase A, putative, expressed	LQDLFNDEGCEAK(1)LR	UID427	1
LOC_Os07g08030.1	0	0	0	0	0	0	K	2	___3	1	2.17437e-05	81.338	32.543	81.338	-0.34303	104	104	LOC_Os07g08030.1	LOC_Os07g08030.1	LASGKLSGIVGVPTSKRTFEQAQSLGIPLST	109	LOC_Os07g08030.1 LOC_Os07g08030.1|13107.m00792|protein ribose-5-phosphate isomerase A, putative, expressed	LSGIVGVPTSK(1)R	UID428	1
LOC_Os07g22600.2;LOC_Os07g22600.1	0	0	0	0	0	0	K	2	___3	1	0.00345288	82.452	64.467	50.607	1.0852	8	8;8	LOC_Os07g22600.2	LOC_Os07g22600.2	________MEAEAAAKRARESGDAAAAGAGE	110	LOC_Os07g22600.2 LOC_Os07g22600.2|13107.m02205|protein spermidine synthase, putative, expressed;LOC_Os07g22600.1 LOC_Os07g22600.1|13107.m02204|protein spermidine synthase, putative, expressed	MEAEAAAK(1)R	UID429	1
LOC_Os07g25430.1	0	0	0	0	0	0	K	3	___3	1	0.000731494	67.519	54.959	67.519	0.48211	89	89	LOC_Os07g25430.1	LOC_Os07g25430.1	ATKEPAAAKPPPIGPKRGTKVKILRRESYWY	111	LOC_Os07g25430.1 LOC_Os07g25430.1|13107.m02512|protein photosystem I reaction center subunit IV A, chloroplast precursor, putative, expressed	EPAAAKPPPIGPK(1)R	UID430	1
LOC_Os07g31720.1	0	0	0	0	0	0	K	3	___3	1	0.00173366	70.942	46.687	48.004	1.5883	111	111	LOC_Os07g31720.1	LOC_Os07g31720.1	EFNVTDIYDAAKLDLKHVSDGARIKTIYPVG	112	LOC_Os07g31720.1 LOC_Os07g31720.1|13107.m03212|protein GTPase activating protein, putative, expressed	LDLK(1)HVSDGAR	UID431	1
LOC_Os07g37240.1	0	0	0	0	0	0	K	3	___3	1	3.39923e-14	111.61	90.235	111.61	0.4776	243	243	LOC_Os07g37240.1	LOC_Os07g37240.1	ASDPEKKERLQLAEIKHARLAMVAFLGFAVQ	113	LOC_Os07g37240.1 LOC_Os07g37240.1|13107.m03830|protein chlorophyll A-B binding protein, putative, expressed	LQLAEIK(1)HAR	UID432	1
LOC_Os07g41740.1	0	0	0	0	0	0	K	2	___3	1	0.000383625	44.616	33.346	44.616	-0.37598	138	138	LOC_Os07g41740.1	LOC_Os07g41740.1	GMINDLPTIFEVVSGKSKAKPPSANNHSNSK	114	LOC_Os07g41740.1 LOC_Os07g41740.1|13107.m04355|protein PHD finger protein, putative, expressed	LFGMINDLPTIFEVVSGK(1)SK	UID433	1
LOC_Os07g42420.1	0	0	0	0	0	0	K	3	___3	1	1.71345e-06	40.142	37.51	40.142	0.72728	408	408	LOC_Os07g42420.1	LOC_Os07g42420.1	NYVNAHATSTQSGDLKEYEAIVRCFGQNPQL	115	LOC_Os07g42420.1 LOC_Os07g42420.1|13107.m04432|protein 3-oxoacyl-synthase, putative, expressed	EEINYVNAHATSTQSGDLK(1)EYEAIVR	UID434	1
LOC_Os08g06550.1;LOC_Os03g37960.1	0	0	0	0	0	0	K	3	___3	1	0.0117146	51.445	35.192	47.706	0.61667	56	56;56	LOC_Os08g06550.1	LOC_Os08g06550.1	VNTARPGIFAQRDRAKWDAWKAVEGKSKEEA	116	LOC_Os08g06550.1 LOC_Os08g06550.1|13108.m00669|protein acyl CoA binding protein, putative, expressed;LOC_Os03g37960.1 LOC_Os03g37960.1|13103.m04123|protein acyl CoA binding protein, putative	DRAK(1)WDAWK	UID435	1
LOC_Os08g06550.1	0	0	0	0	0	0	K	2	___3	1	0.00107762	41.54	33.816	41.54	1.1364	26	26	LOC_Os08g06550.1	LOC_Os08g06550.1	AEKAKTLPESTSNENKLILYGLYKQATVGDV	117	LOC_Os08g06550.1 LOC_Os08g06550.1|13108.m00669|protein acyl CoA binding protein, putative, expressed	TLPESTSNENK(1)LILYGLYK	UID436	1
LOC_Os08g14440.1;LOC_Os08g14440.2	0	0	0	0	0	0	K	3	___3	1	0.022208	57.96	32.223	57.96	0.072056	248	248;247	LOC_Os08g14440.1	LOC_Os08g14440.1	VQSGEFDTEGLLAKAKFHVSYRGKPLIKALQ	118	LOC_Os08g14440.1 LOC_Os08g14440.1|13108.m01542|protein uridylyltransferase-related, putative, expressed;LOC_Os08g14440.2 LOC_Os08g14440.2|13108.m01543|protein uridylyltransferase-related, putative, expressed	AK(1)FHVSYR	UID437	1
LOC_Os08g14440.1;LOC_Os08g14440.2;LOC_Os08g14440.3	0	0	0	0	0	0	K	2	___3	1	0.000485775	55.676	28.539	55.676	0.1465	133	133;132;132	LOC_Os08g14440.1	LOC_Os08g14440.1	VVKASVCLDSTGKHIKLAITKLSTGRKIGEP	119	LOC_Os08g14440.1 LOC_Os08g14440.1|13108.m01542|protein uridylyltransferase-related, putative, expressed;LOC_Os08g14440.2 LOC_Os08g14440.2|13108.m01543|protein uridylyltransferase-related, putative, expressed;LOC_Os08g14440.3 LOC_Os08g14440.3|13108.m09353|p	HIK(1)LAITK	UID438
LOC_Os08g16570.1;LOC_Os08g16570.3	0	0	0	0	0	0	K	3	___3	1	0.00486545	43.382	28.821	43.382	-0.64476	231	231;151	LOC_Os08g16570.1	LOC_Os08g16570.1	LCAYSRAVAHFPTAVKEFKWRNGWFYSLTEK	120	LOC_Os08g16570.1 LOC_Os08g16570.1|13108.m01770|protein expressed protein;LOC_Os08g16570.3 LOC_Os08g16570.3|13108.m09359|protein expressed protein	AVAHFPTAVK(1)EFK	UID439	1
LOC_Os08g20400.1	0	0	0	0	0	0	K	2	___3	1	2.26089e-17	121.87	27.204	121.87	0.57239	71	71	LOC_Os08g20400.1	LOC_Os08g20400.1	YGLDDRAPSRAVLALKRRPRIDAGVSRVEEV	121	LOC_Os08g20400.1 LOC_Os08g20400.1|13108.m02127|protein adenylate cyclase family protein, expressed	AVLALK(1)R	UID440	1
LOC_Os08g29170.1	0	0	0	0	0	0	K	3	___3	1	2.31866e-121	157.24	128.52	53.967	-1.4432	127	127	LOC_Os08g29170.1	LOC_Os08g29170.1	VLVRVAAAALNPVDAKRRAGKFKATDSPLPT	122	LOC_Os08g29170.1 LOC_Os08g29170.1|13108.m03013|protein dehydrogenase, putative, expressed	VAAAALNPVDAK(1)RR	UID441	1
LOC_Os08g32100.1	0	0	0	0	0	0	K	2	___3	1	0.0159572	66.692	33.851	66.692	0.043402	686	686	LOC_Os08g32100.1	LOC_Os08g32100.1	SAPAKKLGFGLIGSGKRTSVPSVFAEEDDED	123	LOC_Os08g32100.1 LOC_Os08g32100.1|13108.m03333|protein transposon protein, putative, CACTA, En/Spm sub-class, expressed	LGFGLIGSGK(1)R	UID442	1
LOC_Os08g33190.1	0	0	0	0	0	0	K	3	___3	1	1.46861e-26	100.22	84.683	69.805	0.089426	158	158	LOC_Os08g33190.1	LOC_Os08g33190.1	APAPPPAAGDGSAPVKRGRGRPPKLVWPLMV	124	LOC_Os08g33190.1 LOC_Os08g33190.1|13108.m03455|protein linker histone H1 and H5 family protein, expressed	TAPAPPPAAGDGSAPVK(1)R	UID443	1
LOC_Os08g44680.1	0	0	0	0	0	0	K	2	___3	1	9.36638e-12	112.17	95.631	92.47	0.65218	142	142	LOC_Os08g44680.1	LOC_Os08g44680.1	KEQCLALGTRLRSKYKINYQFYRVFPNGEVQ	125	LOC_Os08g44680.1 LOC_Os08g44680.1|13108.m04858|protein photosystem I reaction center subunit II, chloroplast precursor, putative, expressed	YK(1)INYQFYR	UID444	1
LOC_Os09g02080.1	0	0	0	0	0	0	K	2	___3	1	0.0145847	43.282	16.75	43.282	-0.40327	584	584	LOC_Os09g02080.1	LOC_Os09g02080.1	EANFELSGSSKVQAAKITELERQIKALEKDK	126	LOC_Os09g02080.1 LOC_Os09g02080.1|13109.m00123|protein retrotransposon protein, putative, unclassified	VQAAK(1)ITELERQIK	UID445	1
LOC_Os09g10750.1	0	0	0	0	0	0	K	3	___3	1	5.12345e-06	46.178	37.991	46.178	-0.53002	106	106	LOC_Os09g10750.1	LOC_Os09g10750.1	PLFVENDDGDIGTIIKRTVHSNFAGLFFGLP	127	LOC_Os09g10750.1 LOC_Os09g10750.1|13109.m00950|protein rhodanese-like, putative, expressed	NSAHVPLFVENDDGDIGTIIK(1)R	UID446	1
LOC_Os09g30412.1;LOC_Os09g30439.1;LOC_Os09g30418.1	0	0	0	0	0	0	K	2	___3	1	0.0226988	41.502	22.771	41.502	1.1229	318	318;318;318	LOC_Os09g30412.1	LOC_Os09g30412.1	SVEGQLEFKAILFVPKRAPFDLFDTRKKQNN	128	LOC_Os09g30412.1 LOC_Os09g30412.1|13109.m03041|protein heat shock protein, putative, expressed;LOC_Os09g30439.1 LOC_Os09g30439.1|13109.m18573|protein heat shock protein, putative;LOC_Os09g30418.1 LOC_Os09g30418.1|13109.m03043|protein heat shock protein, pu	AILFVPK(1)R	UID447
LOC_Os09g33986.2;LOC_Os09g33986.1	0	0	0	0	0	0	K	2	___3	1	0.0051317	44.765	30.607	44.765	-1.4178	125	125;131	LOC_Os09g33986.2	LOC_Os09g33986.2	EVHSYLTRVMYNRRNKFDPLWNSLVIGGVKK	129	LOC_Os09g33986.2 LOC_Os09g33986.2|13109.m03404|protein peptidase, T1 family, putative, expressed;LOC_Os09g33986.1 LOC_Os09g33986.1|13109.m03403|protein peptidase, T1 family, putative, expressed	NK(1)FDPLWNSLVIGGVK	UID448	1
LOC_Os09g35790.2;LOC_Os09g35790.1	0	0	0	0	0	0	K	2	___3	1	0.0253954	60.59	28.655	60.59	-1.9828	328	328;328	LOC_Os09g35790.2	LOC_Os09g35790.2	EPDPSARLFGVSIGLKRTRDDAAAAADEDGG	130	LOC_Os09g35790.2 LOC_Os09g35790.2|13109.m03510|protein HSF-type DNA-binding domain containing protein, expressed;LOC_Os09g35790.1 LOC_Os09g35790.1|13109.m03509|protein HSF-type DNA-binding domain containing protein, expressed	LFGVSIGLK(1)R	UID449	1
LOC_Os09g36450.1;LOC_Os09g36450.2	0	0	0	0	0	0	K	3	___3	1	0.00571353	57.175	45.256	51.013	0.36904	160	160;160	LOC_Os09g36450.1	LOC_Os09g36450.1	SERRHVIGEDDQFIGKKAAYALSQNVKVIAC	131	LOC_Os09g36450.1 LOC_Os09g36450.1|13109.m03594|protein triosephosphate isomerase, chloroplast precursor, putative, expressed;LOC_Os09g36450.2 LOC_Os09g36450.2|13109.m03593|protein triosephosphate isomerase, chloroplast precursor, putative, expressed	HVIGEDDQFIGK(1)K	UID450	1
LOC_Os10g21268.1;LOC_Os12g10580.1;LOC_Os05g35330.1	0	0	0	0	0	0	K	3	___3	0.962131	0.000147641	51.487	42.441	44.816	-0.14804	28	28;21;21	LOC_Os10g21268.1;LOC_Os12g10580.1	LOC_Os10g21268.1	ETKANVGFKAGVKDYKLTYYTPEYETKDTDI;ETKASVGFKAGVKDYKLTYYTPEYETKDTDI	132	LOC_Os10g21268.1 LOC_Os10g21268.1|13110.m07703|protein ribulose bisphosphate carboxylase large chain precursor, putative, expressed;LOC_Os12g10580.1 LOC_Os12g10580.1|13112.m01121|protein ribulose bisphosphate carboxylase large chain precursor, putative;LOC	AGVK(0.038)DYK(0.962)LTYYTPEYETK	UID451	1
LOC_Os10g21268.1;LOC_Os12g10580.1;LOC_Os05g35330.1	0	0	0	0	0	0	K	3	___3	1	1.72192e-06	56.149	53.096	47.397	-0.75299	39	39;32;32	LOC_Os10g21268.1;LOC_Os12g10580.1	LOC_Os10g21268.1	VKDYKLTYYTPEYETKDTDILAAFRVTPQPG	133	LOC_Os10g21268.1 LOC_Os10g21268.1|13110.m07703|protein ribulose bisphosphate carboxylase large chain precursor, putative, expressed;LOC_Os12g10580.1 LOC_Os12g10580.1|13112.m01121|protein ribulose bisphosphate carboxylase large chain precursor, putative;LOC	LTYYTPEYETK(1)DTDILAAFR	UID452	1
LOC_Os10g21268.1;LOC_Os11g32770.1	0	0	0	0	0	0	K	2	___3	1	2.97049e-10	93.839	78.573	93.839	-0.82593	473	473;79	LOC_Os10g21268.1	LOC_Os10g21268.1	WSRELAAACEIWKAIKFEFEPVDKLDS____	134	LOC_Os10g21268.1 LOC_Os10g21268.1|13110.m07703|protein ribulose bisphosphate carboxylase large chain precursor, putative, expressed;LOC_Os11g32770.1 LOC_Os11g32770.1|13111.m03196|protein ribulose bisphosphate carboxylase large chain precursor, putative	AIK(1)FEFEPVDKLDS	UID453	1
LOC_Os10g21268.1;LOC_Os11g32770.1	0	0	0	0	0	0	K	2	___3	0.999999	0.000363142	75.819	52.902	75.819	0.9012	481	481;87	LOC_Os10g21268.1	LOC_Os10g21268.1	CEIWKAIKFEFEPVDKLDS____________	135	LOC_Os10g21268.1 LOC_Os10g21268.1|13110.m07703|protein ribulose bisphosphate carboxylase large chain precursor, putative, expressed;LOC_Os11g32770.1 LOC_Os11g32770.1|13111.m03196|protein ribulose bisphosphate carboxylase large chain precursor, putative	AIKFEFEPVDK(1)LDS	UID454	1
LOC_Os10g21268.1;LOC_Os12g10580.1	0	0	0	0	0	0	K	2	___3	1	1.21693e-05	62.14	49.373	40.113	-0.38334	208	208;201	LOC_Os10g21268.1;LOC_Os12g10580.1	LOC_Os10g21268.1	GRACYECLRGGLDFTKDDENVNSQPFMRWRD	136	LOC_Os10g21268.1 LOC_Os10g21268.1|13110.m07703|protein ribulose bisphosphate carboxylase large chain precursor, putative, expressed;LOC_Os12g10580.1 LOC_Os12g10580.1|13112.m01121|protein ribulose bisphosphate carboxylase large chain precursor, putative	GGLDFTK(1)DDENVNSQPFMR	UID455	1
LOC_Os10g21268.1	0	0	0	0	0	0	K	3	___3	1	0	251.87	224.72	207.4	-0.37817	259	259	LOC_Os10g21268.1	LOC_Os10g21268.1	GHYLNATAGTCEEMIKRAVFARELGVPIVMH	137	LOC_Os10g21268.1 LOC_Os10g21268.1|13110.m07703|protein ribulose bisphosphate carboxylase large chain precursor, putative, expressed	GHYLNATAGTCEEMIK(1)R	UID456	1
LOC_Os10g21268.1;LOC_Os12g10580.1	0	0	0	0	0	0	K	3	___3	1	4.56626e-37	102.37	86.27	94.856	1.7709	153	153;146	LOC_Os10g21268.1;LOC_Os12g10580.1	LOC_Os10g21268.1	RALLLEDLRIPPTYSKTFQGPPHGIQVERDK;RALRLEDLRIPPTYSKTFQGPPHGIQVERDK	138	LOC_Os10g21268.1 LOC_Os10g21268.1|13110.m07703|protein ribulose bisphosphate carboxylase large chain precursor, putative, expressed;LOC_Os12g10580.1 LOC_Os12g10580.1|13112.m01121|protein ribulose bisphosphate carboxylase large chain precursor, putative	IPPTYSK(1)TFQGPPHGIQVER	UID457	1
LOC_Os10g21268.1;LOC_Os12g10580.1	0	0	0	0	0	0	K	2	___3	1	7.49559e-05	101.64	65.087	41.448	0.16695	190	190;183	LOC_Os10g21268.1;LOC_Os12g10580.1	LOC_Os10g21268.1	PLLGCTIKPKLGLSAKNYGRACYECLRGGLD	139	LOC_Os10g21268.1 LOC_Os10g21268.1|13110.m07703|protein ribulose bisphosphate carboxylase large chain precursor, putative, expressed;LOC_Os12g10580.1 LOC_Os12g10580.1|13112.m01121|protein ribulose bisphosphate carboxylase large chain precursor, putative	LGLSAK(1)NYGR	UID458	1
LOC_Os10g21268.1	0	0	0	0	0	0	K	2	___3	1	1.02753e-13	102.73	80.956	44.863	1.4263	182	182	LOC_Os10g21268.1	LOC_Os10g21268.1	DKLNKYGRPLLGCTIKPKLGLSAKNYGRACY	140	LOC_Os10g21268.1 LOC_Os10g21268.1|13110.m07703|protein ribulose bisphosphate carboxylase large chain precursor, putative, expressed	YGRPLLGCTIK(1)PK	UID459	1
LOC_Os10g21268.1	0	0	0	0	0	0	K	4	___3	0.897102	2.02984e-16	63.109	43.899	63.109	-1.2668	243	243	LOC_Os10g21268.1	LOC_Os10g21268.1	CAKAIYKSQAETGEIKGHYLNATAGTCEEMI	141	LOC_Os10g21268.1 LOC_Os10g21268.1|13110.m07703|protein ribulose bisphosphate carboxylase large chain precursor, putative, expressed	SQAETGEIK(0.897)GHYLNATAGTCEEMIK(0.103)R	UID460	1
LOC_Os12g03090.1;LOC_Os11g03400.1	0	0	0	0	0	0	K	2	___3	1	3.73487e-05	84.213	60.784	84.213	0.9769	80	80;80	LOC_Os12g03090.1	LOC_Os12g03090.1	RFKDIDMRIRVRGGGKTSQIYAIRQAIAKAL	142	LOC_Os12g03090.1 LOC_Os12g03090.1|13112.m00263|protein ribosomal protein, putative, expressed;LOC_Os11g03400.1 LOC_Os11g03400.1|13111.m00279|protein ribosomal protein, putative, expressed	GGGK(1)TSQIYAIR	UID461	1
LOC_Os11g07020.1;LOC_Os11g07020.4;LOC_Os11g07020.7	0	0	0	0	0	0	K	3	___3	1	0.000285531	54.288	50.684	54.288	0.024109	337	337;180;94	LOC_Os11g07020.1	LOC_Os11g07020.1	HVSFSYARALQNTCLKTWGGQPENVKAAQDA	143	LOC_Os11g07020.1 LOC_Os11g07020.1|13111.m00718|protein fructose-bisphospate aldolase isozyme, putative, expressed;LOC_Os11g07020.4 LOC_Os11g07020.4|13111.m00723|protein fructose-bisphospate aldolase isozyme, putative, expressed;LOC_Os11g07020.7 LOC_Os11g07	ALQNTCLK(1)TWGGQPENVK	UID462	1
LOC_Os11g07020.1;LOC_Os11g07020.5;LOC_Os11g07020.6	0	0	0	0	0	0	K	3	___3	1	3.43253e-112	146.79	128.06	87.498	-0.87377	71	71;71;71	LOC_Os11g07020.1	LOC_Os11g07020.1	GRGILAMDESNATCGKRLASIGLENTEANRQ	144	LOC_Os11g07020.1 LOC_Os11g07020.1|13111.m00718|protein fructose-bisphospate aldolase isozyme, putative, expressed;LOC_Os11g07020.5 LOC_Os11g07020.5|13111.m00725|protein fructose-bisphospate aldolase isozyme, putative, expressed;LOC_Os11g07020.6 LOC_Os11g07	GILAMDESNATCGK(1)R	UID463	1
LOC_Os11g26850.3;LOC_Os11g26850.2	0	0	0	0	0	0	K	2	___3	1	0.00346768	70.17	43.497	45.359	1.2438	176	176;176	LOC_Os11g26850.3	LOC_Os11g26850.3	KERLVGVSEETTTGVKRLYQMQETGALLFPA	145	LOC_Os11g26850.3 LOC_Os11g26850.3|13111.m02571|protein erythronate-4-phosphate dehydrogenase, putative, expressed;LOC_Os11g26850.2 LOC_Os11g26850.2|13111.m02570|protein erythronate-4-phosphate dehydrogenase, putative, expressed	LVGVSEETTTGVK(1)R	UID464	1
LOC_Os11g43900.2;LOC_Os11g43900.1	0	0	0	0	0	0	K	2	___3	1	0.0255239	60.436	46.667	58.676	0.95087	84	84;84	LOC_Os11g43900.2	LOC_Os11g43900.2	DIVDTFRLQEQPPFDKKQFVTFMKRYIKNLS	146	LOC_Os11g43900.2 LOC_Os11g43900.2|13111.m09252|protein translationally-controlled tumor protein, putative, expressed;LOC_Os11g43900.1 LOC_Os11g43900.1|13111.m04379|protein translationally-controlled tumor protein, putative, expressed	LQEQPPFDK(1)K	UID465	1
LOC_Os11g47970.1	0	0	0	0	0	0	K	3	___3	1	0.00140801	84.213	35.418	70.488	0.47002	331	331	LOC_Os11g47970.1	LOC_Os11g47970.1	FSTLYAPLIRDGRMEKFYWAPTRDDRVGVCK	147	LOC_Os11g47970.1 LOC_Os11g47970.1|13111.m23059|protein AAA-type ATPase family protein, putative, expressed	MEK(1)FYWAPTRDDR	UID466	1
LOC_Os11g47970.1	0	0	0	0	0	0	K	3	___3	1	0.00243795	59.757	48.928	40.025	-1.0313	196	196	LOC_Os11g47970.1	LOC_Os11g47970.1	LPNIKVPLILGIWGGKGQGKSFQCELVFAKM	148	LOC_Os11g47970.1 LOC_Os11g47970.1|13111.m23059|protein AAA-type ATPase family protein, putative, expressed	VPLILGIWGGK(1)GQGK	UID467	1
LOC_Os11g47970.1	0	0	0	0	0	0	K	2	___3	1	1.03437e-09	93.058	75.622	46.606	0.68747	400	400	LOC_Os11g47970.1	LOC_Os11g47970.1	EVRKWVSDTGVENIGKRLVNSREGPPEFEQP	149	LOC_Os11g47970.1 LOC_Os11g47970.1|13111.m23059|protein AAA-type ATPase family protein, putative, expressed	WVSDTGVENIGK(1)R	UID468	1
LOC_Os11g47970.1	0	0	0	0	0	0	K	3	___3	1	0.00316393	64.439	23.724	56.359	0.4371	247	247	LOC_Os11g47970.1	LOC_Os11g47970.1	AKLIRQRYREAADIIKKGKMCCLFINDLDAG	150	LOC_Os11g47970.1 LOC_Os11g47970.1|13111.m23059|protein AAA-type ATPase family protein, putative, expressed	YREAADIIK(1)K	UID469	1
LOC_Os12g19470.1;LOC_Os12g19470.2;LOC_Os12g19381.1;LOC_Os12g17600.1;LOC_Os12g17600.2	0	0	0	0	0	0	K	2	___3	1	0.00198987	52.555	38.297	52.555	-0.096677	52	52;58;58;58;58	LOC_Os12g19470.1	LOC_Os12g19470.1	CINSFNQVWPIEGIKKFETLSYLPPLTVEDL	151	LOC_Os12g19470.1 LOC_Os12g19470.1|13112.m02065|protein ribulose bisphosphate carboxylase small chain, chloroplast precursor, putative, expressed;LOC_Os12g19470.2 LOC_Os12g19470.2|13112.m02066|protein ribulose bisphosphate carboxylase small chain, chloropla	K(1)FETLSYLPPLTVEDLLK	UID470	1
LOC_Os12g19470.1;LOC_Os12g19470.2;LOC_Os12g19381.1;LOC_Os12g17600.1	0	0	0	0	0	0	K	2	___3	1	9.75694e-05	50.088	45.089	50.088	0.67536	125	125;131;131;131	LOC_Os12g19470.1	LOC_Os12g19470.1	WKLPMFGCTDATQVLKELEEAKKAYPDAFVR	152	LOC_Os12g19470.1 LOC_Os12g19470.1|13112.m02065|protein ribulose bisphosphate carboxylase small chain, chloroplast precursor, putative, expressed;LOC_Os12g19470.2 LOC_Os12g19470.2|13112.m02066|protein ribulose bisphosphate carboxylase small chain, chloropla	LPMFGCTDATQVLK(1)ELEEAK	UID471	1
LOC_Os12g19470.1;LOC_Os12g19470.2;LOC_Os12g19381.1;LOC_Os12g17600.1	0	0	0	0	0	0	K	3	___3	0.999998	1.42399e-12	73.783	66.071	73.783	0.90861	131	131;137;137;137	LOC_Os12g19470.1	LOC_Os12g19470.1	GCTDATQVLKELEEAKKAYPDAFVRIIGFDN	153	LOC_Os12g19470.1 LOC_Os12g19470.1|13112.m02065|protein ribulose bisphosphate carboxylase small chain, chloroplast precursor, putative, expressed;LOC_Os12g19470.2 LOC_Os12g19470.2|13112.m02066|protein ribulose bisphosphate carboxylase small chain, chloropla	LPMFGCTDATQVLKELEEAK(1)K	UID472	1
LOC_Os12g19470.1;LOC_Os12g19470.2;LOC_Os12g19381.1;LOC_Os12g17600.1;LOC_Os12g17600.2	0	0	0	0	0	0	K	3	___3	1	1.76657e-09	82.102	64.613	50.155	0.84209	87	87;93;93;93;93	LOC_Os12g19470.1	LOC_Os12g19470.1	EYLLRSKWVPCLEFSKVGFVYRENHRSPGYY	154	LOC_Os12g19470.1 LOC_Os12g19470.1|13112.m02065|protein ribulose bisphosphate carboxylase small chain, chloroplast precursor, putative, expressed;LOC_Os12g19470.2 LOC_Os12g19470.2|13112.m02066|protein ribulose bisphosphate carboxylase small chain, chloropla	WVPCLEFSK(1)VGFVYR	UID473	1
LOC_Os12g19470.1;LOC_Os12g19470.2;LOC_Os12g19381.1;LOC_Os12g17600.1	0	0	0	0	0	0	K	3	___3	1	1.77022e-11	70.555	66.106	70.555	0.66044	111	111;117;117;117	LOC_Os12g19470.1	LOC_Os12g19470.1	HRSPGYYDGRYWTMWKLPMFGCTDATQVLKE	155	LOC_Os12g19470.1 LOC_Os12g19470.1|13112.m02065|protein ribulose bisphosphate carboxylase small chain, chloroplast precursor, putative, expressed;LOC_Os12g19470.2 LOC_Os12g19470.2|13112.m02066|protein ribulose bisphosphate carboxylase small chain, chloropla	YWTMWK(1)LPMFGCTDATQVLK	UID474	1
LOC_Os12g23180.1	0	0	0	0	0	0	K	2	___3	1	1.5471e-05	57.811	57.811	53.163	0.6294	309	309	LOC_Os12g23180.1	LOC_Os12g23180.1	EPEIVHYNPKDFDFGKKKAFPFRDQHFFASI	156	LOC_Os12g23180.1 LOC_Os12g23180.1|13112.m02355|protein 3-beta hydroxysteroid dehydrogenase/isomerase family protein, putative, expressed	DFDFGK(1)K	UID475	1
LOC_Os12g34890.1	0	0	0	0	0	0	K	2	___3	1	1.63457e-06	56.482	44.099	56.482	1.7192	75	75	LOC_Os12g34890.1	LOC_Os12g34890.1	CSAKKETVDKVCNIVKTQLALPEGTAVTGES	157	LOC_Os12g34890.1 LOC_Os12g34890.1|13112.m03562|protein acyl carrier protein, putative, expressed	VCNIVK(1)TQLALPEGTAVTGESK	UID476	1

## Sheet: Significant_1
Protein IDs	Protein description	Sequence window	Localization prob	Acetyl (K) Probabilities	Amino acid	Position	eMSP1_up	WT_up	Class	Cluster	PEP	Score	Delta score	Score for localization	Mass error [ppm]	Student's T-test q-value	Log2_Fold change	Fold Change	Log2_intensity WT rep_1	Log2_intensity WT rep_2	Log2_intensity WT rep_3	Log2_intensity eMSP1 rep_1	Log2_intensity eMSP1 rep_2	Log2_intensity eMSP1 rep_3	WT_CV	eMSP1_CV
LOC_Os01g05490.1	triosephosphate isomerase, cytosolic, putative, expressed	QLRPEIQVAAQNCWVKKGGAFTGEVSAEMLV	1	SQLRPEIQVAAQNCWVK(1)K	K	70	+		Class 1	Cluster_1	0.000152075	54.805	40.191	47.568	1.1629	0.00624553	5.96449	62.4441	18.9102	17.82	17.4161	24.6431	24.7169	22.6797	0.77289	1.15544
LOC_Os01g23610.2	dihydrolipoyl dehydrogenase, putative, expressed	YDRQAVADHANNLASKIRSNLTNSMKALGVD	1	QAVADHANNLASK(1)IR	K	166	+		Class 1	Cluster_1	0.00120699	52.823	33.765	52.823	-0.27455	0.00751893	5.40911	42.4918	18.4319	16.5762	18.0062	21.9781	23.6657	23.5979	0.972129	0.955355
LOC_Os01g26920.2	expressed protein	DTKFQGFTGTDGPLGKKMENSRTRSEIGWEP	1	FQGFTGTDGPLGK(1)K	K	201	+		Class 1	Cluster_1	4.1e-32	118.28	99.967	118.28	0.51798	0.00143691	1.66372	3.16833	23.9493	23.6319	23.7673	25.303	25.4514	25.5853	0.159277	0.14123
LOC_Os06g40640.3	fructose-bisphospate aldolase isozyme, putative, expressed	GKGILAADESTGTIGKRFASINVENVEENRR;GKGILAADESTGTIGKRLASINVENVEPNRQ	1	GILAADESTGTIGK(1)R	K	38	+		Class 1	Cluster_1	6.55e-204	175.15	147.82	89.231	-0.98565	0.000443493	1.7501	3.36382	23.355	23.4515	23.3268	25.1972	25.1598	25.0266	0.0653965	0.0896819
LOC_Os02g01150.2	erythronate-4-phosphate dehydrogenase domain containing protein, expressed	IEVWNPSGKYRVVSTKSMPGTRWIRLLADND	1	VVSTK(1)SMPGTR	K	22	+		Class 1	Cluster_1	0.000932634	78.934	47.861	66.435	-0.31842	0.00669522	4.09059	17.0368	18.4545	16.8381	17.5942	21.5052	21.3002	22.353	0.808737	0.55816
LOC_Os06g01850.1	ferredoxin--NADP reductase, chloroplast precursor, putative, expressed	AIGDFADSKTVSLCVKRLVYTNDQGEIVKGV;ALGDFGDSKTVSLCVKRLVYTNDQGEIVKGV	1	TVSLCVK(1)R	K	164	+		Class 1	Cluster_1	4.15e-37	132.29	54.611	41.652	0.40795	0.0330365	0.993605	1.99115	24.2497	24.4243	24.3258	25.6065	24.8638	25.5103	0.0875308	0.403914
LOC_Os02g33450.1	peroxiredoxin, putative, expressed	AWVQTDRKSGGLGDLKYPLISDVTKSISKSF	1	SGGLGDLK(1)YPLISDVTK	K	163	+		Class 1	Cluster_1	0.00514458	52.693	34.884	52.693	0.43569	0.0335144	2.19572	4.58117	19.6898	19.7	19.7592	21.7571	22.0124	21.9666	0.0374925	0.136139
LOC_Os02g35690.2	transcription factor like protein, putative, expressed	FPQRTRTQFLPSSGVKRRMPSPPQVSASSES	1	TQFLPSSGVK(1)R	K	210	+		Class 1	Cluster_1	0.00500502	72.643	50.557	59.426	0.29794	0.000443493	0.897797	1.86322	22.6811	22.8389	22.1516	23.521	23.4793	23.3648	0.360006	0.0808643
LOC_Os02g50350.2	dihydroorotate dihydrogenase protein, putative, expressed	VPVWAKMTPNITDITKPARISLKSGCEGVSA	1	MTPNITDITK(1)PAR	K	221	+		Class 1	Cluster_1	7.84e-10	95.81	78.374	47.288	0.40713	0.0322035	1.41286	2.66264	22.2628	22.4521	22.3194	23.8207	23.7548	23.6973	0.0971461	0.0617652
LOC_Os02g52960.1	PHD-finger domain containing protein, putative, expressed	AEINTADSSRTLISFKRKFSERGSLAGKQLP	1	TLISFK(1)R	K	1396	+		Class 1	Cluster_1	3.63e-60	141.98	95.633	126.24	0.77331	0.000649416	1.29275	2.44995	23.8899	23.9699	23.8401	25.0677	25.2401	25.2703	0.0654986	0.109329
LOC_Os02g54980.1	pheophorbide a oxygenase, chloroplast precursor, putative, expressed	EVTERTPRGFAGYWGKQRTPHLRNLLRFEAP	1	GFAGYWGK(1)QR	K	281	+		Class 1	Cluster_1	0.00622881	62.2	37.277	62.2	-1.6591	0.000806438	1.83696	3.57256	19.3507	19.3122	19.5715	21.2994	21.0386	21.4072	0.139912	0.18952
LOC_Os03g03720.1	glyceraldehyde-3-phosphate dehydrogenase, putative, expressed	STGAAKAVALVLPQLKGKLNGIALRVPTPNV	1	AVALVLPQLK(1)GK	K	303	+		Class 1	Cluster_1	6e-35	122.52	87.072	111.95	-0.36457	0.00143691	2.19178	4.56867	22.6604	23.0067	22.6193	24.9883	25.0949	24.7785	0.212812	0.161023
LOC_Os03g03720.1	glyceraldehyde-3-phosphate dehydrogenase, putative, expressed	GAAKAVALVLPQLKGKLNGIALRVPTPNVSV	1	GK(1)LNGIALR	K	305	+		Class 1	Cluster_1	4.16e-24	91.906	10.61	66.682	1.8436	0.0013097	2.49455	5.63552	18.5546	18.0525	17.1484	20.8497	20.0595	20.3299	0.712635	0.401633
LOC_Os03g17070.1	ATP synthase B chain, chloroplast precursor, putative, expressed	AVLKAARAEIAAALNKMKKETTQELEAKLDE	1	AEIAAALNK(1)MK	K	150	+		Class 1	Cluster_1	0.0249959	66.692	54.165	66.692	0.54929	0.0161247	2.16213	4.47575	19.2025	19.4565	19.7309	21.8334	21.4953	21.5476	0.26424	0.182017
LOC_Os03g29260.2	elongation factor protein, putative, expressed	LLWGASKLVPVGYGIKKLQIMMTIVDDLVSV	1	LVPVGYGIK(1)K	K	183	+		Class 1	Cluster_1	0.00995482	61.962	32.813	41.029	0.57718	0.00200232	0.794425	1.73439	22.3122	22.2365	21.964	23.1227	22.9384	22.8349	0.183161	0.145794
LOC_Os03g49220.2	adenylosuccinate synthetase, chloroplast precursor, putative, expressed	EIESFPADLDLLEKIKVKYEVLPGWEDDISS	0.5	IK(0.5)VK(0.5)YEVLPGWEDDISSVR	K	416	+		Class 2	Cluster_1	5.98e-05	44.816	40.106	44.816	1.2396	0.0117368	2.77769	6.85754	18.677	18.9429	19.2224	22.1306	22.1279	20.9169	0.272711	0.699977
LOC_Os03g49220.2	adenylosuccinate synthetase, chloroplast precursor, putative, expressed	ESFPADLDLLEKIKVKYEVLPGWEDDISSVR	0.5	IK(0.5)VK(0.5)YEVLPGWEDDISSVR	K	418	+		Class 2	Cluster_1	5.98e-05	44.816	40.106	44.816	1.2396	0.00911631	2.77769	6.85754	18.677	18.9429	19.2224	22.1306	22.1279	20.9169	0.272711	0.699977
LOC_Os08g33370.2	14-3-3 protein, putative, expressed	EELTVEERNLLSVAYKNVIGARRASWRIVSS;GELTVEERNLLSVAYKNVIGARRASWRIISS	1	NLLSVAYK(1)NVIGAR	K	51	+		Class 1	Cluster_1	0.0105093	63.283	25.562	43.282	0.9826	0.00911631	1.66798	3.17769	20.1695	20.6161	20.7603	22.1335	22.2928	22.1235	0.308025	0.0950078
LOC_Os03g53190.2	Core histone H2A/H2B/H3/H4 domain containing protein, putative, expressed	___MAGKGGKGLLAAKTTAAKSAEKDKGKKA	1	GLLAAK(1)TTAAK(1)SAEK	K	13	+		Class 1	Cluster_1	4.57e-86	142.08	100.64	61.641	-0.24846	0.00363655	1.4927	2.81414	27.7219	27.5507	27.3885	29.0267	29.089	29.0235	0.166693	0.0369439
LOC_Os03g53960.2	transcriptional adaptor, putative, expressed	ADEGPSLTELSGYNSKRHEFDPEYDNDAEQA	1	YSADEGPSLTELSGYNSK(1)R	K	281	+		Class 1	Cluster_1	6.01e-13	80.967	68.089	48.14	0.74767	0.00109063	1.09485	2.13591	22.7734	22.7344	22.7947	23.4029	24.1427	24.0415	0.0305817	0.401111
LOC_Os04g16680.1	fructose-1,6-bisphosphatase, putative, expressed	TGGMVPDVNQIIVKEKGIFTNVTSPTAKAKL	1	EK(1)GIFTNVTSPTAK	K	305	+		Class 1	Cluster_1	0.0174039	43.628	18.837	43.628	0.79775	0.0233274	2.70213	6.50763	18.7317	17.5533	18.1636	20.7483	20.9756	20.8311	0.589307	0.115045
LOC_Os04g16740.1	ATP synthase subunit alpha, putative, expressed	IGTRGYLDSLEIGQVKKFLDELRKHLKDTKP;TGTRGYLDSLEIGQVKKCLDELRKHLKDTKP	1	GYLDSLEIGQVK(1)K	K	455	+		Class 1	Cluster_1	0.0194882	47.603	32.63	47.603	1.6148	0.00558419	3.96452	15.6113	18.5562	17.8164	18.1399	22.0576	22.1226	22.2259	0.370863	0.0848683
LOC_Os04g16740.1	ATP synthase subunit alpha, putative, expressed	PVSEAYLGRVINALAKPIDGRGEIVASESRL	1	VINALAK(1)PIDGR	K	114	+		Class 1	Cluster_1	1.19e-17	111.65	79.431	111.65	-0.064311	0.000806438	1.26822	2.40864	20.0364	20.1602	20.0608	21.4438	21.5737	21.0445	0.065548	0.275768
LOC_Os10g38272.1	ATP synthase B chain, putative	LEQLEKSKNETLYFEKQRAMNQVRQRVFQQA	1	SKNETLYFEK(1)QR	K	133	+		Class 1	Cluster_1	1.36e-18	110.64	86.961	110.64	-0.41808	0.00558419	6.49605	90.2625	19.2468	19.09	18.4389	25.1097	25.333	25.821	0.428421	0.363792
LOC_Os04g18200.1	dihydrodipicolinate synthase, chloroplast precursor, putative, expressed	VRPVFRLPYVPLPLEKRVEFVRIVESIGREN	1	LPYVPLPLEK(1)R	K	344	+		Class 1	Cluster_1	0.000282062	79.906	54.17	59.245	0.34057	0.000721106	1.15801	2.23149	20.921	20.94	21.0585	22.0406	22.167	22.1859	0.0745377	0.0789853
LOC_Os04g28010.2	expressed protein	IPESVGLYAAQPSSVKRLIEPSSVRRSSRRR	1	ADLDIPESVGLYAAQPSSVK(1)R	K	339	+		Class 1	Cluster_1	3.92e-05	49.31	44.595	47.532	-0.99116	0.000806438	2.09304	4.26645	18.6436	19.1526	18.4389	21.1212	20.5054	20.8876	0.367525	0.310877
LOC_Os04g38410.1	chlorophyll A-B binding protein, putative, expressed	IPDTDKLDRLKLAEIKHARLAMLAMLIFYFE	0.997442	LK(0.003)LAEIK(0.997)HAR	K	224	+		Class 1	Cluster_1	0.00389705	43.308	32.999	40.589	0.23461	0.00607793	3.24622	9.48876	17.729	17.84	17.6284	20.6877	21.2857	20.9627	0.105864	0.299364
LOC_Os04g38600.3	glyceraldehyde-3-phosphate dehydrogenase, putative, expressed	STGAAKAVALVLPNLKGKLNGIALRVPTPNV	1	AVALVLPNLK(1)GK	K	291	+		Class 1	Cluster_1	3.43e-05	81.548	57.393	69.825	0.7739	0.000806438	1.6812	3.20694	24.5389	24.575	24.586	26.2313	26.2513	26.2609	0.0246454	0.0150582
LOC_Os04g41340.1	4-nitrophenylphosphatase, putative, expressed	RSKGKRLVFVTNNSTKSRKQYGKKFETLGLN	1	RLVFVTNNSTK(1)SR	K	126	+		Class 1	Cluster_1	0	218.47	190.45	70.438	0.55826	9.11031e-06	1.20839	2.3108	24.8522	25.1147	24.6636	26.3556	25.9168	25.9834	0.226567	0.236492
LOC_Os04g46620.1	T-complex protein, putative, expressed	LDEIDRSLHDALCIVKRTLESNMVVAGGGAV	1	SLHDALCIVK(1)R	K	403	+		Class 1	Cluster_1	0.00559703	65.5	42.274	65.5	0.99782	0.00911631	3.27437	9.6757	17.5153	18.7298	18.0274	21.2614	21.6808	21.1534	0.609755	0.278588
LOC_Os04g52361.1	ribosomal protein S17, putative, expressed	GKGGNRFWKSIGLGFKTPREAIEGTYIDKKC	1	SIGLGFK(1)TPR	K	44	+		Class 1	Cluster_1	0.0070595	92.051	63.133	92.051	1.1153	0.00419875	1.02741	2.03837	20.7642	20.942	20.9954	21.8631	21.8644	22.0563	0.121068	0.11113
LOC_Os05g28300.1	expressed protein	SNAKGERKNKTKPKQKTANISAPVSSALTRD	1	QK(1)TANISAPVSSALTR	K	1151	+		Class 1	Cluster_1	0.000769058	64.55	48.297	56.225	1.3886	0.00228547	3.26451	9.60981	17.6267	16.467	18.2549	21.0928	20.4513	20.5981	0.906999	0.336116
LOC_Os05g28300.1	expressed protein	TLKTSGLGTSLVSNTKGKRSEREGKGHNRDG	1	TSGLGTSLVSNTK(1)GK(1)R	K	1112	+		Class 1	Cluster_1	1.2e-26	99.481	81.736	99.481	-0.39772	0.0117639	1.22145	2.33182	21.8092	21.5846	21.5385	22.7682	22.9073	22.9212	0.144856	0.084634
LOC_Os05g37500.1	expressed protein	VGTPKGPTHLESFSAKTYTGTSQGLPVKRQP	1	GPTHLESFSAK(1)TYTGTSQGLPVK	K	1007	+		Class 1	Cluster_1	1.56e-154	148.2	144.54	45.88	-0.031683	0.00168506	1.30758	2.47527	23.9359	24.1813	24.385	24.8802	25.8061	25.7387	0.224888	0.516237
LOC_Os05g41640.2	phosphoglycerate kinase protein, putative, expressed	VILSSHLGRPKGVTPKFSLAPLVPRLSELLG	1	GVTPK(1)FSLAPLVPR	K	152	+		Class 1	Cluster_1	0.000416947	76.143	61.17	62.303	1.3006	0.0360356	2.027	4.07557	22.4633	22.7272	22.7054	24.6027	24.7235	24.6506	0.146468	0.060825
LOC_Os06g02380.1	T-complex protein, putative, expressed	KVGAEIVRRALSYPLKLIAKNAGVNGSVVTE	1	ALSYPLK(1)LIAK	K	509	+		Class 1	Cluster_1	0.000660121	79.474	60.37	79.474	0.83425	0.000644944	3.91078	15.0405	17.9782	17.2104	17.2152	21.8491	22.1039	20.1832	0.441919	1.04317
LOC_Os06g09610.2	peroxiredoxin, putative, expressed	NFTLRDQDGRAVSLSKFKGRPVVVYFYPADE	1	AVSLSK(1)FK	K	93	+		Class 1	Cluster_1	0.000485775	55.676	16.884	55.676	-0.69822	0.0114344	3.94364	15.387	19.7077	17.7728	17.5559	22.5477	22.5079	21.8117	1.18467	0.413926
LOC_Os10g21266.1	ATP synthase subunit beta, putative	FPPGKLPYIYNALVVKSRDTDGKQINVTCEE;FPPGKLPYIYNALVVKSRDTDGKQINVTCEV	1	LPYIYNALVVK(1)SR	K	50	+		Class 1	Cluster_1	0.00334257	74.162	26.964	74.162	0.51852	0.0147196	0.984908	1.97919	19.9545	19.9696	19.9171	21.1997	20.8042	20.792	0.0269941	0.231941
LOC_Os07g07540.1	SHOOT1 protein, putative, expressed	ISALEDALKAGYEDFKRIRTDPDLENLRKTE	1	AGYEDFK(1)R	K	289	+		Class 1	Cluster_1	0.00308791	50.607	33.831	50.607	1.0675	0.00651358	0.72912	1.65763	20.8319	21.0729	20.7079	21.6793	21.7709	21.3499	0.185571	0.221385
LOC_Os07g08030.1	ribose-5-phosphate isomerase A, putative, expressed	QVRLQDLFNDEGCEAKLRLDEGGKPYVTDNS	1	LQDLFNDEGCEAK(1)LR	K	211	+		Class 1	Cluster_1	2.47e-15	92.866	78.708	67.022	1.2972	0.0288688	0.862923	1.81872	22.4657	22.8428	22.4205	23.3313	23.4561	23.5304	0.231885	0.100626
LOC_Os07g08030.1	ribose-5-phosphate isomerase A, putative, expressed	LASGKLSGIVGVPTSKRTFEQAQSLGIPLST	1	LSGIVGVPTSK(1)R	K	104	+		Class 1	Cluster_1	2.17e-05	81.338	32.543	81.338	-0.34303	0.0116929	1.59044	3.01142	22.5774	22.2808	22.2712	23.9465	23.7378	24.2164	0.174089	0.239944
LOC_Os07g37240.1	chlorophyll A-B binding protein, putative, expressed	ASDPEKKERLQLAEIKHARLAMVAFLGFAVQ	1	LQLAEIK(1)HAR	K	243	+		Class 1	Cluster_1	3.4e-14	111.61	90.235	111.61	0.4776	0.00334689	1.93256	3.81731	21.2769	21.6546	21.2223	23.4151	23.5359	23.0005	0.235418	0.28078
LOC_Os08g06550.1	acyl CoA binding protein, putative, expressed	VNTARPGIFAQRDRAKWDAWKAVEGKSKEEA	1	DRAK(1)WDAWK	K	56	+		Class 1	Cluster_1	0.0117146	51.445	35.192	47.706	0.61667	0.00347492	2.60584	6.08745	19.938	19.062	18.1346	21.6966	21.6772	21.5785	0.901831	0.0633377
LOC_Os08g14440.1	uridylyltransferase-related, putative, expressed	VQSGEFDTEGLLAKAKFHVSYRGKPLIKALQ	1	AK(1)FHVSYR	K	248	+		Class 1	Cluster_1	0.022208	57.96	32.223	57.96	0.072056	0.0193818	3.34231	10.1422	17.7011	16.9424	18.8458	21.0249	20.9523	21.5389	0.958217	0.319744
LOC_Os08g20400.1	adenylate cyclase family protein, expressed	YGLDDRAPSRAVLALKRRPRIDAGVSRVEEV	1	AVLALK(1)R	K	71	+		Class 1	Cluster_1	2.26e-17	121.87	27.204	121.87	0.57239	0.0124269	1.06769	2.09607	20.4173	20.3663	20.5003	21.4875	21.533	21.4665	0.0676037	0.0339739
LOC_Os08g32100.1	transposon protein, putative, CACTA, En/Spm sub-class, expressed	SAPAKKLGFGLIGSGKRTSVPSVFAEEDDED	1	LGFGLIGSGK(1)R	K	686	+		Class 1	Cluster_1	0.0159572	66.692	33.851	66.692	0.043402	0.000522043	1.12999	2.18858	21.0795	21.1758	21.334	22.2404	22.5117	22.2271	0.128468	0.160586
LOC_Os08g33190.1	linker histone H1 and H5 family protein, expressed	APAPPPAAGDGSAPVKRGRGRPPKLVWPLMV	1	TAPAPPPAAGDGSAPVK(1)R	K	158	+		Class 1	Cluster_1	1.47e-26	100.22	84.683	69.805	0.089426	0.00316293	1.08556	2.1222	24.0855	24.0545	23.8049	25.0956	24.9349	25.1709	0.153827	0.120539
LOC_Os08g44680.1	photosystem I reaction center subunit II, chloroplast precursor, putative, expressed	KEQCLALGTRLRSKYKINYQFYRVFPNGEVQ	1	YK(1)INYQFYR	K	142	+		Class 1	Cluster_1	9.37e-12	112.17	95.631	92.47	0.65218	0.00316293	5.08381	33.914	18.2452	18.7842	17.4677	23.6987	23.5442	22.5057	0.661831	0.648786
LOC_Os09g33986.2	peptidase, T1 family, putative, expressed	EVHSYLTRVMYNRRNKFDPLWNSLVIGGVKK	1	NK(1)FDPLWNSLVIGGVK	K	125	+		Class 1	Cluster_1	0.0051317	44.765	30.607	44.765	-1.4178	0.00316293	2.59479	6.04099	17.7226	18.5227	19.4952	20.8196	21.1267	21.5785	0.887689	0.381766
LOC_Os10g21268.1	ribulose bisphosphate carboxylase large chain precursor, putative, expressed	WSRELAAACEIWKAIKFEFEPVDKLDS____	1	AIK(1)FEFEPVDKLDS	K	473	+		Class 1	Cluster_1	2.97e-10	93.839	78.573	93.839	-0.82593	0.0240583	1.57537	2.98011	26.4924	26.6396	26.6782	28.2589	28.2731	28.0042	0.0980373	0.151325
LOC_Os10g21268.1	ribulose bisphosphate carboxylase large chain precursor, putative, expressed	GRACYECLRGGLDFTKDDENVNSQPFMRWRD	1	GGLDFTK(1)DDENVNSQPFMR	K	208	+		Class 1	Cluster_1	1.22e-05	62.14	49.373	40.113	-0.38334	0.00109063	6.00927	64.4127	17.2878	18.0589	18.7644	23.3951	24.4109	24.333	0.738519	0.565338
LOC_Os10g21268.1	ribulose bisphosphate carboxylase large chain precursor, putative, expressed	RALLLEDLRIPPTYSKTFQGPPHGIQVERDK;RALRLEDLRIPPTYSKTFQGPPHGIQVERDK	1	IPPTYSK(1)TFQGPPHGIQVER	K	153	+		Class 1	Cluster_1	4.57e-37	102.37	86.27	94.856	1.7709	0.00211074	1.6791	3.20227	23.7463	23.6577	23.7694	25.4011	25.3981	25.4116	0.058947	0.00713112
LOC_Os10g21268.1	ribulose bisphosphate carboxylase large chain precursor, putative, expressed	PLLGCTIKPKLGLSAKNYGRACYECLRGGLD	1	LGLSAK(1)NYGR	K	190	+		Class 1	Cluster_1	7.5e-05	101.64	65.087	41.448	0.16695	8.16087e-05	1.98411	3.95618	25.3	24.8701	25.0663	26.8603	27.11	27.2185	0.21522	0.18366
LOC_Os10g21268.1	ribulose bisphosphate carboxylase large chain precursor, putative, expressed	DKLNKYGRPLLGCTIKPKLGLSAKNYGRACY	1	YGRPLLGCTIK(1)PK	K	182	+		Class 1	Cluster_1	1.03e-13	102.73	80.956	44.863	1.4263	0.00179959	0.904943	1.87247	27.0987	26.7919	26.4737	27.621	27.6075	27.8506	0.312501	0.13662
LOC_Os11g07020.1	fructose-bisphospate aldolase isozyme, putative, expressed	HVSFSYARALQNTCLKTWGGQPENVKAAQDA	1	ALQNTCLK(1)TWGGQPENVK	K	337	+		Class 1	Cluster_1	0.000285531	54.288	50.684	54.288	0.024109	0.0246871	1.39855	2.63637	23.5366	23.3148	23.8105	24.9698	24.9359	24.9518	0.248306	0.0169574
LOC_Os11g47970.1	AAA-type ATPase family protein, putative, expressed	EVRKWVSDTGVENIGKRLVNSREGPPEFEQP	1	WVSDTGVENIGK(1)R	K	400	+		Class 1	Cluster_1	1.03e-09	93.058	75.622	46.606	0.68747	0.00316055	1.13113	2.1903	23.3166	23.443	23.1296	24.4703	24.296	24.5163	0.157669	0.116227
LOC_Os11g47970.1	AAA-type ATPase family protein, putative, expressed	AKLIRQRYREAADIIKKGKMCCLFINDLDAG	1	YREAADIIK(1)K	K	247	+		Class 1	Cluster_1	0.00316393	64.439	23.724	56.359	0.4371	0.0029389	1.64682	3.13142	21.2875	21.5838	21.3773	23.1831	22.7285	23.2775	0.151916	0.293539
LOC_Os12g19470.1	ribulose bisphosphate carboxylase small chain, chloroplast precursor, putative, expressed	CINSFNQVWPIEGIKKFETLSYLPPLTVEDL	1	K(1)FETLSYLPPLTVEDLLK	K	52	+		Class 1	Cluster_1	0.00198987	52.555	38.297	52.555	-0.096677	0.00399065	5.05273	33.1913	17.632	19.1159	18.7401	24.052	24.1603	22.4339	0.771451	0.966982
LOC_Os12g19470.1	ribulose bisphosphate carboxylase small chain, chloroplast precursor, putative, expressed	HRSPGYYDGRYWTMWKLPMFGCTDATQVLKE	1	YWTMWK(1)LPMFGCTDATQVLK	K	111	+		Class 1	Cluster_1	1.77e-11	70.555	66.106	70.555	0.66044	0.00688992	3.01978	8.11042	20.7132	21.5613	20.8431	23.3072	24.3883	24.4815	0.456787	0.652782
LOC_Os12g23180.1	3-beta hydroxysteroid dehydrogenase/isomerase family protein, putative, expressed	EPEIVHYNPKDFDFGKKKAFPFRDQHFFASI	1	DFDFGK(1)K	K	309	+		Class 1	Cluster_1	1.55e-05	57.811	57.811	53.163	0.6294	0.00874624	5.81539	56.3129	17.459	18.0317	16.261	22.5291	24.3129	22.356	0.903561	1.08333
LOC_Os03g53190.2	Core histone H2A/H2B/H3/H4 domain containing protein, putative, expressed	___MAGKGGKGLLAAKTTAAKSAEKDKGKKA	1	GLLAAK(1)TTAAK(1)SAEK	K	13	+		Class 1	Cluster_1	4.57e-86	142.08	100.64	61.641	-0.24846	0.00679751	1.18132	2.26784	28.3601	28.0564	28.1014	29.2501	29.3715	29.4402	0.163897	0.0962418
LOC_Os03g53960.2	transcriptional adaptor, putative, expressed	VAKVEDGHVDRSIGVKKPRYSADEGPSLTEL	1	SIGVK(1)K(1)PR	K	260	+		Class 1	Cluster_1	0.000339865	51.335	7.2187	51.335	0.59444	0.00228547	1.29271	2.44987	21.7186	21.6274	21.4649	22.8796	22.9719	22.8375	0.128513	0.0687207
LOC_Os03g53960.2	transcriptional adaptor, putative, expressed	AKVEDGHVDRSIGVKKPRYSADEGPSLTELS	1	SIGVK(1)K(1)PR	K	261	+		Class 1	Cluster_1	0.000339865	51.335	7.2187	51.335	0.59444	0.00109063	1.29271	2.44987	21.7186	21.6274	21.4649	22.8796	22.9719	22.8375	0.128513	0.0687207
LOC_Os05g28300.1	expressed protein	TLKTSGLGTSLVSNTKGKRSEREGKGHNRDG	1	TSGLGTSLVSNTK(1)GK(1)R	K	1112	+		Class 1	Cluster_1	1.2e-26	99.481	81.736	99.481	-0.39772	0.00109063	1.58552	3.00116	22.2651	22.1134	21.8065	23.649	23.5925	23.7001	0.233651	0.0537984
LOC_Os05g28300.1	expressed protein	KTSGLGTSLVSNTKGKRSEREGKGHNRDGSR	1	TSGLGTSLVSNTK(1)GK(1)R	K	1114	+		Class 1	Cluster_1	1.2e-26	99.481	81.736	99.481	-0.39772	0.00200232	1.58552	3.00116	22.2651	22.1134	21.8065	23.649	23.5925	23.7001	0.233651	0.0537984
LOC_Os06g10920.1	xyloglucan fucosyltransferase, putative, expressed	__________MATRGKKLGGVAGGGGAAVRV	1	GK(1)K(1)LGGVAGGGGAAVR	K	6	+		Class 1	Cluster_1	3.16e-09	78.513	41.956	56.359	-0.52441	0.00200232	0.607258	1.52336	27.6007	27.577	27.6368	28.176	28.3023	28.158	0.0300982	0.0786265
LOC_Os06g10920.1	xyloglucan fucosyltransferase, putative, expressed	_________MATRGKKLGGVAGGGGAAVRVV	1	GK(1)K(1)LGGVAGGGGAAVR	K	7	+		Class 1	Cluster_1	3.16e-09	78.513	41.956	56.359	-0.52441	0.00168506	0.607258	1.52336	27.6007	27.577	27.6368	28.176	28.3023	28.158	0.0300982	0.0786265
LOC_Os02g05120.1	expressed protein	GVEVVRCNGDKLHIIKHRSCRYSFGEHYIPT	1	LHIIK(1)HR	K	340		+	Class 1	Cluster_2	0.0260313	62.842	15.775	62.842	-0.83581	0.00168506	-1.89351	-3.71539	20.4935	20.5356	20.2705	18.8796	19.0937	17.6457	0.142484	0.781582

## Sheet: Mapman
Cat.	Function	ID	TAIR10	Protein name	Cluster	FC_WT vs eMSP1	Intensity WT rep_1	Intensity WT rep_2	Intensity WT rep_3	Intensity eMSP1 rep_1	Intensity eMSP1 rep_2	Intensity eMSP1 rep_3
Metabolism overview	TCA / org. transformation.TCA.pyruvate DH.E3	LOC_Os01g23610.2	AT3G16950	dihydrolipoyl dehydrogenase, putative, expressed	Cluster_1	42.4918	-0.630051	-1.23149	-0.768024	0.519227	1.06616	1.04418
	signalling.14-3-3 proteins	LOC_Os08g33370.2	AT3G02520	14-3-3 protein, putative, expressed	Cluster_1	3.17769	-1.26038	-0.783252	-0.629241	0.837732	1.008	0.827142
	RNA.processing.splicing	LOC_Os08g32100.1	AT1G60200	transposon protein, putative, CACTA, En/Spm sub-class, expressed	Cluster_1	2.18858	-1.07819	-0.925994	-0.675886	0.757386	1.1863	0.736386
	RNA.regulation of transcription.Trihelix, Triple-Helix transcription factor family	LOC_Os02g35690.2	AT3G14180	transcription factor like protein, putative, expressed	Cluster_1	1.86322	-0.597071	-0.307201	-1.56988	0.945902	0.869276	0.658972
	RNA.regulation of transcription.Histone acetyltransferases	LOC_Os03g53960.2	AT4G16420	transcriptional adaptor, putative, expressed	Cluster_1	2.13591	-0.831244	-0.891204	-0.798649	0.135029	1.27067	1.1154
	RNA.regulation of transcription.putative transcription regulator	LOC_Os02g52960.1	AT1G77800	PHD-finger domain containing protein, putative, expressed	Cluster_1	2.44995	-0.921186	-0.80884	-0.991012	0.731571	0.973503	1.01596
	RNA.regulation of transcription.unclassified	LOC_Os12g23180.1	AT1G09340	3-beta hydroxysteroid dehydrogenase/isomerase family protein, putative, expressed	Cluster_1	56.3129	-0.816026	-0.642891	-1.1782	0.716718	1.256	0.664397
	redox.peroxiredoxin	LOC_Os06g09610.2	AT3G26060	peroxiredoxin, putative, expressed	Cluster_1	15.387	-0.264916	-1.1057	-1.19997	0.969225	0.951954	0.6494
	redox.peroxiredoxin.BAS1	LOC_Os02g33450.1	AT5G06290	peroxiredoxin, putative, expressed	Cluster_1	4.58117	-0.932362	-0.923934	-0.874797	0.781866	0.993589	0.955638
	PS.lightreaction.photosystem II.LHC-II	LOC_Os04g38410.1	AT1G15820	chlorophyll A-B binding protein, putative, expressed	Cluster_1	9.48876	-0.909056	-0.846987	-0.965267	0.744452	1.0787	0.898156
	PS.lightreaction.photosystem II.LHC-II	LOC_Os07g37240.1	AT5G01530	chlorophyll A-B binding protein, putative, expressed	Cluster_1	3.81731	-0.991134	-0.642573	-1.04154	0.982103	1.0936	0.599546
	PS.lightreaction.photosystem I.PSI polypeptide subunits	LOC_Os08g44680.1	AT4G02770	photosystem I reaction center subunit II, chloroplast precursor, putative, expressed	Cluster_1	33.914	-0.865342	-0.675947	-1.13859	1.05115	0.996839	0.631895
	PS.lightreaction.ATP synthase.subunit B (ATPF)	LOC_Os10g38272.1	ATCG00130	ATP synthase B chain, putative	Cluster_1	90.2625	-0.81842	-0.862266	-1.04436	0.821216	0.883676	1.02016
	PS.lightreaction.ATP synthase.subunit B_ (ATPX)	LOC_Os03g17070.1	AT4G32260	ATP synthase B chain, chloroplast precursor, putative, expressed	Cluster_1	4.47575	-1.1168	-0.905404	-0.677064	1.07287	0.791442	0.834958
	PS.lightreaction.other electron carrier (ox/red).ferredoxin reductase	LOC_Os06g01850.1	AT1G20020	ferredoxin--NADP reductase, chloroplast precursor, putative, expressed	Cluster_1	1.99115	-0.961309	-0.672132	-0.835196	1.2861	0.0558606	1.12668
	PS.photorespiration.hydroxypyruvate reductase	LOC_Os02g01150.2	AT1G68010	erythronate-4-phosphate dehydrogenase domain containing protein, expressed	Cluster_1	17.0368	-0.524602	-1.21978	-0.894591	0.787502	0.69933	1.15214
	PS.calvin cycle.rubisco large subunit	LOC_Os10g21268.1	ATCG00490	ribulose bisphosphate carboxylase large chain precursor, putative, expressed	Cluster_1	2.98011	-1.03253	-0.863373	-0.819102	0.997133	1.01341	0.704461
	PS.calvin cycle.rubisco small subunit	LOC_Os12g19470.1	AT1G67090	ribulose bisphosphate carboxylase small chain, chloroplast precursor, putative, expressed	Cluster_1	33.1913	-1.17886	-0.662916	-0.793558	1.05343	1.09109	0.490809
	PS.calvin cycle.phosphoglycerate kinase	LOC_Os05g41640.2	AT1G56190	phosphoglycerate kinase protein, putative, expressed	Cluster_1	4.07557	-1.06047	-0.823772	-0.843265	0.858728	0.967084	0.901691
	PS.calvin cycle.GAP	LOC_Os03g03720.1	AT1G42970	glyceraldehyde-3-phosphate dehydrogenase, putative, expressed	Cluster_1	4.56867	-0.987934	-0.702223	-1.02178	0.932368	1.02032	0.759256
	PS.calvin cycle.GAP	LOC_Os04g38600.3	AT3G26650	glyceraldehyde-3-phosphate dehydrogenase, putative, expressed	Cluster_1	3.20694	-0.942813	-0.903594	-0.891667	0.894785	0.916465	0.926824
	PS.calvin cycle.TPI	LOC_Os01g05490.1	AT3G55440	triosephosphate isomerase, cytosolic, putative, expressed	Cluster_1	62.4441	-0.626875	-0.949129	-1.06852	1.06768	1.0895	0.487343
	PS.calvin cycle.aldolase	LOC_Os11g07020.1	AT4G38970	fructose-bisphospate aldolase isozyme, putative, expressed	Cluster_1	2.63637	-0.916395	-1.20002	-0.566149	0.91628	0.872937	0.893344
	PS.calvin cycle.aldolase	LOC_Os06g40640.3	AT4G26530	fructose-bisphospate aldolase isozyme, putative, expressed	Cluster_1	3.36382	-0.934096	-0.83372	-0.963482	0.982533	0.943719	0.805046
	PS.calvin cycle.seduheptulose bisphosphatase	LOC_Os04g16680.1	AT3G55800	fructose-1,6-bisphosphatase, putative, expressed	Cluster_1	6.50763	-0.503238	-1.27444	-0.875011	0.816565	0.96534	0.870781
	PS.calvin cycle.rubisco interacting	LOC_Os11g47970.1	AT2G39730	AAA-type ATPase family protein, putative, expressed	Cluster_1	2.1903	-0.863234	-0.663092	-1.15913	0.962805	0.686944	1.0357
	protein.synthesis.ribosomal protein.eukaryotic.40S subunit.S11	LOC_Os04g52361.1	AT5G23740	ribosomal protein S17, putative, expressed	Cluster_1	2.03837	-1.13596	-0.825233	-0.731871	0.784447	0.786693	1.12192
	protein.synthesis.elongation	LOC_Os03g29260.2	AT1G30230	elongation factor protein, putative, expressed	Cluster_1	1.73439	-0.556727	-0.721482	-1.31442	1.20665	0.805531	0.580446
	protein.targeting.chloroplast	LOC_Os02g54980.1	AT2G24820	pheophorbide a oxygenase, chloroplast precursor, putative, expressed	Cluster_1	3.57256	-0.962791	-1.00059	-0.745693	0.953207	0.696741	1.05913
	protein.degradation.ubiquitin.proteasom	LOC_Os09g33986.2	AT1G56450	peptidase, T1 family, putative, expressed	Cluster_1	6.04099	-1.39296	-0.875737	-0.247172	0.608913	0.807463	1.09949
	protein.folding	LOC_Os04g46620.1	AT3G20050	T-complex protein, putative, expressed	Cluster_1	9.6757	-1.20069	-0.541645	-0.922809	0.832062	1.05963	0.773459
	protein.folding	LOC_Os06g02380.1	AT3G13470	T-complex protein, putative, expressed	Cluster_1	15.0405	-0.639803	-0.979738	-0.97762	1.07397	1.18678	0.336413
	OPP.non-reductive PP.ribose 5-phosphate isomerase	LOC_Os07g08030.1	AT3G04790	ribose-5-phosphate isomerase A, putative, expressed	Cluster_1	1.81872	-1.08651	-0.33065	-1.17707	0.648307	0.898525	1.04739
	nucleotide metabolism.synthesis.purine.adenylosuccinate synthase	LOC_Os03g49220.2	AT3G57610	adenylosuccinate synthetase, chloroplast precursor, putative, expressed	Cluster_1	6.85754	-1.04103	-0.874212	-0.698866	1.12579	1.12406	0.364261
	nucleotide metabolism.degradation.pyrimidine.dihydrouracil dehydrogenase	LOC_Os02g50350.2	AT3G17810	dihydroorotate dihydrogenase protein, putative, expressed	Cluster_1	2.66264	-1.01426	-0.770782	-0.941532	0.990071	0.905234	0.831266
	not assigned.unknown	LOC_Os05g37500.1	AT1G55325	expressed protein	Cluster_1	2.47527	-1.10684	-0.800004	-0.545326	0.0737231	1.23141	1.14704
	not assigned.unknown	LOC_Os07g07540.1	AT1G55480	SHOOT1 protein, putative, expressed	Cluster_1	1.65763	-0.918922	-0.370226	-1.20123	1.01055	1.21919	0.260633
	not assigned.unknown	LOC_Os05g28300.1	AT4G29790	expressed protein	Cluster_1	9.60981	-0.769974	-1.38362	-0.43756	1.06414	0.724683	0.802332
	not assigned.unknown	LOC_Os08g20400.1	AT2G11890	adenylate cyclase family protein, expressed	Cluster_1	2.09607	-0.928019	-1.01487	-0.7866	0.895888	0.97343	0.860172
	not assigned.unknown	LOC_Os04g28010.2	AT5G51340	expressed protein	Cluster_1	4.26645	-0.967795	-0.538665	-1.14041	1.121	0.601827	0.924045
	not assigned.unknown	LOC_Os01g26920.2	AT2G39080	expressed protein	Cluster_1	3.16833	-0.722338	-1.06692	-0.919941	0.747174	0.908355	1.05367
	mitochondrial electron transport / ATP synthesis.F1-ATPase	LOC_Os10g21266.1	ATCG00480	ATP synthase subunit beta, putative	Cluster_1	1.97919	-0.867234	-0.840211	-0.933975	1.35916	0.652026	0.630238
	mitochondrial electron transport / ATP synthesis.F1-ATPase	LOC_Os04g16740.1	ATCG00120	ATP synthase subunit alpha, putative, expressed	Cluster_1	15.6113	-0.730925	-1.06954	-0.92149	0.871716	0.901488	0.948749
	lipid metabolism.FA synthesis and FA elongation.acyl-CoA binding protein	LOC_Os08g06550.1	AT1G31812	acyl CoA binding protein, putative, expressed	Cluster_1	6.08745	-0.266511	-0.836265	-1.43943	0.877227	0.864581	0.8004
	DNA.synthesis/chromatin structure.histone	LOC_Os03g53190.2	AT2G38810	Core histone H2A/H2B/H3/H4 domain containing protein, putative, expressed	Cluster_1	2.81414	-0.701078	-0.908668	-1.10529	0.881158	0.956688	0.877187
	DNA.synthesis/chromatin structure.histone	LOC_Os08g33190.1	-	linker histone H1 and H5 family protein, expressed	Cluster_1	2.1222	-0.722771	-0.77376	-1.18476	0.940631	0.676041	1.06462
	minor CHO metabolism.misc	LOC_Os04g41340.1	AT5G36790	4-nitrophenylphosphatase, putative, expressed	Cluster_1	2.3108	-0.906755	-0.528191	-1.17867	1.26104	0.628284	0.724289
	cell wall.hemicellulose synthesis	LOC_Os06g10920.1	AT1G14100	xyloglucan fucosyltransferase, putative, expressed	Cluster_1	1.52336	-0.913588	-0.984023	-0.806569	0.794153	1.16916	0.740864
	amino acid metabolism	LOC_Os08g14440.1	AT1G16880	uridylyltransferase-related, putative, expressed	Cluster_1	10.1422	-0.928257	-1.31955	-0.337865	0.786017	0.74858	1.05108
	amino acid metabolism.synthesis.aspartate family.lysine	LOC_Os04g18200.1	AT2G45440	dihydrodipicolinate synthase, chloroplast precursor, putative, expressed	Cluster_1	2.23149	-0.98935	-0.95959	-0.773754	0.765629	0.963744	0.993321
	not assigned.unknown	LOC_Os02g05120.1	-	expressed protein	Cluster_2	-3.71539	0.873827	0.910432	0.680341	-0.526536	-0.340784	-1.59728
