# Supplementary material for: Dataset on post-translational modifications proteome analysis of MSP1-overexpressing rice leaf proteins
Source: Data Brief. 2023 Sep 13;50:109573. doi: 10.1016/j.dib.2023.109573 (PMC10556553; doi:10.1016/j.dib.2023.109573)
Supplement: Supplementary file 4 [file mmc4.xlsx]

## Sheet: Sheet1
Supplementary Table S5. Primer list
	LOC_Os	Annotation	Primer
	LOC_Os03g49640	MEKK1	TTGGAGTCTTGGCTGCACTG	F
			TTGTGATGCAGAAGGCCGTT	R
	LOC_Os05g02500	MKP1	CGCAGAGAAGAGGAAGTCAC	F
			CTTTTCCTTGCTGGGCCAAC	R
	LOC_Os07g44710	OsCDPK30	CGCTTTGAGGGCCCTAGCTA	F
			GTACTGAAGAGTGCACACCG	R
	LOC_Os02g09060	OsAPIP10	AAGTGCATGGAAGAGACCGG	F
			TTCTGCCACGGTATTTTGGC	R
	LOC_Os03g12250	RECEPTOR-LIKE CYTOPLASMIC KINASE 377	TTCAGCAAGGACGAGAAGCT	F
			TGGACGACTTGATGTTGCCG	R
	LOC_Os03g53960	OsHAT	TCTGCTGGATGCCGTACATT	F
			AGAATCCAAGCTGGCACCAC	R
	XM_003710133.1	MSP1	GTCAGCGTCTCATACGACACCG	F
			CAGGCCGCAGGCGTTGAG	R
	LOC_Os03g13170	Osubi5	AACCAGCTGAGGCCCAAGA	F
			TCATGGACTGGTTAAATCAATCGT	R
