# Supplementary material for: Dataset on post-translational modifications proteome analysis of MSP1-overexpressing rice leaf proteins
Source: Data Brief. 2023 Sep 13;50:109573. doi: 10.1016/j.dib.2023.109573 (PMC10556553; doi:10.1016/j.dib.2023.109573)
Supplement: Supplementary file 5 [file mmc5.xlsx]

## Sheet: Read Me
Table S4. Common proteins in PTMs
	Tab Title	Content description
1	Table information	Content of Workbook
2	Common PTMs peptides	Common proteins in PTMs analysis

## Sheet: Common PTMs peptides
classification	Protein description	Phospho_Intensity WT rep_1	Phospho_Intensity WT rep_2	Phospho_Intensity WT rep_3	Phospho_Intensity eMSP1 rep_1	Phospho_Intensity eMSP1 rep_2	Phospho_Intensity eMSP1 rep_3	Ubi_Intensity WT rep_1	Ubi_Intensity WT rep_2	Ubi_Intensity WT rep_3	Ubi_Intensity eMSP1 rep_1	Ubi_Intensity eMSP1 rep_2	Ubi_Intensity eMSP1 rep_3	Ace_Intensity WT rep_1	Ace_Intensity WT rep_2	Ace_Intensity WT rep_3	Ace_Intensity eMSP1 rep_1	Ace_Intensity eMSP1 rep_2	Ace_Intensity eMSP1 rep_3
phospho+ubi
LOC_Os08g01930	K Homology, type 1, subgroup domain containing protein.	26.6228	26.7822	26.7943	28.095	27.9104	27.8604	19.5573	19.4077	19.6707	21.9431	21.644	21.6875	-	-	-	-	-	-
LOC_Os08g27840	Phosphoenolpyruvate carboxylase	24.245	24.3406	24.0006	25.131	25.1319	24.7844	21.7943	21.9142	21.8576	22.6766	23.118	22.8791	-	-	-	-	-	-
LOC_Os04g56160	H+-ATPase	23.1452	23.2058	22.9584	25.6687	25.5845	25.7369	17.51	17.8764	17.0494	19.6011	20.3017	20.8263	-	-	-	-	-	-
LOC_Os04g56160	H+-ATPase	20.935	20.7735	20.2542	22.9561	23.4211	23.417	22.4068	20.4143	21.2123	25.2321	25.4044	24.9365	-	-	-	-	-	-
LOC_Os04g56160	H+-ATPase	-	-	-	-	-	-	22.679	22.2251	21.8092	24.6295	23.8346	23.5455	-	-	-	-	-	-
phospho+acetly
LOC_Os03g03720	β subunit of glyceraldehyde-3-phosphate dehydrogenase	19.9026	19.9127	19.7753	21.4194	21.5426	21.4953	-	-	-	-	-	-	22.6604	23.0067	22.6193	24.9883	25.0949	24.7785
LOC_Os04g38410	Similar to Chlorophyll a/b-binding protein CP24	24.2302	24.0101	23.9028	26.1772	26.3581	25.9153	-	-	-	-	-	-	17.729	17.84	17.6284	20.6877	21.2857	20.9627
LOC_Os07g37240	Similar to Chlorophyll a/b-binding protein CP29	23.3972	23.3301	23.26	24.4389	24.5577	23.8958	-	-	-	-	-	-	21.2769	21.6546	21.2223	23.4151	23.5359	23.0005
ubi+acetyl
LOC_Os10g21268	ribulose bisphosphate carboxylase large chain precursor, putative, expressed	-	-	-	-	-	-	18.8482	19.2384	19.0297	20.7446	20.5319	21.3779	26.4924	26.6396	26.6782	28.2589	28.2731	28.0042
